# Supplementary material for: Epigenetically constrained astrocyte states underlie prefrontal cortex vulnerability in Down syndrome–associated Alzheimer’s disease
Source: bioRxiv. 2026 Apr 21:2026.04.17.719050. Preprint. [Version 1] doi: 10.64898/2026.04.17.719050 (PMC13131464; doi:10.64898/2026.04.17.719050)
Supplement: Supplement 1 — Supplementary Table 1. Marker genes for major cell types and annotated cell subtypes in the snRNA-seq atlas. See Fig. 1 and Extended Data Fig. 1. [file media-1.xlsx]

## Sheet: cell_type_markers
p_val	avg_log2FC	pct.1	pct.2	p_val_adj	cluster	gene
0	1.35112	0.898	0.305	0	astrocytes	LINC02465
0	4.93139	0.965	0.393	0	astrocytes	EYA1
0	2.12688	0.928	0.42	0	astrocytes	AC116345.1
0	5.73881	0.954	0.47	0	astrocytes	GLI3
0	5.90855	0.986	0.515	0	astrocytes	LINC00299
0	2.96748	0.867	0.401	0	astrocytes	Z93403.1
0	3.77578	0.964	0.508	0	astrocytes	PAPPA
0	2.21758	0.952	0.498	0	astrocytes	AC093817.2
0	0.509891	0.857	0.413	0	astrocytes	LTBP2
0	2.70246	0.937	0.509	0	astrocytes	SRPX2
0	5.86478	0.973	0.547	0	astrocytes	SLCO1C1
0	5.16991	0.943	0.518	0	astrocytes	AC091826.2
0	2.71138	0.931	0.51	0	astrocytes	PIK3C2G
0	4.80444	0.926	0.519	0	astrocytes	COL5A3
0	2.51382	0.925	0.519	0	astrocytes	RERGL
0	1.37921	0.895	0.494	0	astrocytes	AL583785.1
0	4.18638	0.951	0.559	0	astrocytes	ACSS3
0	5.11013	0.899	0.509	0	astrocytes	AC092131.1
0	3.54503	0.902	0.512	0	astrocytes	AC110023.1
0	3.2144	0.976	0.59	0	astrocytes	TSHZ2
0	3.72073	0.856	0.47	0	astrocytes	YAP1
0	2.64894	0.825	0.439	0	astrocytes	AC012593.1
0	7.80892	0.923	0.543	0	astrocytes	AC097518.2
0	2.01042	0.958	0.578	0	astrocytes	AL136441.1
0	4.21432	0.927	0.548	0	astrocytes	C4orf19
0	3.15903	0.975	0.599	0	astrocytes	AC124854.1
0	3.17554	0.796	0.422	0	astrocytes	AC008127.1
0	5.35992	0.976	0.602	0	astrocytes	SLC25A18
0	4.90764	0.912	0.539	0	astrocytes	CHI3L1
0	5.58926	0.979	0.606	0	astrocytes	BMPR1B
0	1.44169	0.869	0.5	0	astrocytes	AC004053.1
0	5.06241	0.977	0.609	0	astrocytes	SLC6A11
0	2.10392	0.898	0.531	0	astrocytes	STK32A
0	3.20184	0.853	0.493	0	astrocytes	CNTNAP3B
0	0.959805	0.691	0.332	0	astrocytes	LINC02550
0	4.18057	0.955	0.6	0	astrocytes	AC091078.1
0	4.4773	0.977	0.63	0	astrocytes	MAOB
0	3.67719	0.968	0.623	0	astrocytes	HIF3A
0	6.52205	0.856	0.511	0	astrocytes	CASC17
0	4.53402	0.985	0.641	0	astrocytes	SLC4A4
0	2.22834	0.991	0.652	0	astrocytes	UTRN
0	6.17058	0.968	0.631	0	astrocytes	LINC00836
0	2.52302	0.809	0.473	0	astrocytes	AL096854.1
0	6.68182	0.942	0.607	0	astrocytes	ITPRID1
0	7.24234	0.977	0.643	0	astrocytes	SLC14A1
0	3.78501	0.939	0.606	0	astrocytes	MIR4300HG
0	5.62478	0.855	0.522	0	astrocytes	PRDM16
0	4.31644	0.752	0.42	0	astrocytes	MYBPC1
0	1.87914	0.873	0.541	0	astrocytes	OTX2-AS1
0	4.94319	0.983	0.653	0	astrocytes	AC114971.1
0	3.42719	0.787	0.459	0	astrocytes	LINC02745
0	1.64782	0.906	0.579	0	astrocytes	ANTXR2
0	4.48367	0.966	0.639	0	astrocytes	OSMR-AS1
0	3.00928	0.971	0.644	0	astrocytes	AC079385.1
0	0.189071	0.845	0.519	0	astrocytes	AL035401.1
0	5.37025	0.868	0.544	0	astrocytes	C1orf87
0	2.1638	0.972	0.649	0	astrocytes	IGFBP7
0	3.80088	0.937	0.618	0	astrocytes	CABLES1
0	4.89035	0.967	0.648	0	astrocytes	MGST1
0	4.16014	0.968	0.65	0	astrocytes	MAPK4
0	1.22078	0.825	0.508	0	astrocytes	TMEM255A
0	1.80028	0.876	0.56	0	astrocytes	NTN1
0	3.1822	0.784	0.469	0	astrocytes	LINC01524
0	6.55907	0.903	0.588	0	astrocytes	BBOX1
0	2.68991	0.884	0.572	0	astrocytes	C8orf37-AS1
0	0.101121	0.945	0.635	0	astrocytes	EPHA7
0	7.60415	0.982	0.673	0	astrocytes	AC073941.1
0	4.78839	0.981	0.672	0	astrocytes	TCF7L1
0	2.28386	0.667	0.359	0	astrocytes	PKHD1
0	3.32692	0.957	0.651	0	astrocytes	PRRX1
0	1.61053	0.865	0.559	0	astrocytes	TENT5A
0	0.979308	0.937	0.632	0	astrocytes	LINC02343
0	4.19267	0.985	0.682	0	astrocytes	CDHR3
0	4.62033	0.88	0.578	0	astrocytes	STON2
0	5.15788	0.928	0.626	0	astrocytes	SLC15A5
0	3.98481	0.971	0.669	0	astrocytes	ANKFN1
0	1.37959	0.807	0.506	0	astrocytes	SPTLC3
0	0.135267	0.938	0.638	0	astrocytes	ADAMTS9
0	3.55059	0.946	0.646	0	astrocytes	NHSL1
0	3.74642	0.943	0.643	0	astrocytes	ABCC9
0	5.68617	0.807	0.508	0	astrocytes	PAPLN
0	4.73839	0.993	0.695	0	astrocytes	GLIS3
0	3.68902	0.923	0.625	0	astrocytes	AC117464.1
0	7.52816	0.991	0.695	0	astrocytes	TNC
0	2.05814	0.986	0.69	0	astrocytes	MGAT4C
0	5.25297	0.749	0.454	0	astrocytes	LMNTD1
0	6.6535	0.981	0.686	0	astrocytes	LAMA1
0	3.21937	0.96	0.666	0	astrocytes	STK33
0	3.13416	0.942	0.649	0	astrocytes	HES1
0	5.68985	0.801	0.509	0	astrocytes	SLC39A12
0	3.96783	0.852	0.56	0	astrocytes	TGFB2
0	1.35513	0.892	0.601	0	astrocytes	FRMD6
0	0.658064	0.933	0.643	0	astrocytes	TENM2
0	0.293349	0.685	0.395	0	astrocytes	AC087379.2
0	1.68474	0.873	0.583	0	astrocytes	ADAMTS3
0	3.30732	0.974	0.684	0	astrocytes	ZBTB7C
0	2.07104	0.924	0.635	0	astrocytes	ANOS1
0	0.227148	0.941	0.652	0	astrocytes	AC004946.1
0	0.661257	0.899	0.613	0	astrocytes	NREP
0	0.685363	0.943	0.658	0	astrocytes	GHR
0	3.77581	0.976	0.693	0	astrocytes	SLC24A4
0	0.441594	0.672	0.39	0	astrocytes	LINC01435
0	1.45815	0.986	0.704	0	astrocytes	DGKB
0	1.61877	0.928	0.646	0	astrocytes	PRKG1
0	3.59288	0.818	0.536	0	astrocytes	AC083837.1
0	1.05948	0.964	0.682	0	astrocytes	AL591519.1
0	4.09575	0.937	0.656	0	astrocytes	FGF2
0	2.8638	0.934	0.654	0	astrocytes	AL807742.1
0	2.98673	0.844	0.566	0	astrocytes	LINC00298
0	2.39537	0.828	0.55	0	astrocytes	AL357507.1
0	2.20349	0.817	0.539	0	astrocytes	LINC00683
0	0.32913	0.873	0.596	0	astrocytes	BRINP3
0	5.29278	0.948	0.672	0	astrocytes	EFEMP1
0	4.14825	0.961	0.685	0	astrocytes	F3
0	0.555203	0.956	0.68	0	astrocytes	AC012409.2
0	4.3426	0.996	0.722	0	astrocytes	RYR3
0	4.27609	0.932	0.658	0	astrocytes	SPON1
0	4.51107	0.856	0.582	0	astrocytes	LINC01515
0	2.35496	0.992	0.718	0	astrocytes	DGKG
0	3.13035	0.983	0.709	0	astrocytes	MARCH3
0	2.73768	0.625	0.352	0	astrocytes	LINC01950
0	4.4993	0.917	0.645	0	astrocytes	ALDH1L1
0	3.87013	0.968	0.696	0	astrocytes	AQP4-AS1
0	5.14501	0.991	0.72	0	astrocytes	ACSBG1
0	3.48932	0.785	0.514	0	astrocytes	BAG3
0	4.20923	0.926	0.658	0	astrocytes	TPD52L1
0	0.472763	0.874	0.606	0	astrocytes	AGMO
0	5.74721	0.981	0.714	0	astrocytes	ALDH1A1
0	1.90509	0.962	0.695	0	astrocytes	RGS6
0	0.486561	0.851	0.588	0	astrocytes	LINC01117
0	3.00673	0.966	0.703	0	astrocytes	WLS
0	1.78461	0.938	0.675	0	astrocytes	PDE3A
0	0.466358	0.937	0.675	0	astrocytes	CNKSR2
0	5.37395	0.984	0.722	0	astrocytes	PAMR1
0	3.42284	0.903	0.643	0	astrocytes	SLC7A11
0	1.09213	0.962	0.702	0	astrocytes	THSD7A
0	1.79468	0.997	0.737	0	astrocytes	RBMS3
0	3.72697	0.969	0.709	0	astrocytes	CACHD1
0	5.15217	0.978	0.718	0	astrocytes	LINC01748
0	4.86769	0.662	0.403	0	astrocytes	LINC00499
0	5.81537	0.986	0.727	0	astrocytes	WDR49
0	1.68836	0.989	0.732	0	astrocytes	CACNA2D3
0	3.64972	0.825	0.568	0	astrocytes	HSPB8
0	1.89587	0.996	0.74	0	astrocytes	PTPRZ1
0	2.65123	0.932	0.676	0	astrocytes	SULF1
0	1.5694	0.884	0.628	0	astrocytes	ELN
0	2.25499	0.939	0.683	0	astrocytes	LINC00511
0	1.35234	0.876	0.621	0	astrocytes	ITGBL1
0	2.84651	0.927	0.672	0	astrocytes	AC005162.3
0	3.38521	0.898	0.644	0	astrocytes	SHROOM3
0	3.5385	0.995	0.742	0	astrocytes	PITPNC1
0	2.94254	0.866	0.615	0	astrocytes	LINC00378
0	0.45949	0.941	0.691	0	astrocytes	COL12A1
0	0.513437	0.95	0.7	0	astrocytes	PID1
0	3.31489	0.9	0.652	0	astrocytes	GEM
0	5.36909	0.948	0.7	0	astrocytes	AC099792.1
0	3.66473	0.956	0.708	0	astrocytes	ACACB
0	6.15718	0.764	0.516	0	astrocytes	AL133257.1
0	1.14991	0.955	0.708	0	astrocytes	AC114316.1
0	4.33635	0.996	0.749	0	astrocytes	PTCHD1-AS
0	6.02896	0.987	0.741	0	astrocytes	ANGPTL4
0	0.290562	0.741	0.495	0	astrocytes	FMO2
0	2.52415	0.836	0.59	0	astrocytes	LRRC3B
0	2.69391	0.941	0.695	0	astrocytes	OSMR
0	1.14181	0.839	0.593	0	astrocytes	APCDD1
0	2.46998	0.994	0.748	0	astrocytes	SOX5
0	3.2216	0.886	0.641	0	astrocytes	AF279873.3
0	1.05717	0.848	0.603	0	astrocytes	LINC00534
0	2.37312	0.963	0.72	0	astrocytes	TIMP3
0	0.734324	0.796	0.553	0	astrocytes	AC005999.2
0	0.553395	0.715	0.472	0	astrocytes	CORT
0	0.803119	0.941	0.699	0	astrocytes	GRIK3
0	0.432341	0.886	0.644	0	astrocytes	CRIM1
0	4.27825	0.984	0.743	0	astrocytes	SLC1A2
0	2.31096	0.966	0.725	0	astrocytes	GALNT15
0	1.08567	0.92	0.679	0	astrocytes	SYNPO2
0	0.669582	0.949	0.709	0	astrocytes	CADPS2
0	0.276295	0.971	0.731	0	astrocytes	KCND2
0	3.37655	0.983	0.743	0	astrocytes	ATP13A4
0	4.03538	0.945	0.705	0	astrocytes	HILPDA
0	1.69314	0.982	0.742	0	astrocytes	DCLK1
0	0.872383	0.655	0.417	0	astrocytes	AC018680.1
0	2.16614	0.906	0.668	0	astrocytes	COL21A1
0	2.50653	0.943	0.705	0	astrocytes	ITGA6
0	5.8339	0.912	0.676	0	astrocytes	ETNPPL
0	3.57302	0.989	0.754	0	astrocytes	NKAIN3
0	0.296008	0.863	0.628	0	astrocytes	KCNN2
0	0.682707	0.688	0.453	0	astrocytes	LINC01708
0	2.66341	0.917	0.683	0	astrocytes	SERPINE2
0	3.3861	0.961	0.728	0	astrocytes	AC087854.1
0	1.28399	0.958	0.725	0	astrocytes	GALNT18
0	0.385166	0.92	0.688	0	astrocytes	ZNF208
0	0.463014	0.977	0.745	0	astrocytes	PCDH7
0	1.16457	0.848	0.616	0	astrocytes	PDGFC
0	5.38795	0.848	0.617	0	astrocytes	PAUPAR
0	3.14484	0.982	0.752	0	astrocytes	CARMIL1
0	5.43125	0.96	0.731	0	astrocytes	CD44
0	0.720467	0.95	0.722	0	astrocytes	SH3GL2
0	2.24196	0.909	0.682	0	astrocytes	RBPMS
0	7.63297	0.996	0.77	0	astrocytes	AC012405.1
0	3.74599	0.987	0.761	0	astrocytes	AHCYL1
0	0.519399	0.712	0.486	0	astrocytes	AC013652.1
0	1.67452	0.884	0.659	0	astrocytes	C1QTNF1
0	1.28536	0.911	0.687	0	astrocytes	PDZRN3
0	3.53031	0.958	0.735	0	astrocytes	BAALC-AS1
0	1.46166	0.954	0.731	0	astrocytes	FAT3
0	6.78826	0.997	0.775	0	astrocytes	HPSE2
0	5.96451	0.983	0.762	0	astrocytes	MRVI1
0	4.59298	0.982	0.761	0	astrocytes	AC027117.2
0	1.43862	0.926	0.706	0	astrocytes	ADAMTS9-AS2
0	2.59524	0.83	0.61	0	astrocytes	EGLN3
0	1.43415	0.88	0.66	0	astrocytes	BRINP1
0	4.70273	0.94	0.723	0	astrocytes	RGS20
0	0.947743	0.958	0.742	0	astrocytes	ADAMTSL3
0	4.20165	0.992	0.777	0	astrocytes	ATP1A2
0	2.86732	0.988	0.773	0	astrocytes	PARD3
0	3.71247	0.971	0.757	0	astrocytes	ABI3BP
0	4.99456	0.751	0.537	0	astrocytes	AL078602.1
0	2.88274	0.744	0.53	0	astrocytes	SLC7A2
0	0.829811	0.739	0.525	0	astrocytes	SOX1-OT
0	4.4371	0.996	0.783	0	astrocytes	GPC5
0	2.83395	0.895	0.682	0	astrocytes	ZNRF3
0	1.86178	0.952	0.739	0	astrocytes	CPNE8
0	1.47146	0.9	0.687	0	astrocytes	LMO3
0	1.26599	0.906	0.694	0	astrocytes	TMTC1
0	4.07381	0.892	0.681	0	astrocytes	GNA14
0	4.85314	0.887	0.676	0	astrocytes	RANBP3L
0	2.58732	0.964	0.753	0	astrocytes	PCSK5
0	2.80782	0.963	0.752	0	astrocytes	GRAMD2B
0	2.25879	0.953	0.742	0	astrocytes	DDIT4
0	6.23163	0.996	0.786	0	astrocytes	RFX4
0	5.56448	0.947	0.737	0	astrocytes	SDC4
0	1.99588	0.908	0.699	0	astrocytes	ADRA1A
0	3.36636	0.953	0.744	0	astrocytes	DDR2
0	3.63975	0.973	0.764	0	astrocytes	PLSCR4
0	1.5701	0.77	0.561	0	astrocytes	AC093865.1
0	0.934019	0.817	0.608	0	astrocytes	PTPN14
0	4.99435	0.999	0.791	0	astrocytes	TRPM3
0	1.3149	0.75	0.542	0	astrocytes	LINC02307
0	2.96792	0.733	0.525	0	astrocytes	TRDN
0	0.352378	0.863	0.655	0	astrocytes	CDH10
0	1.3839	0.812	0.605	0	astrocytes	AC016766.1
0	3.35518	0.973	0.766	0	astrocytes	COLEC12
0	4.19436	0.938	0.731	0	astrocytes	AL355612.1
0	4.69207	0.826	0.619	0	astrocytes	AL445426.1
0	2.35064	0.875	0.669	0	astrocytes	LINC02506
0	5.12588	0.692	0.486	0	astrocytes	TMC1
0	3.26447	0.964	0.759	0	astrocytes	AC007389.1
0	2.33136	0.972	0.767	0	astrocytes	LHFPL6
0	1.05817	0.764	0.559	0	astrocytes	IGF2BP2
0	3.08798	0.974	0.77	0	astrocytes	ADCY8
0	1.73629	0.833	0.629	0	astrocytes	PCAT1
0	1.88482	0.857	0.654	0	astrocytes	ANGPT1
0	1.84242	0.899	0.697	0	astrocytes	EGFR
0	2.11136	0.809	0.607	0	astrocytes	CGNL1
0	0.703658	0.604	0.403	0	astrocytes	LINC00390
0	1.05949	0.81	0.61	0	astrocytes	IGFBP5
0	1.41653	0.808	0.608	0	astrocytes	AC090825.1
0	0.892861	0.949	0.749	0	astrocytes	NR2F2-AS1
0	6.96293	0.995	0.795	0	astrocytes	FAM189A2
0	2.04312	0.734	0.535	0	astrocytes	HSPB1
0	4.74372	0.677	0.479	0	astrocytes	EMX2OS
0	0.45346	0.809	0.612	0	astrocytes	AL136119.1
0	2.12837	0.935	0.738	0	astrocytes	LAMA4
0	2.74398	0.921	0.725	0	astrocytes	LINC01094
0	2.57525	0.922	0.726	0	astrocytes	SLC25A48
0	1.44622	0.984	0.788	0	astrocytes	SOX6
0	3.12179	0.832	0.636	0	astrocytes	ARSJ
0	0.929602	0.736	0.54	0	astrocytes	GABRA2
0	2.76749	0.827	0.631	0	astrocytes	ADD3-AS1
0	0.639402	0.911	0.716	0	astrocytes	CPLX3
0	4.1775	0.946	0.751	0	astrocytes	ARHGEF26
0	1.97128	0.951	0.757	0	astrocytes	PDE7B
0	2.65276	0.888	0.695	0	astrocytes	LINC00598
0	7.11308	0.998	0.805	0	astrocytes	OBI1-AS1
0	2.47258	0.818	0.625	0	astrocytes	DNAH7
0	3.01642	0.726	0.533	0	astrocytes	GABRG1
0	1.95824	0.542	0.35	0	astrocytes	AC021723.2
0	1.79602	0.786	0.594	0	astrocytes	PDGFRB
0	2.30637	0.932	0.74	0	astrocytes	WWTR1
0	3.87051	0.993	0.802	0	astrocytes	LRIG1
0	3.64645	0.996	0.805	0	astrocytes	ITPKB
0	0.173538	0.878	0.687	0	astrocytes	PLPP4
0	2.76429	0.966	0.775	0	astrocytes	TCF7L2
0	1.68042	0.796	0.606	0	astrocytes	PCED1B
0	1.11691	0.732	0.542	0	astrocytes	LINC01934
0	1.80085	0.916	0.727	0	astrocytes	AC098829.1
0	0.211851	0.75	0.561	0	astrocytes	AC025887.2
0	0.639568	0.815	0.627	0	astrocytes	HEYL
0	0.806963	0.873	0.685	0	astrocytes	KIAA1211
0	2.109	0.862	0.675	0	astrocytes	HAS2-AS1
0	3.72203	0.983	0.796	0	astrocytes	LINC02649
0	1.77348	0.786	0.6	0	astrocytes	PTH1R
0	2.28422	0.956	0.77	0	astrocytes	AC002460.2
0	5.3168	0.961	0.776	0	astrocytes	FGFR3
0	1.29686	0.99	0.805	0	astrocytes	ITPR2
0	2.28426	0.898	0.714	0	astrocytes	LINC00472
0	0.305496	0.829	0.645	0	astrocytes	AC004949.1
0	0.993184	0.696	0.512	0	astrocytes	LINC01580
0	1.35311	0.972	0.789	0	astrocytes	POT1-AS1
0	0.900917	0.596	0.414	0	astrocytes	LINC02248
0	2.82743	0.951	0.769	0	astrocytes	GNG12-AS1
0	2.3349	0.932	0.751	0	astrocytes	MYLK
0	1.0655	0.974	0.793	0	astrocytes	LUZP2
0	4.6679	0.991	0.811	0	astrocytes	AQP4
0	1.56372	0.93	0.751	0	astrocytes	YBX3
0	0.512769	0.941	0.762	0	astrocytes	SEMA3E
0	3.21025	0.918	0.74	0	astrocytes	SNTB1
0	1.19819	0.905	0.728	0	astrocytes	JUNB
0	1.20578	0.876	0.699	0	astrocytes	PAWR
0	0.506973	0.832	0.655	0	astrocytes	EFNA5
0	0.54729	0.911	0.736	0	astrocytes	PDZRN4
0	1.92063	0.79	0.615	0	astrocytes	GNG12
0	0.913326	0.867	0.693	0	astrocytes	SLC30A8
0	1.40914	0.753	0.579	0	astrocytes	FLNA
0	0.360434	0.746	0.572	0	astrocytes	MKX
0	5.55153	0.978	0.805	0	astrocytes	AC002429.2
0	0.581329	0.836	0.663	0	astrocytes	BSG
0	4.6321	0.987	0.815	0	astrocytes	LINC01088
0	3.40329	0.945	0.773	0	astrocytes	FAM198B-AS1
0	1.7024	0.821	0.649	0	astrocytes	STEAP2-AS1
0	0.173574	0.868	0.697	0	astrocytes	BTBD11
0	1.54776	0.807	0.636	0	astrocytes	B3GAT2
0	2.63832	0.939	0.768	0	astrocytes	PLOD2
0	0.798023	0.805	0.636	0	astrocytes	NPSR1-AS1
0	3.28097	0.982	0.814	0	astrocytes	PLCE1
0	2.29382	0.678	0.51	0	astrocytes	NDNF
0	0.425232	0.829	0.663	0	astrocytes	FLRT2
0	1.22938	0.868	0.703	0	astrocytes	ARHGAP31
0	1.55989	0.957	0.792	0	astrocytes	AC008014.1
0	2.66225	0.777	0.614	0	astrocytes	AC022031.2
0	4.28354	0.962	0.799	0	astrocytes	AC053513.1
0	1.5326	0.72	0.558	0	astrocytes	AC092546.1
0	1.43424	0.659	0.498	0	astrocytes	SLC30A10
0	1.82007	0.706	0.545	0	astrocytes	CARD18
0	1.30393	0.884	0.724	0	astrocytes	HSPA1A
0	1.82505	0.834	0.674	0	astrocytes	AC092902.4
0	3.73819	0.85	0.691	0	astrocytes	EYA2
0	0.234864	0.756	0.597	0	astrocytes	MSN
0	3.08181	0.867	0.709	0	astrocytes	AL022068.1
0	3.23177	0.799	0.641	0	astrocytes	AC090993.1
0	0.751567	0.882	0.727	0	astrocytes	NTNG1
0	1.57917	0.77	0.615	0	astrocytes	ERVMER61-1
0	1.00719	0.938	0.784	0	astrocytes	SPARCL1
0	2.39986	0.778	0.625	0	astrocytes	FAP
0	1.97545	0.941	0.788	0	astrocytes	GGT5
0	0.248952	0.942	0.79	0	astrocytes	AC079352.1
0	3.82902	0.906	0.755	0	astrocytes	GJA1
0	1.30112	0.721	0.57	0	astrocytes	LINC02853
0	1.13658	0.7	0.549	0	astrocytes	VEGFC
0	0.74186	0.756	0.608	0	astrocytes	AL163541.1
0	1.56575	0.809	0.663	0	astrocytes	ID3
0	2.51772	0.968	0.822	0	astrocytes	DPP10
0	3.44628	0.887	0.741	0	astrocytes	AL160272.1
0	0.375	0.555	0.41	0	astrocytes	AC242022.2
0	1.06242	0.68	0.535	0	astrocytes	LINC01208
0	0.338785	0.914	0.769	0	astrocytes	AF130359.1
0	1.74966	0.881	0.737	0	astrocytes	ARHGAP42
0	2.8167	0.95	0.806	0	astrocytes	AC023095.1
0	5.50515	0.983	0.84	0	astrocytes	AQP1
0	1.63664	0.941	0.799	0	astrocytes	LTBP1
0	1.18252	0.942	0.8	0	astrocytes	DPY19L1
0	0.557872	0.768	0.627	0	astrocytes	FBLN1
0	3.68562	0.891	0.75	0	astrocytes	AGT
0	1.55634	0.993	0.853	0	astrocytes	FBXL7
0	0.575412	0.753	0.614	0	astrocytes	VWA3A
0	2.3964	0.961	0.822	0	astrocytes	AC073475.1
0	1.68137	0.912	0.773	0	astrocytes	SNED1
0	1.43702	0.646	0.508	0	astrocytes	ADGB
0	0.396488	0.894	0.757	0	astrocytes	BNC2
0	1.32421	0.685	0.548	0	astrocytes	IGSF1
0	0.851636	0.811	0.674	0	astrocytes	BRINP2
0	2.24325	0.761	0.625	0	astrocytes	ADGRV1
0	1.45075	0.804	0.668	0	astrocytes	ZFP36
0	2.13438	0.748	0.612	0	astrocytes	AC068305.2
0	1.18269	0.863	0.727	0	astrocytes	CACNB2
0	1.92071	0.782	0.647	0	astrocytes	FOS
0	0.979192	0.964	0.829	0	astrocytes	TENM4
0	0.70516	0.719	0.585	0	astrocytes	AP001977.1
0	2.50351	0.859	0.726	0	astrocytes	AHNAK
0	1.4167	0.939	0.806	0	astrocytes	OPHN1
0	3.09685	0.769	0.637	0	astrocytes	GADD45G
0	1.98836	0.995	0.863	0	astrocytes	CTNNA2
0	1.77378	0.8	0.669	0	astrocytes	LYPD6
0	0.65102	0.854	0.723	0	astrocytes	UST
0	4.44038	0.993	0.863	0	astrocytes	GFAP
0	3.78706	0.85	0.72	0	astrocytes	ID4
0	1.99045	0.655	0.526	0	astrocytes	HMGA2
0	5.23259	0.675	0.546	0	astrocytes	AL512452.1
0	1.82059	0.679	0.551	0	astrocytes	RHOJ
0	0.403775	0.993	0.866	0	astrocytes	LRMDA
0	1.38344	0.811	0.684	0	astrocytes	SHISA6
0	1.47621	0.972	0.845	0	astrocytes	KCNMB2-AS1
0	2.0879	0.897	0.771	0	astrocytes	MCC
0	0.988392	0.981	0.855	0	astrocytes	CALN1
0	3.03487	0.99	0.864	0	astrocytes	SAMD4A
0	1.78733	0.67	0.545	0	astrocytes	LRRIQ1
0	1.30353	0.884	0.759	0	astrocytes	P2RY14
0	1.13604	0.918	0.794	0	astrocytes	KANK1
0	3.39857	0.789	0.666	0	astrocytes	SERPINA3
0	3.3934	0.86	0.738	0	astrocytes	AL109809.5
0	1.748	0.647	0.527	0	astrocytes	AC105411.1
0	1.57953	0.943	0.824	0	astrocytes	SGO1-AS1
0	1.46394	0.9	0.781	0	astrocytes	TTN
0	1.02809	0.982	0.864	0	astrocytes	DNER
0	0.436175	0.937	0.82	0	astrocytes	USP53
0	3.93807	0.59	0.473	0	astrocytes	AL136962.1
0	2.12016	0.778	0.661	0	astrocytes	CA8
0	0.871441	0.974	0.858	0	astrocytes	MAML2
0	2.36765	0.841	0.725	0	astrocytes	NPNT
0	2.53039	0.776	0.66	0	astrocytes	LINC02006
0	2.23107	0.924	0.808	0	astrocytes	PLPP3
0	0.468258	0.747	0.631	0	astrocytes	TRIM5
0	1.29379	0.692	0.58	0	astrocytes	LINC01266
0	0.994072	0.686	0.575	0	astrocytes	AC112206.2
0	3.87849	0.637	0.526	0	astrocytes	LINC01727
0	0.608878	0.768	0.657	0	astrocytes	F5
0	2.00234	0.753	0.644	0	astrocytes	LINC02698
0	0.378155	0.888	0.78	0	astrocytes	TNS3
0	1.93459	0.964	0.857	0	astrocytes	MT2A
0	2.30953	0.827	0.721	0	astrocytes	MT1X
0	1.56445	0.911	0.807	0	astrocytes	PDLIM5
0	3.04477	0.665	0.562	0	astrocytes	AC002069.2
0	0.518995	0.908	0.806	0	astrocytes	AL589740.1
0	2.58367	0.946	0.844	0	astrocytes	AL392086.3
0	1.40907	0.701	0.599	0	astrocytes	MERTK
0	2.38279	0.884	0.783	0	astrocytes	MT1E
0	1.8477	0.97	0.869	0	astrocytes	PON2
0	1.02532	0.763	0.666	0	astrocytes	EPHB1
0	2.49091	0.984	0.888	0	astrocytes	MSI2
0	3.8812	0.74	0.645	0	astrocytes	AL137139.2
0	0.898223	0.779	0.684	0	astrocytes	IFI44L
0	2.85866	0.815	0.72	0	astrocytes	SNHG31
0	3.01625	0.877	0.783	0	astrocytes	MT1M
0	0.51321	0.879	0.785	0	astrocytes	TNS1
0	1.64033	0.981	0.888	0	astrocytes	SLC1A3
0	0.161997	0.798	0.707	0	astrocytes	ID1
0	2.32638	0.781	0.694	0	astrocytes	FAM107A
0	0.432403	0.697	0.61	0	astrocytes	IL1R1
0	1.59552	0.844	0.758	0	astrocytes	MID1
0	1.03365	0.807	0.725	0	astrocytes	ETV1
0	2.24829	0.992	0.91	0	astrocytes	PARD3B
0	1.01297	0.997	0.916	0	astrocytes	ERBB4
0	2.14284	0.993	0.912	0	astrocytes	PREX2
0	0.835912	0.859	0.778	0	astrocytes	MEIS2
0	1.91845	0.864	0.784	0	astrocytes	RORB
0	0.111292	0.914	0.835	0	astrocytes	ZFHX3
0	1.10319	0.993	0.917	0	astrocytes	ASTN2
0	1.21925	0.861	0.786	0	astrocytes	STOM
0	1.38468	0.984	0.909	0	astrocytes	CDH20
0	0.202897	0.648	0.575	0	astrocytes	CXCL14
0	2.87983	0.799	0.726	0	astrocytes	LINC01239
0	0.855603	0.613	0.543	0	astrocytes	CCN1
0	1.84594	0.727	0.657	0	astrocytes	CNTNAP3
0	1.7649	0.755	0.686	0	astrocytes	SOCS3
0	0.262807	0.778	0.71	0	astrocytes	TFRC
0	1.25112	0.901	0.837	0	astrocytes	AC087564.1
0	2.69591	0.66	0.597	0	astrocytes	PKIA-AS1
0	0.727303	0.922	0.859	0	astrocytes	RASSF8
0	1.45143	0.924	0.862	0	astrocytes	FOXO1
0	0.408633	0.902	0.842	0	astrocytes	RAB31
0	3.15155	0.749	0.691	0	astrocytes	F11-AS1
0	0.89528	0.902	0.844	0	astrocytes	SPARC
0	4.09796	0.724	0.666	0	astrocytes	LRAT
0	1.20733	0.81	0.753	0	astrocytes	PDK4
0	0.429428	0.798	0.742	0	astrocytes	S100A6
0	1.5625	0.708	0.652	0	astrocytes	MDFIC
0	4.38477	0.753	0.699	0	astrocytes	AC104574.2
0	1.1301	0.788	0.734	0	astrocytes	TTC29
0	0.583461	0.826	0.772	0	astrocytes	NID1
0	3.19014	0.999	0.946	0	astrocytes	DTNA
0	1.88427	0.955	0.906	0	astrocytes	APOE
0	0.892632	0.741	0.693	0	astrocytes	PLCH1
0	1.14148	0.801	0.754	0	astrocytes	KCNE4
0	3.10014	0.716	0.763	0	astrocytes	AC106845.1
0	3.64907	0.666	0.713	0	astrocytes	AL137025.1
0	2.84728	0.757	0.712	0	astrocytes	EMP1
0	3.28124	0.816	0.771	0	astrocytes	ZNF98
0	1.04347	0.855	0.81	0	astrocytes	PLEKHG1
0	0.544372	0.884	0.841	0	astrocytes	AC068587.4
0	0.522075	0.831	0.789	0	astrocytes	ZFP36L1
0	1.5651	0.7	0.658	0	astrocytes	DCHS2
0	1.85199	0.673	0.633	0	astrocytes	CTXND1
0	2.87378	0.64	0.601	0	astrocytes	MT1G
0	0.181921	0.77	0.732	0	astrocytes	CP
0	1.27615	0.783	0.745	0	astrocytes	ZIC1
0	1.35714	0.784	0.819	0	astrocytes	AC026316.5
0	3.13288	0.713	0.682	0	astrocytes	AL157886.1
0	1.74498	0.669	0.639	0	astrocytes	VAV3
0	3.76438	0.795	0.766	0	astrocytes	PPP1R3C
0	4.48687	0.641	0.615	0	astrocytes	AC018618.1
0	3.36893	0.608	0.583	0	astrocytes	CFAP47
0	0.438666	0.791	0.816	0	astrocytes	PTN
0	1.12237	0.776	0.8	0	astrocytes	SPRY4-AS1
0	1.3559	0.999	0.976	0	astrocytes	NEAT1
0	1.06608	0.95	0.929	0	astrocytes	GLUL
0	0.369837	0.927	0.907	0	astrocytes	SLC6A1
0	0.979295	0.986	0.969	0	astrocytes	PTGDS
0	2.67736	0.644	0.628	0	astrocytes	AC138123.1
0	1.61542	0.684	0.7	0	astrocytes	MALRD1
0	0.349404	0.841	0.854	0	astrocytes	FN1
0	2.22124	0.737	0.724	0	astrocytes	CDC14A
0	1.97179	0.718	0.706	0	astrocytes	AL606923.2
0	0.123119	0.735	0.745	0	astrocytes	IFITM3
0	0.804218	0.737	0.729	0	astrocytes	SEMA3D
0	0.691487	0.751	0.743	0	astrocytes	AC119674.1
0	1.12665	0.852	0.859	0	astrocytes	CST3
0	2.02222	0.688	0.682	0	astrocytes	AC007402.1
0	0.713355	0.867	0.871	0	astrocytes	ADAM12
0	0.993589	0.689	0.686	0	astrocytes	ADAMTS12
2.15497e-307	1.30907	0.494	0.387	4.30994e-304	astrocytes	AC015631.1
3.43801e-307	5.2931	0.539	0.428	6.87602e-304	astrocytes	RGR
5.74416e-299	0.271055	0.927	0.855	1.14883e-295	astrocytes	SGCD
2.06742e-289	0.432958	0.633	0.712	4.13484e-286	astrocytes	DEPP1
3.93823e-284	0.358598	0.768	0.723	7.87646e-281	astrocytes	LINC01344
3.28348e-273	0.412663	0.723	0.613	6.56696e-270	astrocytes	TOX
1.90637e-267	3.32955	0.314	0.447	3.81273e-264	astrocytes	HS3ST3A1
4.14363e-265	0.531021	0.782	0.79	8.28725e-262	astrocytes	AC113414.1
1.53811e-255	0.583597	0.64	0.611	3.07622e-252	astrocytes	RHOC
3.85608e-254	1.09327	0.647	0.583	7.71215e-251	astrocytes	PAPPA2
1.44544e-244	1.03048	0.664	0.641	2.89088e-241	astrocytes	DCDC1
5.98793e-238	0.2711	0.728	0.676	1.19759e-234	astrocytes	LINC00535
4.10963e-236	2.27621	0.534	0.421	8.21926e-233	astrocytes	DIAPH3
7.38884e-230	0.107945	0.911	0.714	1.47777e-226	astrocytes	TMEM108
1.11682e-226	0.135907	0.826	0.727	2.23364e-223	astrocytes	AC073050.1
6.98657e-219	0.694942	0.717	0.627	1.39731e-215	astrocytes	AGBL1
2.4861e-216	0.745771	0.675	0.602	4.97221e-213	astrocytes	NRP1
1.16389e-209	0.869521	0.548	0.506	2.32778e-206	astrocytes	AC002074.1
5.64694e-209	0.214778	0.789	0.748	1.12939e-205	astrocytes	LINC02328
1.77472e-202	0.556566	0.634	0.666	3.54944e-199	astrocytes	ACTA2
1.86777e-202	0.167469	0.494	0.733	3.73554e-199	astrocytes	AC068308.1
9.23822e-202	0.43688	0.777	0.732	1.84764e-198	astrocytes	HHAT
1.9572e-198	0.334836	0.43	0.542	3.9144e-195	astrocytes	AC026167.1
2.38747e-172	0.177936	0.663	0.699	4.77494e-169	astrocytes	VAMP5
4.81999e-172	1.3277	0.594	0.686	9.63998e-169	astrocytes	LGALS3
3.34085e-168	0.407373	0.658	0.598	6.6817e-165	astrocytes	NR4A3
9.85825e-166	0.141314	0.813	0.689	1.97165e-162	astrocytes	HPCAL1
1.8968e-160	1.1453	0.589	0.516	3.7936e-157	astrocytes	SEMA3A
3.37634e-136	0.733652	0.614	0.537	6.75268e-133	astrocytes	AL360015.1
1.09996e-135	0.682144	0.561	0.468	2.19992e-132	astrocytes	Z96074.1
1.42413e-133	0.7481	0.636	0.543	2.84826e-130	astrocytes	LINC02336
1.16053e-126	0.736604	0.571	0.499	2.32106e-123	astrocytes	RDH10
4.35122e-124	1.57354	0.623	0.69	8.70244e-121	astrocytes	AL603840.1
3.54564e-113	0.388526	0.81	0.759	7.09127e-110	astrocytes	LINC00907
1.51319e-102	0.218841	0.659	0.602	3.02637e-99	astrocytes	MIR2052HG
1.26239e-87	0.268336	0.606	0.552	2.52479e-84	astrocytes	NR4A1
1.18506e-79	0.17045	0.633	0.641	2.37013e-76	astrocytes	ACADL
3.98332e-77	0.371176	0.594	0.546	7.96664e-74	astrocytes	LUCAT1
1.67818e-72	0.131368	0.84	0.884	3.35636e-69	astrocytes	CRYAB
2.41944e-70	0.664529	0.702	0.739	4.83888e-67	astrocytes	CDH4
8.58712e-61	0.759194	0.534	0.479	1.71742e-57	astrocytes	AC009975.1
7.23431e-58	0.245064	0.645	0.74	1.44686e-54	astrocytes	RGS16
2.45105e-46	0.166209	0.582	0.671	4.9021e-43	astrocytes	PTPRG-AS1
2.97292e-45	0.340583	0.753	0.758	5.94584e-42	astrocytes	NR4A2
4.35257e-45	0.310892	0.39	0.401	8.70514e-42	astrocytes	GABRE
6.50223e-35	0.142221	0.675	0.656	1.30045e-31	astrocytes	B3GLCT
6.68621e-34	0.93011	0.633	0.734	1.33724e-30	astrocytes	SPAG17
6.56993e-30	1.27566	0.55	0.577	1.31399e-26	astrocytes	HOPX
1.46102e-23	0.133951	0.494	0.474	2.92203e-20	astrocytes	EGR1
1.60977e-23	0.489477	0.452	0.457	3.21954e-20	astrocytes	AC006296.3
5.31545e-20	0.713642	0.507	0.477	1.06309e-16	astrocytes	SERPINH1
1.93956e-17	1.11841	0.546	0.541	3.87913e-14	astrocytes	AC087857.1
1.43047e-16	1.71184	0.52	0.517	2.86093e-13	astrocytes	WIF1
3.93283e-16	1.3454	0.462	0.41	7.86567e-13	astrocytes	AL358944.1
4.4235e-16	0.142768	0.66	0.7	8.847e-13	astrocytes	LINC00923
3.56727e-09	0.120682	0.407	0.449	7.13454e-06	astrocytes	AC011029.1
0.000306485	1.141	0.563	0.655	0.61297	astrocytes	AC003991.1
0.000876326	1.23539	0.554	0.652	1	astrocytes	AC002072.1
0.00134562	0.463221	0.471	0.451	1	astrocytes	LINC01965
0	2.67254	0.876	0.379	0	mic	AL138927.1
0	1.39643	0.838	0.373	0	mic	CNGB1
0	7.57229	0.939	0.474	0	mic	TFEC
0	7.76198	0.874	0.425	0	mic	LINC01684
0	4.67024	0.943	0.498	0	mic	FLI1
0	2.22091	0.832	0.409	0	mic	LINC02505
0	6.70566	0.98	0.561	0	mic	LYN
0	1.92277	0.697	0.28	0	mic	AC108690.1
0	7.34704	0.957	0.554	0	mic	LINC01091
0	3.22212	0.926	0.536	0	mic	LINC01500
0	4.66206	0.72	0.336	0	mic	LINC02550
0	1.28858	0.863	0.482	0	mic	COL15A1
0	5.70854	0.964	0.585	0	mic	LRMP
0	1.19556	0.884	0.509	0	mic	AL360015.1
0	7.98056	0.947	0.574	0	mic	SYK
0	5.65943	0.933	0.562	0	mic	AP000331.1
0	3.95879	0.803	0.433	0	mic	LINC02444
0	6.09616	0.889	0.522	0	mic	KCNK13
0	7.81521	0.963	0.597	0	mic	LNCAROD
0	8.12353	0.974	0.611	0	mic	CCDC26
0	1.32156	0.826	0.469	0	mic	PTH2R
0	1.87567	0.94	0.586	0	mic	OPRM1
0	7.27179	0.958	0.604	0	mic	SLC2A5
0	4.58946	0.904	0.552	0	mic	ST8SIA4
0	8.01196	0.985	0.64	0	mic	SLC11A1
0	8.03108	0.993	0.65	0	mic	FYB1
0	2.55424	0.957	0.624	0	mic	CEBPD
0	7.59784	0.758	0.43	0	mic	S100Z
0	5.23451	0.983	0.662	0	mic	MIR646HG
0	1.27056	0.398	0.716	0	mic	C5orf17
0	4.9198	0.945	0.627	0	mic	HLA-DRB1
0	7.17128	0.941	0.629	0	mic	AL357522.1
0	6.52919	0.8	0.489	0	mic	AL355838.1
0	5.83075	0.933	0.622	0	mic	NIBAN1
0	6.18373	0.98	0.671	0	mic	PALD1
0	6.15261	0.893	0.585	0	mic	CD53
0	7.88351	0.983	0.675	0	mic	APBB1IP
0	1.96187	0.886	0.58	0	mic	AC046195.1
0	2.4521	0.958	0.653	0	mic	AC120193.1
0	6.79471	0.952	0.647	0	mic	RBM47
0	4.15312	0.994	0.691	0	mic	DISC1
0	5.79837	0.922	0.621	0	mic	AL035446.2
0	6.79735	0.957	0.657	0	mic	ARHGAP25
0	0.469382	0.747	0.451	0	mic	TMEM233
0	4.2053	0.95	0.654	0	mic	IL4R
0	3.69593	0.944	0.65	0	mic	CDKN1A
0	6.00632	0.936	0.643	0	mic	SYTL3
0	4.48769	0.928	0.636	0	mic	LRRK1
0	6.37005	0.993	0.702	0	mic	INPP5D
0	3.25496	0.93	0.64	0	mic	ANOS1
0	6.02112	0.99	0.7	0	mic	ATP8B4
0	3.36958	0.873	0.584	0	mic	ARHGAP6
0	5.78751	0.985	0.696	0	mic	TGFBR1
0	4.96641	0.926	0.642	0	mic	AC008691.1
0	1.11895	0.655	0.372	0	mic	AC015631.1
0	6.47712	0.902	0.62	0	mic	LINC01374
0	5.12212	0.967	0.685	0	mic	IPCEF1
0	2.93658	0.903	0.623	0	mic	AC079793.1
0	4.69702	0.834	0.554	0	mic	AL353138.1
0	2.68271	0.81	0.532	0	mic	PPARG
0	5.71977	0.988	0.712	0	mic	SLCO2B1
0	2.02451	0.798	0.523	0	mic	LINC00861
0	2.86835	0.927	0.653	0	mic	ETS2
0	3.9236	0.834	0.561	0	mic	AC005699.1
0	3.95625	0.938	0.665	0	mic	TRIM22
0	1.33231	0.682	0.41	0	mic	AC006305.1
0	4.92665	0.917	0.645	0	mic	LINC02232
0	6.19586	0.935	0.664	0	mic	HAMP
0	7.40435	0.863	0.593	0	mic	LINC02712
0	2.64185	0.905	0.637	0	mic	PRKCH
0	0.143472	0.304	0.572	0	mic	MIR31HG
0	0.988706	0.892	0.625	0	mic	ZNF804A
0	6.34419	0.884	0.619	0	mic	SCIN
0	6.39904	0.886	0.622	0	mic	CD69
0	4.09499	0.997	0.736	0	mic	CHST11
0	3.71397	0.352	0.613	0	mic	AC093895.1
0	4.61246	0.871	0.61	0	mic	EPSTI1
0	4.74952	0.974	0.713	0	mic	SP100
0	2.3212	0.907	0.646	0	mic	IL1RAP
0	2.67501	0.879	0.619	0	mic	TRIM5
0	7.31964	0.927	0.667	0	mic	CD86
0	3.41208	0.948	0.688	0	mic	SAT1
0	6.28996	0.98	0.722	0	mic	ARHGAP15
0	3.10717	0.803	0.546	0	mic	ITGA5
0	1.29142	0.922	0.666	0	mic	UTRN
0	6.36868	0.966	0.71	0	mic	TBXAS1
0	3.58113	0.836	0.582	0	mic	SERPINE1
0	3.04752	0.696	0.444	0	mic	RUNX3
0	3.14025	0.909	0.66	0	mic	ZFP36
0	7.36334	0.986	0.738	0	mic	DOCK8
0	6.83175	0.888	0.642	0	mic	MS4A6A
0	2.50419	0.943	0.698	0	mic	ARHGAP31
0	7.73229	0.99	0.745	0	mic	TLR2
0	0.767185	0.82	0.579	0	mic	AC009081.2
0	7.21172	0.795	0.557	0	mic	AL392172.2
0	6.16104	0.938	0.703	0	mic	SAMSN1
0	5.33216	0.956	0.723	0	mic	PLA2G4A
0	3.27055	0.96	0.729	0	mic	SLC2A3
0	7.25312	0.987	0.757	0	mic	ADAM28
0	5.42729	0.871	0.641	0	mic	CPA6
0	2.27458	0.955	0.728	0	mic	SLC7A5
0	7.10151	0.996	0.769	0	mic	PTPRC
0	1.93753	0.703	0.476	0	mic	CRHBP
0	5.36328	0.934	0.708	0	mic	LINC02742
0	0.144956	0.397	0.622	0	mic	AP001977.1
0	6.12515	0.623	0.402	0	mic	CD163
0	3.20921	0.862	0.643	0	mic	FLVCR2
0	0.439041	0.855	0.638	0	mic	ARSJ
0	6.60858	0.931	0.716	0	mic	CSF1R
0	3.79389	0.865	0.652	0	mic	TPRG1
0	0.788162	0.782	0.571	0	mic	C4orf19
0	1.1032	0.674	0.463	0	mic	GIMAP7
0	5.60782	0.993	0.782	0	mic	RUNX1
0	3.96121	0.946	0.735	0	mic	TGFBR2
0	3.59429	0.917	0.707	0	mic	HS3ST4
0	1.71058	0.929	0.721	0	mic	MARCH3
0	1.15276	0.762	0.555	0	mic	DISC1FP1
0	2.32573	0.896	0.69	0	mic	AC008591.1
0	2.35793	0.33	0.536	0	mic	AC069277.1
0	2.71298	0.788	0.583	0	mic	CLEC2B
0	4.35507	0.958	0.753	0	mic	BNC2
0	5.76655	0.726	0.523	0	mic	FCGBP
0	5.17368	0.996	0.793	0	mic	DLEU1
0	6.16319	0.99	0.788	0	mic	DOCK2
0	1.49488	0.894	0.693	0	mic	AL008633.1
0	2.00297	0.805	0.605	0	mic	PTK2B
0	3.92638	0.76	0.56	0	mic	PRDM1
0	1.60816	0.824	0.624	0	mic	PDGFC
0	4.92175	0.996	0.797	0	mic	ST6GAL1
0	2.62998	0.794	0.596	0	mic	MSN
0	6.68076	0.727	0.529	0	mic	AL162414.1
0	4.0371	0.971	0.775	0	mic	ZFP36L1
0	4.94197	0.981	0.786	0	mic	SRGN
0	3.56389	0.969	0.774	0	mic	TNS3
0	5.97214	0.725	0.53	0	mic	PLEK
0	3.12158	0.922	0.729	0	mic	LINC01094
0	0.957149	0.788	0.595	0	mic	NIPAL2
0	1.3066	0.681	0.489	0	mic	LINC01478
0	0.720223	0.811	0.62	0	mic	SMAD6
0	4.98086	0.954	0.765	0	mic	HLA-DRA
0	7.18387	0.913	0.725	0	mic	IKZF1
0	2.97103	0.996	0.808	0	mic	ITPR2
0	4.44536	0.971	0.783	0	mic	AOAH
0	2.16904	0.868	0.682	0	mic	OSBPL3
0	4.27496	0.886	0.705	0	mic	CPED1
0	1.96077	0.938	0.758	0	mic	DUSP1
0	2.86987	0.904	0.725	0	mic	LMO2
0	3.02612	0.847	0.668	0	mic	MYOF
0	5.01989	0.799	0.621	0	mic	MSR1
0	2.02332	0.839	0.664	0	mic	NEDD9
0	3.31489	0.768	0.594	0	mic	MERTK
0	1.72067	0.874	0.701	0	mic	TFRC
0	2.40673	0.945	0.773	0	mic	HIF1A-AS3
0	5.6634	0.972	0.801	0	mic	C3
0	0.912871	0.783	0.614	0	mic	AC138123.1
0	0.602871	0.697	0.528	0	mic	TMEM255A
0	0.453089	0.93	0.762	0	mic	CARMIL1
0	3.65898	0.815	0.648	0	mic	IRAK3
0	3.29003	0.605	0.443	0	mic	CALCR
0	2.0723	0.888	0.727	0	mic	HSPA1A
0	1.77941	0.921	0.761	0	mic	RGS12
0	2.55552	0.836	0.676	0	mic	MAN1A1
0	5.1767	0.975	0.816	0	mic	CD74
0	1.56734	0.909	0.751	0	mic	DDIT4
0	6.80105	0.613	0.455	0	mic	IL1B
0	5.33096	0.998	0.841	0	mic	ARHGAP24
0	2.96947	0.872	0.715	0	mic	ARHGAP18
0	1.92424	0.799	0.642	0	mic	SEC24D
0	4.13476	0.942	0.786	0	mic	RUNX2
0	0.714943	0.888	0.733	0	mic	JUNB
0	6.40959	0.979	0.824	0	mic	RGS1
0	0.385245	0.699	0.544	0	mic	NXN
0	0.857951	0.928	0.774	0	mic	CHSY3
0	2.7252	0.981	0.829	0	mic	ZFHX3
0	5.22179	0.782	0.631	0	mic	HMOX1
0	4.60314	0.923	0.773	0	mic	XACT
0	1.29264	0.855	0.705	0	mic	SDK1
0	2.50103	0.942	0.792	0	mic	NAMPT
0	1.0754	0.756	0.607	0	mic	AL136441.1
0	1.61659	0.886	0.738	0	mic	LINC02328
0	0.830893	0.904	0.757	0	mic	YBX3
0	5.49857	0.869	0.724	0	mic	P2RY12
0	4.149	0.822	0.677	0	mic	LINC02476
0	0.438372	0.877	0.734	0	mic	AC084816.1
0	2.55102	0.957	0.815	0	mic	KCNIP1
0	3.10516	0.927	0.788	0	mic	RNF144B
0	1.01782	0.86	0.725	0	mic	UST
0	5.72546	0.567	0.434	0	mic	VSIG4
0	4.21463	1	0.868	0	mic	LRMDA
0	1.77826	0.782	0.65	0	mic	FOS
0	1.98573	0.686	0.554	0	mic	AC016152.1
0	2.25752	0.988	0.859	0	mic	MAML2
0	4.56405	0.836	0.707	0	mic	C1QB
0	1.38441	0.887	0.759	0	mic	ATP8B1
0	2.18703	0.809	0.686	0	mic	CPM
0	3.78792	0.769	0.646	0	mic	AL359636.2
0	0.538993	0.739	0.618	0	mic	CGNL1
0	0.419851	0.767	0.647	0	mic	LINC02240
0	3.43241	0.648	0.529	0	mic	SPTLC3
0	0.199722	0.863	0.745	0	mic	PLAT
0	1.74268	0.749	0.633	0	mic	HGF
0	1.59693	0.947	0.831	0	mic	ARL15
0	1.92746	0.873	0.758	0	mic	PECAM1
0	3.78174	0.769	0.655	0	mic	IER3
0	3.61532	0.982	0.869	0	mic	MAML3
0	1.59543	0.975	0.863	0	mic	OXR1
0	6.12258	0.944	0.832	0	mic	GPR183
0	1.03276	0.794	0.683	0	mic	SOCS3
0	2.30424	0.66	0.55	0	mic	CD96
0	5.959	0.773	0.663	0	mic	KYNU
0	1.4501	0.916	0.807	0	mic	LINC02649
0	2.63922	0.832	0.724	0	mic	FOXP2
0	2.49275	0.995	0.889	0	mic	ST6GALNAC3
0	2.98039	0.993	0.888	0	mic	SLC1A3
0	2.44696	0.944	0.839	0	mic	RAB31
0	0.710472	0.925	0.822	0	mic	KHDRBS3
0	1.09354	0.756	0.656	0	mic	CEMIP2
0	0.644481	0.879	0.784	0	mic	FAM198B-AS1
0	2.66598	0.951	0.857	0	mic	RASSF8
0	0.943552	0.762	0.669	0	mic	PLCXD3
0	1.5026	0.694	0.785	0	mic	HLA-B
0	1.05826	0.877	0.786	0	mic	STOM
0	1.67164	0.789	0.699	0	mic	STK32B
0	0.118704	0.785	0.696	0	mic	KLF2
0	0.628214	0.936	0.851	0	mic	KCNMB2-AS1
0	1.03414	0.686	0.77	0	mic	S100A11
0	2.3591	0.778	0.699	0	mic	KCTD12
0	0.876806	0.915	0.837	0	mic	TENM4
0	1.27758	0.761	0.686	0	mic	LINC02506
0	0.153234	0.834	0.759	0	mic	AL390957.1
0	5.16309	0.723	0.649	0	mic	AC078845.1
0	2.96845	0.609	0.537	0	mic	GPNMB
0	1.92609	0.884	0.813	0	mic	A2M
0	1.38469	0.945	0.876	0	mic	TMSB4X
0	0.77296	0.856	0.787	0	mic	TPT1
0	1.67704	0.751	0.682	0	mic	UBASH3B
0	1.18522	0.773	0.706	0	mic	HLA-C
0	1.35996	0.931	0.872	0	mic	HDAC9
0	0.976604	0.685	0.627	0	mic	ANXA1
0	2.30005	0.734	0.677	0	mic	AC016074.2
0	3.21727	0.973	0.916	0	mic	PADI2
0	2.46397	0.824	0.768	0	mic	ESR1
0	1.43801	0.749	0.694	0	mic	ENG
0	1.04366	0.666	0.616	0	mic	CLIC1
0	0.328991	0.765	0.715	0	mic	SLC19A1
0	2.26056	0.733	0.783	0	mic	ZFPM2-AS1
0	1.42242	0.724	0.676	0	mic	NHSL1
0	1.53054	0.907	0.861	0	mic	EPS8
0	0.83427	0.774	0.728	0	mic	ANXA2
0	2.94535	0.734	0.691	0	mic	IFI44L
0	0.978233	0.892	0.85	0	mic	PBX3
0	1.37569	0.857	0.816	0	mic	GBE1
0	1.13878	0.956	0.915	0	mic	CAMK2D
0	1.75791	0.856	0.817	0	mic	FMN1
0	0.381453	0.879	0.841	0	mic	AC087564.1
0	0.28919	0.925	0.889	0	mic	PVALB
0	3.10837	0.659	0.692	0	mic	OLFML2B
0	0.896573	0.958	0.928	0	mic	GLUL
0	0.373406	0.625	0.654	0	mic	ACSL5
0	1.14791	0.768	0.74	0	mic	TBC1D4
0	1.71406	0.743	0.718	0	mic	TXNIP
0	1.79278	0.933	0.909	0	mic	APOE
0	1.71819	0.999	0.976	0	mic	NEAT1
0	1.06501	0.948	0.926	0	mic	B2M
0	0.210112	0.969	0.95	0	mic	FRMD4B
0	1.3743	0.85	0.832	0	mic	USP53
0	3.17172	0.975	0.961	0	mic	SPP1
0	3.56329	0.74	0.728	0	mic	RGS16
0	1.61109	0.717	0.726	0	mic	CDC14A
0	3.18609	0.622	0.625	0	mic	ADGRG6
0	0.866676	0.833	0.836	0	mic	HLA-A
0	1.71951	0.776	0.775	0	mic	HLA-E
1.9077e-298	0.194315	0.759	0.749	3.81539e-295	mic	LGALS1
2.64564e-291	1.93229	0.388	0.594	5.29129e-288	mic	ROR2
4.27313e-258	0.627187	0.648	0.602	8.54626e-255	mic	IGF1
6.48938e-258	1.60573	0.645	0.511	1.29788e-254	mic	ADGB
1.46714e-256	2.00812	0.655	0.666	2.93428e-253	mic	TMEM163
1.86281e-249	1.79478	0.625	0.586	3.72562e-246	mic	LINC00607
1.01804e-240	1.59509	0.659	0.624	2.03607e-237	mic	PCED1B
1.2541e-237	0.554867	0.662	0.662	2.5082e-234	mic	ACTA2
3.16927e-210	0.758112	0.696	0.541	6.33854e-207	mic	SCML4
1.4711e-207	0.831952	0.705	0.55	2.9422e-204	mic	LINC02267
1.59835e-195	0.248108	0.905	0.794	3.19669e-192	mic	AC034195.1
1.17577e-189	0.619566	0.451	0.602	2.35154e-186	mic	DPP4
4.61875e-178	1.62757	0.354	0.442	9.2375e-175	mic	DIAPH3
1.22632e-166	0.684849	0.457	0.609	2.45263e-163	mic	TENT5A
9.0361e-164	0.467086	0.802	0.842	1.80722e-160	mic	RPS28
2.81517e-162	5.63058	0.538	0.517	5.63033e-159	mic	F13A1
4.54163e-160	2.08597	0.617	0.635	9.08327e-157	mic	ERVMER61-1
5.70298e-151	0.320285	0.75	0.691	1.1406e-147	mic	LINC01619
7.0964e-148	1.65642	0.566	0.531	1.41928e-144	mic	BST2
2.02559e-141	0.13387	0.667	0.651	4.05119e-138	mic	ADGRD1
3.31306e-139	0.293594	0.841	0.89	6.62611e-136	mic	MYO1E
8.62501e-137	0.575375	0.51	0.722	1.725e-133	mic	MAMDC2
4.17343e-131	2.01356	0.375	0.495	8.34686e-128	mic	AC114930.1
2.42292e-126	0.793571	0.741	0.699	4.84585e-123	mic	HPCAL1
5.7351e-125	0.11223	0.681	0.766	1.14702e-121	mic	NR4A2
7.60462e-122	0.377908	0.451	0.578	1.52092e-118	mic	TXK
5.12218e-121	0.284122	0.593	0.662	1.02444e-117	mic	LINC01320
2.46368e-119	5.00996	0.385	0.574	4.92737e-116	mic	MRC1
3.80906e-116	1.0614	0.457	0.62	7.61813e-113	mic	IGF2BP3
3.54199e-114	0.275498	0.75	0.677	7.08398e-111	mic	PIP5K1B
1.17787e-113	0.568465	0.819	0.81	2.35573e-110	mic	AC008014.1
1.90966e-112	1.7545	0.42	0.519	3.81932e-109	mic	AC021504.1
9.8536e-106	0.283461	0.802	0.802	1.97072e-102	mic	RPS23
6.71639e-88	2.75667	0.567	0.645	1.34328e-84	mic	IQGAP2
3.28271e-78	0.55813	0.447	0.619	6.56541e-75	mic	IL18R1
1.65531e-67	0.174952	0.496	0.415	3.31062e-64	mic	LINC01435
2.01493e-66	0.141871	0.63	0.71	4.02987e-63	mic	RASGEF1B
4.42008e-62	0.466933	0.684	0.626	8.84016e-59	mic	AC090825.1
1.16073e-52	1.84491	0.417	0.539	2.32146e-49	mic	ITGA4
1.06333e-50	0.583951	0.883	0.94	2.12667e-47	mic	GRID2
3.38474e-48	0.326494	0.831	0.86	6.76948e-45	mic	RPL41
2.05544e-47	0.536364	0.794	0.852	4.11088e-44	mic	AC068587.4
1.14412e-40	0.411554	0.828	0.884	2.28825e-37	mic	RPLP1
8.75915e-39	0.280762	0.807	0.864	1.75183e-35	mic	CST3
1.44672e-35	2.89363	0.526	0.569	2.89344e-32	mic	GAS2L3
1.61382e-32	0.268778	0.568	0.466	3.22765e-29	mic	EGR1
2.22361e-27	0.768841	0.477	0.48	4.44722e-24	mic	LINC01708
4.14545e-27	1.26173	0.584	0.614	8.2909e-24	mic	NRP1
3.95492e-26	0.867226	0.607	0.608	7.90984e-23	mic	C8orf37-AS1
6.50245e-26	0.943291	0.573	0.597	1.30049e-22	mic	TEX41
2.34478e-21	0.843182	0.66	0.755	4.68956e-18	mic	PHACTR2
9.05869e-21	4.35319	0.439	0.546	1.81174e-17	mic	AC100849.1
1.44712e-20	0.337495	0.73	0.726	2.89424e-17	mic	AC073529.1
5.02932e-19	1.06187	0.49	0.462	1.00586e-15	mic	LTBP2
3.08262e-18	1.505	0.475	0.441	6.16524e-15	mic	AC011029.1
4.6902e-18	1.69383	0.586	0.744	9.38039e-15	mic	CR1
5.16573e-16	0.804254	0.606	0.605	1.03315e-12	mic	NR4A3
6.00023e-13	0.430008	0.661	0.75	1.20005e-09	mic	AC093298.2
1.86609e-10	1.32048	0.527	0.571	3.73218e-07	mic	LINC02008
4.13421e-06	1.97364	0.47	0.526	0.00826841	mic	AC011586.2
9.51915e-06	1.53784	0.441	0.495	0.0190383	mic	KMO
7.49483e-05	0.675058	0.578	0.598	0.149897	mic	AL356124.1
0.000163218	2.16108	0.486	0.41	0.326435	mic	HTR7
0.000199707	0.11002	0.439	0.442	0.399413	mic	MIR924HG
0.00041542	0.251235	0.577	0.629	0.830839	mic	AC246817.1
0.00102462	0.210612	0.597	0.602	1	mic	TP63
0.00188079	0.544041	0.504	0.478	1	mic	SERPINH1
0.00209355	5.83038	0.373	0.341	1	mic	AC009432.2
0	2.11868	0.806	0.473	0	olig	AC002066.1
0	6.76501	0.767	0.454	0	olig	AC025810.1
0	1.74471	0.7	0.41	0	olig	AC090403.1
0	1.16563	0.845	0.57	0	olig	MYH11
0	2.28041	0.32	0.592	0	olig	ADAMTS18
0	4.58765	0.641	0.383	0	olig	AC007100.1
0	3.42312	0.915	0.657	0	olig	VRK2
0	2.86617	0.821	0.566	0	olig	SEMA3C
0	2.75093	0.893	0.639	0	olig	LINC01470
0	0.640937	0.704	0.473	0	olig	LINC01697
0	1.07838	0.77	0.542	0	olig	SAMD12-AS1
0	0.30512	0.616	0.395	0	olig	AP003400.1
0	5.736	0.93	0.711	0	olig	AC090015.1
0	2.3955	0.785	0.577	0	olig	ROR1
0	4.72735	0.919	0.712	0	olig	AL033523.1
0	2.16714	0.911	0.706	0	olig	NECAB1
0	4.17096	0.781	0.579	0	olig	NALCN-AS1
0	0.672567	0.872	0.677	0	olig	CDH4
0	2.2447	0.801	0.617	0	olig	SPANXA2-OT1
0	3.67127	0.985	0.804	0	olig	ZNF536
0	4.77813	0.965	0.784	0	olig	UGT8
0	1.21631	0.792	0.612	0	olig	AL391840.1
0	4.85308	0.944	0.764	0	olig	LINC00639
0	0.960327	0.776	0.601	0	olig	AC113383.1
0	5.95812	0.887	0.716	0	olig	AC108721.2
0	1.55808	0.833	0.667	0	olig	AC117834.1
0	0.404523	0.504	0.667	0	olig	AC037486.1
0	1.8717	0.638	0.478	0	olig	LINC01416
0	3.09451	0.919	0.76	0	olig	AC079352.1
0	1.32013	0.484	0.325	0	olig	AC021723.2
0	0.994352	0.478	0.635	0	olig	AC112206.2
0	0.412469	0.751	0.907	0	olig	APOD
0	4.10538	0.954	0.799	0	olig	LINC00609
0	1.8119	0.76	0.607	0	olig	AC097480.1
0	1.11761	0.699	0.548	0	olig	KDR
0	1.45116	0.757	0.905	0	olig	GDNF-AS1
0	3.48283	0.967	0.819	0	olig	GRM3
0	1.48057	0.486	0.634	0	olig	LINC02197
0	3.31209	0.951	0.803	0	olig	HS3ST5
0	4.55694	0.884	0.737	0	olig	LINC01098
0	3.89816	0.864	0.718	0	olig	AC109492.1
0	4.73287	0.858	0.714	0	olig	AL354809.1
0	2.23643	0.758	0.618	0	olig	CHODL
0	3.80664	0.922	0.784	0	olig	ABCA8
0	2.312	0.648	0.511	0	olig	LUCAT1
0	3.11103	0.816	0.68	0	olig	LINC01411
0	3.87235	0.754	0.889	0	olig	AC100801.1
0	3.50989	0.999	0.866	0	olig	NCKAP5
0	0.163488	0.547	0.68	0	olig	AC002072.1
0	4.6796	0.963	0.83	0	olig	PCSK6
0	4.99356	0.996	0.866	0	olig	RNF220
0	2.57546	0.357	0.481	0	olig	LURAP1L-AS1
0	0.851274	0.882	0.759	0	olig	TNS1
0	4.72613	0.909	0.787	0	olig	CDH19
0	2.25788	0.751	0.631	0	olig	LINC02343
0	4.238	0.908	0.788	0	olig	LINC01630
0	1.64747	0.953	0.834	0	olig	FBXL7
0	2.69796	0.719	0.601	0	olig	AGMO
0	1.19451	0.833	0.716	0	olig	AL392023.2
0	1.87825	0.942	0.827	0	olig	RASGRF2
0	4.05096	0.981	0.868	0	olig	C10orf90
0	1.67001	0.669	0.557	0	olig	PAPPA2
0	3.83471	0.839	0.728	0	olig	LGR5
0	4.62065	0.96	0.849	0	olig	SHROOM4
0	0.782227	0.894	0.785	0	olig	AL589740.1
0	1.11583	0.791	0.682	0	olig	ZNF208
0	4.83373	0.955	0.846	0	olig	PIEZO2
0	1.69741	0.731	0.839	0	olig	PROX1
0	3.95206	0.959	0.854	0	olig	LPAR1
0	4.03061	0.939	0.835	0	olig	ATP10B
0	1.59845	0.743	0.845	0	olig	ADAMTS4
0	2.61332	0.7	0.6	0	olig	NOX4
0	4.55709	0.95	0.851	0	olig	SLC7A14-AS1
0	2.10585	0.704	0.606	0	olig	MIR4527HG
0	0.936279	0.968	0.87	0	olig	ST6GALNAC3
0	1.37859	0.676	0.773	0	olig	AC119674.1
0	0.703314	0.747	0.842	0	olig	PTN
0	0.701609	0.991	0.898	0	olig	ERBB4
0	5.90937	0.999	0.907	0	olig	ST18
0	0.938657	0.741	0.831	0	olig	MCAM
0	3.94375	0.969	0.879	0	olig	COL4A5
0	3.74484	0.894	0.805	0	olig	LINC00320
0	1.4948	0.836	0.749	0	olig	AL365295.1
0	1.50083	0.863	0.777	0	olig	AC233296.1
0	2.66424	0.977	0.892	0	olig	KIRREL3
0	4.79451	0.957	0.873	0	olig	SLCO1A2
0	5.00827	0.992	0.908	0	olig	ENPP2
0	0.782293	0.717	0.634	0	olig	LINC02240
0	2.71397	0.995	0.913	0	olig	PTPRK
0	3.06477	0.684	0.765	0	olig	IFNG-AS1
0	5.13835	0.978	0.897	0	olig	MOBP
0	2.71833	0.937	0.857	0	olig	CNTNAP4
0	0.431475	0.738	0.659	0	olig	AL603840.1
0	3.53436	0.708	0.63	0	olig	DTHD1
0	4.50107	0.929	0.852	0	olig	LINC01170
0	3.67705	0.978	0.901	0	olig	BCAS1
0	4.16773	0.988	0.911	0	olig	KCNH8
0	3.62922	0.989	0.914	0	olig	DOCK5
0	1.49264	0.97	0.895	0	olig	CDH20
0	3.5492	0.913	0.839	0	olig	AC061958.1
0	2.22544	0.993	0.919	0	olig	SPOCK3
0	0.148951	0.446	0.519	0	olig	AL442636.1
0	0.516405	0.322	0.395	0	olig	LINC02550
0	1.52786	0.768	0.84	0	olig	AL391832.4
0	2.93464	0.751	0.681	0	olig	TAFA4
0	3.03171	0.709	0.639	0	olig	MET
0	2.17624	0.892	0.823	0	olig	GREB1L
0	5.31926	0.961	0.892	0	olig	AC008571.2
0	4.11673	0.945	0.876	0	olig	CLDN11
0	2.31741	0.933	0.865	0	olig	MYO1E
0	1.99927	0.98	0.913	0	olig	SOX2-OT
0	4.987	0.943	0.876	0	olig	FOLH1
0	4.31435	0.789	0.724	0	olig	LINC02511
0	4.38613	0.816	0.878	0	olig	AP000477.3
0	0.310016	0.895	0.834	0	olig	CALD1
0	2.44578	0.694	0.755	0	olig	AC116362.1
0	1.10867	0.788	0.727	0	olig	AC083870.1
0	1.69471	0.858	0.797	0	olig	AC026316.5
0	0.529254	0.717	0.777	0	olig	PDK4
0	1.52211	0.752	0.812	0	olig	PROX1-AS1
0	1.91662	0.832	0.772	0	olig	AC113414.1
0	1.88026	0.754	0.695	0	olig	AF130417.1
0	3.91776	0.998	0.939	0	olig	PIP4K2A
0	0.96464	0.757	0.816	0	olig	LAMA2
0	5.41883	0.981	0.922	0	olig	SLC5A11
0	3.23944	0.993	0.934	0	olig	FRMD4B
0	3.78314	0.774	0.717	0	olig	AC008945.2
0	4.59584	0.928	0.871	0	olig	HHIP
0	0.107221	0.782	0.838	0	olig	PLPP3
0	5.02602	0.999	0.944	0	olig	CTNNA3
0	4.69854	0.775	0.83	0	olig	OPALIN
0	1.56699	0.898	0.844	0	olig	KCTD8
0	5.18162	0.882	0.83	0	olig	LINC01099
0	0.972356	0.781	0.833	0	olig	UACA
0	2.06218	0.975	0.925	0	olig	DLC1
0	4.40101	0.996	0.948	0	olig	TMEM144
0	3.78831	0.768	0.72	0	olig	LINC02073
0	1.10826	0.838	0.79	0	olig	AC034195.1
0	0.914618	0.821	0.868	0	olig	PBX3
0	1.02087	0.827	0.868	0	olig	AL392086.3
0	4.86088	0.923	0.882	0	olig	LRP2
0	1.03911	0.762	0.801	0	olig	PLPPR1
0	1.15223	0.818	0.856	0	olig	AC087564.1
0	0.175755	0.895	0.933	0	olig	PADI2
0	5.34793	0.955	0.917	0	olig	AC012494.1
0	1.12923	0.804	0.842	0	olig	STXBP6
0	1.81517	0.757	0.72	0	olig	THEMIS
0	5.00134	0.97	0.933	0	olig	CNDP1
0	0.326588	0.79	0.826	0	olig	ELOVL7
0	0.467678	0.951	0.915	0	olig	ASTN2
0	5.64386	0.914	0.88	0	olig	LINC01608
0	1.3836	0.866	0.832	0	olig	TLE4
0	3.89975	0.987	0.953	0	olig	TF
0	2.05987	0.752	0.719	0	olig	CR1
0	1.98646	0.851	0.883	0	olig	LINC01505
0	0.914754	0.682	0.65	0	olig	BCHE
0	1.34995	0.83	0.799	0	olig	KANK1
0	0.521894	0.837	0.806	0	olig	PLEKHG1
0	1.89302	0.713	0.743	0	olig	LINC01151
0	0.573067	0.941	0.911	0	olig	PARD3B
0	4.72104	0.566	0.537	0	olig	AC110809.1
0	1.2659	0.748	0.72	0	olig	LINC01344
0	1.34235	0.739	0.712	0	olig	ABCA6
0	0.312757	0.897	0.87	0	olig	DNER
0	2.58783	0.705	0.731	0	olig	ATP6V0D2
0	0.344049	0.996	0.971	0	olig	NEAT1
0	1.14152	0.946	0.924	0	olig	GLUL
0	0.775422	0.8	0.822	0	olig	LTBP1
0	1.30501	0.885	0.864	0	olig	ADAM12
0	0.458058	0.738	0.759	0	olig	GALNT15
0	2.00682	0.853	0.872	0	olig	EYA4
0	3.63773	0.871	0.852	0	olig	CHRM5
0	4.59165	0.852	0.835	0	olig	SAMMSON
0	0.739425	0.773	0.756	0	olig	PDE1A
0	1.7723	0.868	0.884	0	olig	CRYAB
0	0.582002	0.871	0.885	0	olig	PON2
0	1.35781	0.98	0.967	0	olig	PTGDS
0	2.8	0.876	0.864	0	olig	SVEP1
0	0.467237	0.955	0.966	0	olig	SPP1
0	2.38061	0.738	0.727	0	olig	AC004052.1
0	1.59443	0.717	0.706	0	olig	ACVR1C
0	0.332128	0.891	0.9	0	olig	SMOC1
0	0.380254	0.826	0.819	0	olig	AC132153.1
0	2.15888	0.742	0.735	0	olig	AL122014.1
0	3.41254	0.795	0.788	0	olig	AC093791.2
0	0.167593	0.925	0.92	0	olig	PREX2
0	3.23083	0.996	0.992	0	olig	PLP1
0	2.18401	0.702	0.706	0	olig	AC068308.1
0	0.842307	0.824	0.826	0	olig	PLD5
0	1.62314	0.726	0.727	0	olig	AC073529.1
2.97254e-299	1.73146	0.682	0.672	5.94508e-296	olig	AC026341.1
2.13681e-239	0.139893	0.613	0.688	4.27363e-236	olig	AC009315.1
1.16512e-235	0.271805	0.616	0.704	2.33024e-232	olig	AC106729.1
4.83786e-166	0.643221	0.743	0.806	9.67572e-163	olig	MEIS2
7.5102e-162	0.414688	0.706	0.65	1.50204e-158	olig	AL353604.1
9.62884e-142	0.328918	0.721	0.794	1.92577e-138	olig	MYLK
3.06833e-138	0.969299	0.65	0.618	6.13666e-135	olig	AC068305.2
3.62217e-112	0.813825	0.589	0.663	7.24434e-109	olig	CNBD1
1.19301e-106	0.392386	0.806	0.746	2.38601e-103	olig	CXXC4-AS1
1.45146e-100	0.659367	0.629	0.504	2.90291e-97	olig	AC105411.1
1.35341e-96	1.30135	0.558	0.681	2.70682e-93	olig	DIPK2B
4.2287e-87	0.867227	0.674	0.666	8.45739e-84	olig	AC004083.1
6.06399e-86	0.920701	0.756	0.828	1.2128e-82	olig	TACR3
5.9601e-78	0.147978	0.692	0.799	1.19202e-74	olig	ADAMTSL3
2.48441e-73	0.351084	0.779	0.908	4.96882e-70	olig	FOXO1
6.454e-67	0.379959	0.571	0.576	1.2908e-63	olig	DISC1FP1
2.20667e-61	0.100978	0.699	0.586	4.41333e-58	olig	AC126121.3
5.24298e-58	0.107284	0.767	0.776	1.0486e-54	olig	TOX3
5.26501e-55	1.07086	0.534	0.581	1.053e-51	olig	AL590807.1
1.56914e-46	0.204785	0.793	0.744	3.13828e-43	olig	LINC02718
3.86225e-46	0.174791	0.657	0.625	7.72449e-43	olig	EGLN3
1.14064e-41	1.3229	0.536	0.461	2.28128e-38	olig	FREM2
8.00657e-37	0.202613	0.618	0.777	1.60131e-33	olig	KCNS3
1.55128e-36	0.189281	0.736	0.629	3.10257e-33	olig	PTPRG-AS1
2.37596e-27	1.05319	0.581	0.748	4.75193e-24	olig	CPM
3.34845e-25	0.330893	0.704	0.629	6.6969e-22	olig	AC021851.2
9.96341e-24	0.650051	0.452	0.321	1.99268e-20	olig	AL139379.1
5.11407e-22	0.582794	0.566	0.517	1.02281e-18	olig	AC007614.1
4.88581e-18	0.700781	0.629	0.618	9.77163e-15	olig	SLC16A1
2.70985e-17	1.03886	0.638	0.502	5.4197e-14	olig	AC004053.1
3.44311e-17	0.127004	0.701	0.724	6.88621e-14	olig	LINC00598
2.08162e-16	0.695189	0.471	0.433	4.16323e-13	olig	AC011029.1
1.80552e-14	0.33481	0.734	0.761	3.61104e-11	olig	LINC02328
2.16378e-13	0.241929	0.718	0.717	4.32757e-10	olig	TSBP1-AS1
2.21531e-10	0.404716	0.596	0.581	4.43061e-07	olig	AC093865.1
1.2797e-07	0.823108	0.633	0.763	0.00025594	olig	FAT4
2.1648e-05	0.700306	0.582	0.563	0.0432959	olig	ZSCAN31
2.46569e-05	0.629166	0.68	0.719	0.0493139	olig	AL606923.2
5.39665e-05	0.206716	0.294	0.332	0.107933	olig	AC108690.1
0.00328253	0.268649	0.648	0.651	1	olig	ITGBL1
0.00469531	0.380337	0.622	0.607	1	olig	AC104035.1
0.00616457	0.221524	0.695	0.774	1	olig	NOS1
0	0.164317	0.89	0.339	0	OPC	LINC01885
0	1.43269	0.938	0.424	0	OPC	EYA1
0	5.08953	0.904	0.456	0	OPC	AC064875.1
0	4.28682	0.956	0.508	0	OPC	PLEKHH2
0	3.32285	0.88	0.445	0	OPC	MATN1
0	8.2747	0.981	0.549	0	OPC	BEST3
0	5.02907	0.981	0.552	0	OPC	AC013265.1
0	0.426672	0.785	0.357	0	OPC	LINC02770
0	4.23018	0.933	0.508	0	OPC	LINC02223
0	2.64904	0.79	0.366	0	OPC	AC096555.1
0	3.03093	0.871	0.448	0	OPC	ARC
0	2.58397	0.916	0.499	0	OPC	ITGA4
0	5.84479	0.979	0.564	0	OPC	PDGFRA
0	4.09347	0.961	0.546	0	OPC	STK32A
0	2.99949	0.986	0.579	0	OPC	NXPH1
0	5.82568	0.893	0.488	0	OPC	AL110292.1
0	0.152332	0.899	0.496	0	OPC	FMO2
0	2.85096	0.869	0.469	0	OPC	AC090403.1
0	4.67035	0.929	0.533	0	OPC	SLC22A3
0	6.93095	0.938	0.543	0	OPC	FERMT1
0	1.26945	0.898	0.505	0	OPC	JAG1
0	2.76612	0.886	0.493	0	OPC	COL15A1
0	4.11823	0.993	0.601	0	OPC	BRINP3
0	4.56925	0.998	0.607	0	OPC	MMP16
0	4.21758	0.96	0.57	0	OPC	NTN1
0	1.12026	0.938	0.551	0	OPC	MCHR2-AS1
0	8.9494	0.789	0.407	0	OPC	AC124254.2
0	3.6585	0.977	0.595	0	OPC	APCDD1
0	3.97797	0.924	0.543	0	OPC	AC093765.3
0	3.33811	0.999	0.622	0	OPC	SNTG1
0	4.6518	0.994	0.618	0	OPC	COL11A1
0	1.12559	0.899	0.525	0	OPC	LINC00861
0	4.43497	0.937	0.564	0	OPC	CALCRL
0	0.223344	0.738	0.37	0	OPC	PKHD1
0	6.3729	0.999	0.634	0	OPC	VCAN
0	5.45569	0.977	0.613	0	OPC	MYT1
0	2.94982	0.977	0.614	0	OPC	CRISPLD2
0	2.14194	0.938	0.576	0	OPC	AP001977.1
0	2.44086	0.998	0.638	0	OPC	GRIK1
0	2.71234	0.894	0.534	0	OPC	RIT2
0	1.34459	0.873	0.519	0	OPC	AC004053.1
0	3.44726	0.965	0.611	0	OPC	SCN9A
0	2.30157	0.822	0.473	0	OPC	LINC02745
0	6.84291	0.997	0.649	0	OPC	MEGF11
0	8.04411	0.999	0.657	0	OPC	BX284613.2
0	2.57495	0.982	0.64	0	OPC	HIF3A
0	2.48728	0.976	0.634	0	OPC	TMEM132D
0	2.27922	0.944	0.603	0	OPC	TOX
0	6.19387	0.982	0.643	0	OPC	CHST9
0	1.03902	0.898	0.56	0	OPC	AC025887.2
0	3.04306	0.861	0.523	0	OPC	AL360015.1
0	0.268106	0.97	0.636	0	OPC	RIMS2
0	2.76429	0.959	0.625	0	OPC	SLC24A3
0	2.35922	0.984	0.652	0	OPC	ARPP21
0	1.97155	0.853	0.521	0	OPC	LINC01807
0	2.99908	0.979	0.649	0	OPC	IL1RAP
0	1.22522	0.963	0.635	0	OPC	ASIC2
0	4.91704	1	0.675	0	OPC	PCDH15
0	2.9678	0.955	0.632	0	OPC	AC007563.2
0	2.73999	0.938	0.615	0	OPC	U91319.1
0	2.76782	0.996	0.674	0	OPC	SHISA9
0	2.84725	0.999	0.678	0	OPC	ATRNL1
0	2.88855	1	0.68	0	OPC	OPCML
0	3.12943	0.966	0.647	0	OPC	SORCS1
0	2.11179	0.941	0.624	0	OPC	TAFA1
0	1.02769	0.835	0.518	0	OPC	LINC01727
0	1.64587	0.936	0.621	0	OPC	SLC44A5
0	2.36442	0.929	0.614	0	OPC	GNG12
0	6.82131	0.978	0.663	0	OPC	COL9A1
0	4.50927	0.996	0.682	0	OPC	CA10
0	1.83573	0.957	0.644	0	OPC	HECW1
0	1.34007	0.955	0.642	0	OPC	MEG8
0	2.72563	0.966	0.653	0	OPC	ARHGAP10
0	3.78835	0.794	0.482	0	OPC	AC020584.1
0	3.88784	0.909	0.598	0	OPC	PRKG2
0	0.518825	0.941	0.63	0	OPC	CDH18
0	2.02134	0.864	0.553	0	OPC	C14orf39
0	2.37413	0.874	0.564	0	OPC	AL136456.1
0	1.67111	0.813	0.505	0	OPC	LINC01416
0	2.36301	0.95	0.643	0	OPC	CNTN3
0	2.29042	0.965	0.659	0	OPC	CDH10
0	1.2477	0.901	0.596	0	OPC	ANTXR2
0	2.34562	0.942	0.638	0	OPC	SCN3A
0	1.28625	0.934	0.634	0	OPC	CABLES1
0	4.33354	0.989	0.689	0	OPC	ADAMTS17
0	3.34575	0.993	0.693	0	OPC	LINC00511
0	2.88137	0.963	0.663	0	OPC	POU6F2
0	1.87107	0.873	0.574	0	OPC	AC090578.1
0	3.6697	0.96	0.661	0	OPC	COL4A4
0	2.05498	0.919	0.623	0	OPC	PDGFC
0	1.09699	0.823	0.528	0	OPC	BGN
0	1.76015	0.782	0.488	0	OPC	RDH10
0	1.9415	0.984	0.69	0	OPC	XKR4
0	0.740516	0.974	0.68	0	OPC	STXBP5L
0	1.87776	0.815	0.521	0	OPC	HMGA2
0	4.87394	0.941	0.647	0	OPC	C1QL1
0	0.965811	0.822	0.529	0	OPC	LINC00276
0	1.34829	0.947	0.657	0	OPC	ALDH1L1
0	0.566508	0.938	0.648	0	OPC	PRELP
0	2.0459	1	0.712	0	OPC	KCNIP4
0	1.82358	0.994	0.706	0	OPC	FGF12
0	0.66368	0.93	0.642	0	OPC	SCN2A
0	4.35646	0.958	0.671	0	OPC	AC023282.1
0	1.79754	0.728	0.446	0	OPC	AC008127.1
0	2.27239	0.954	0.672	0	OPC	GHR
0	2.25175	1	0.72	0	OPC	FGF14
0	2.8612	0.99	0.71	0	OPC	PID1
0	1.45711	0.866	0.586	0	OPC	KCNT2
0	0.694137	0.923	0.644	0	OPC	FSTL4
0	3.75585	0.97	0.691	0	OPC	COL4A3
0	3.34836	0.997	0.719	0	OPC	GRM7
0	1.26975	0.979	0.702	0	OPC	DISC1
0	0.520795	0.947	0.67	0	OPC	GABRB3
0	1.98438	0.988	0.712	0	OPC	HS6ST3
0	2.40465	0.901	0.625	0	OPC	ST6GAL2
0	1.76008	0.691	0.415	0	OPC	DIAPH3
0	1.54323	0.911	0.636	0	OPC	SATB1-AS1
0	4.27413	0.964	0.689	0	OPC	STK32B
0	2.32739	0.921	0.646	0	OPC	TMEM163
0	0.528047	0.992	0.717	0	OPC	DLGAP1
0	1.18213	0.888	0.614	0	OPC	PTPN14
0	2.49656	0.941	0.667	0	OPC	AL050403.2
0	0.509854	0.756	0.484	0	OPC	AC009975.2
0	0.881313	0.814	0.542	0	OPC	PAPPA
0	1.79558	0.98	0.709	0	OPC	SCN1A-AS1
0	2.08221	0.896	0.625	0	OPC	OTOGL
0	1.67823	0.935	0.666	0	OPC	AC007319.1
0	1.09955	0.957	0.688	0	OPC	CNTNAP5
0	1.91795	0.996	0.727	0	OPC	GRM5
0	3.06012	0.998	0.732	0	OPC	DGKG
0	6.40365	0.735	0.469	0	OPC	AL355306.2
0	2.87648	1	0.735	0	OPC	LRRTM4
0	2.54301	0.933	0.668	0	OPC	PRRX1
0	1.95237	0.841	0.576	0	OPC	TENT5A
0	6.89705	0.94	0.675	0	OPC	AC004852.2
0	3.3233	0.984	0.72	0	OPC	UST
0	2.20344	0.877	0.613	0	OPC	AC090825.1
0	3.60406	0.938	0.674	0	OPC	GFRA1
0	1.09298	0.877	0.615	0	OPC	IGFBP5
0	5.60455	1	0.738	0	OPC	TNR
0	1.09169	0.981	0.719	0	OPC	DGKB
0	4.27672	0.953	0.691	0	OPC	PLPP4
0	3.91661	0.826	0.565	0	OPC	IGF2BP2
0	0.69051	0.892	0.631	0	OPC	AMPH
0	1.56626	0.786	0.526	0	OPC	AC005537.1
0	1.54163	0.942	0.682	0	OPC	STK33
0	3.69162	0.976	0.717	0	OPC	ETV1
0	0.290993	0.894	0.635	0	OPC	AC097480.1
0	1.2381	0.926	0.668	0	OPC	AC004946.1
0	1.59181	0.972	0.715	0	OPC	THSD7A
0	3.15896	0.998	0.741	0	OPC	KCND2
0	2.35229	0.918	0.661	0	OPC	HS6ST2
0	1.64875	0.945	0.689	0	OPC	KIAA1211
0	4.87447	0.907	0.651	0	OPC	ONECUT1
0	2.31907	0.787	0.532	0	OPC	SOX1-OT
0	0.912573	0.883	0.629	0	OPC	NREP
0	0.338312	0.808	0.555	0	OPC	AC002066.1
0	2.73888	0.958	0.705	0	OPC	MPPED2
0	0.42072	0.868	0.616	0	OPC	AC022031.2
0	1.65208	0.971	0.72	0	OPC	TMEM108
0	4.08279	0.96	0.709	0	OPC	SULF2
0	2.67674	0.973	0.723	0	OPC	SORCS3
0	2.61194	0.932	0.682	0	OPC	LINC01322
0	4.1741	1	0.752	0	OPC	PTPRZ1
0	1.23398	0.934	0.686	0	OPC	GAD1
0	1.72646	0.941	0.693	0	OPC	SERPINE2
0	1.08167	0.951	0.704	0	OPC	COL12A1
0	1.43538	0.883	0.636	0	OPC	PCAT1
0	2.31915	1	0.754	0	OPC	CSMD1
0	1.64358	0.991	0.745	0	OPC	CHST11
0	1.0022	0.857	0.611	0	OPC	PCED1B
0	0.524761	0.968	0.722	0	OPC	PTPRN2
0	0.827525	0.901	0.656	0	OPC	TRHDE
0	5.09159	0.934	0.69	0	OPC	VIPR2
0	1.76773	0.948	0.704	0	OPC	EGFR
0	1.77458	0.772	0.528	0	OPC	RAB27B
0	2.18071	0.998	0.755	0	OPC	MDGA2
0	0.314668	0.908	0.666	0	OPC	AC073365.1
0	2.78934	0.991	0.749	0	OPC	SLC35F3
0	1.87343	0.946	0.705	0	OPC	ARHGAP31
0	1.47432	0.878	0.637	0	OPC	AC113383.1
0	4.92851	0.677	0.437	0	OPC	LINC01965
0	3.17334	0.975	0.735	0	OPC	AL392023.2
0	2.22346	0.939	0.7	0	OPC	SEZ6L
0	0.883387	0.857	0.619	0	OPC	EGLN3
0	2.14574	0.999	0.761	0	OPC	SOX5
0	5.28773	0.744	0.507	0	OPC	MIR3681HG
0	3.47269	0.993	0.756	0	OPC	ALK
0	3.15577	0.706	0.469	0	OPC	AC009975.1
0	3.38015	0.996	0.759	0	OPC	SLC35F1
0	3.04545	0.93	0.694	0	OPC	AL445250.1
0	1.26803	0.991	0.755	0	OPC	SLC1A2
0	1.79233	0.991	0.755	0	OPC	PCDH7
0	2.85459	0.973	0.738	0	OPC	ARHGAP42
0	0.534804	0.985	0.751	0	OPC	RBMS3
0	3.94707	0.995	0.762	0	OPC	SEMA5A
0	5.60273	1	0.768	0	OPC	LHFPL3
0	0.578029	0.986	0.755	0	OPC	PITPNC1
0	4.52247	1	0.769	0	OPC	KCNMB2
0	1.63739	0.913	0.682	0	OPC	NCALD
0	0.284393	0.899	0.671	0	OPC	AL807742.1
0	5.25161	0.953	0.727	0	OPC	AC093765.2
0	0.133702	0.957	0.731	0	OPC	CADPS
0	1.74524	0.908	0.683	0	OPC	VAT1L
0	0.652515	0.841	0.617	0	OPC	EMP2
0	3.31731	0.997	0.773	0	OPC	ZFPM2
0	3.41172	0.935	0.715	0	OPC	SEMA3D
0	0.689315	0.916	0.696	0	OPC	LMO3
0	2.39946	0.949	0.73	0	OPC	NTNG1
0	2.79152	0.814	0.595	0	OPC	AC004160.1
0	2.25792	0.982	0.764	0	OPC	ZFPM2-AS1
0	4.65329	0.858	0.64	0	OPC	ATP2C2
0	1.80313	0.933	0.717	0	OPC	DIRC3
0	0.730806	0.949	0.733	0	OPC	KIAA1217
0	1.00782	0.892	0.676	0	OPC	NSG2
0	0.864595	0.959	0.744	0	OPC	DAB1
0	2.29981	0.939	0.724	0	OPC	EPB41L4A
0	4.11045	0.998	0.784	0	OPC	TMEM132C
0	0.5907	0.842	0.628	0	OPC	VAV3
0	2.55564	0.901	0.69	0	OPC	ADAMTS6
0	0.690904	0.9	0.69	0	OPC	ANKFN1
0	3.41974	0.977	0.768	0	OPC	SEMA3E
0	1.84797	0.992	0.783	0	OPC	PARD3
0	2.64757	0.739	0.53	0	OPC	TMEM255A
0	2.09184	0.621	0.414	0	OPC	AC087379.2
0	1.68525	0.859	0.653	0	OPC	VWC2
0	0.281803	0.954	0.748	0	OPC	CACNA2D3
0	1.3992	0.998	0.794	0	OPC	GRIK2
0	1.42405	0.737	0.533	0	OPC	BASP1-AS1
0	2.52733	0.916	0.713	0	OPC	GRIK3
0	2.96338	0.998	0.795	0	OPC	DCC
0	1.48502	0.834	0.631	0	OPC	AC003991.1
0	2.372	0.866	0.664	0	OPC	KLHL1
0	3.92007	0.999	0.797	0	OPC	SOX6
0	0.34581	0.728	0.526	0	OPC	ANO3
0	0.677621	0.824	0.623	0	OPC	AGBL1
0	2.50059	0.958	0.758	0	OPC	KIF26B
0	0.798497	0.955	0.755	0	OPC	TAFA2
0	2.36322	0.942	0.743	0	OPC	PDZRN4
0	0.830998	0.903	0.705	0	OPC	PTPRT
0	2.05049	0.955	0.757	0	OPC	ATP13A4
0	1.48751	0.921	0.724	0	OPC	TENM1
0	0.778832	0.893	0.696	0	OPC	GUCY1A2
0	0.895409	0.769	0.572	0	OPC	TRHDE-AS1
0	0.916685	0.961	0.764	0	OPC	RIMS1
0	3.38621	0.996	0.801	0	OPC	LUZP2
0	0.651031	0.913	0.719	0	OPC	ADAMTS9-AS2
0	6.22632	0.853	0.66	0	OPC	GPR17
0	1.11164	0.846	0.653	0	OPC	AL391840.1
0	2.57565	0.999	0.807	0	OPC	CSMD3
0	0.128157	0.8	0.609	0	OPC	SLC16A1
0	0.736979	0.8	0.61	0	OPC	NETO1
0	4.13347	1	0.81	0	OPC	DSCAM
0	1.32055	0.93	0.742	0	OPC	AC087854.1
0	3.22998	0.997	0.809	0	OPC	OPHN1
0	0.186851	0.964	0.777	0	OPC	ATP8A2
0	1.10793	0.839	0.652	0	OPC	KCNIP4-IT1
0	1.09771	0.837	0.651	0	OPC	KCNK2
0	3.04547	0.972	0.786	0	OPC	AL133346.1
0	0.555517	0.896	0.711	0	OPC	OSMR
0	0.761116	0.962	0.778	0	OPC	LHFPL6
0	0.438685	0.736	0.553	0	OPC	RHOJ
0	2.66987	0.855	0.672	0	OPC	AC005906.2
0	0.181856	0.839	0.657	0	OPC	AF279873.3
0	1.90283	0.892	0.711	0	OPC	ADRA1A
0	1.67124	0.87	0.689	0	OPC	TOX2
0	1.52762	0.948	0.767	0	OPC	PDE7B
0	0.822827	0.991	0.811	0	OPC	ADARB2
0	1.52084	0.976	0.796	0	OPC	KANK1
0	0.77493	0.992	0.814	0	OPC	ITPR2
0	2.07327	0.955	0.777	0	OPC	PLPPR1
0	0.298516	0.913	0.736	0	OPC	TIMP3
0	3.68107	0.998	0.821	0	OPC	PDZD2
0	2.68647	0.924	0.747	0	OPC	AC023480.1
0	1.14042	0.984	0.809	0	OPC	RGS7
0	0.250447	0.926	0.752	0	OPC	CXXC4-AS1
0	1.43739	0.618	0.445	0	OPC	AC006296.3
0	0.871285	0.847	0.674	0	OPC	BRINP1
0	1.59003	0.832	0.66	0	OPC	AC114689.3
0	0.329972	0.854	0.682	0	OPC	KSR2
0	1.43888	0.95	0.781	0	OPC	TNS3
0	1.22293	0.94	0.771	0	OPC	AC007389.1
0	1.05694	0.896	0.728	0	OPC	PLCB4
0	1.66611	0.974	0.806	0	OPC	AL589740.1
0	0.637467	0.296	0.463	0	OPC	LINC02315
0	1.96935	0.968	0.802	0	OPC	PTN
0	0.416161	0.913	0.748	0	OPC	ADAM23
0	3.15423	0.813	0.648	0	OPC	BCHE
0	0.947121	0.826	0.662	0	OPC	AC079148.3
0	2.65809	0.811	0.648	0	OPC	MYRFL
0	0.900131	0.834	0.671	0	OPC	AC112770.1
0	2.46631	0.949	0.787	0	OPC	SPRY4-AS1
0	1.81014	0.979	0.818	0	OPC	KCNIP1
0	1.6275	0.91	0.75	0	OPC	LAMA4
0	1.65318	0.97	0.811	0	OPC	PLPP3
0	0.812307	0.907	0.749	0	OPC	GPC6
0	0.570243	0.803	0.646	0	OPC	LMCD1
0	0.474741	0.773	0.616	0	OPC	SLC25A21
0	0.365382	0.843	0.686	0	OPC	DOK6
0	0.119363	0.918	0.763	0	OPC	P2RY14
0	0.406731	0.801	0.647	0	OPC	SEC24D
0	0.565322	0.82	0.666	0	OPC	OSMR-AS1
0	3.31812	0.963	0.81	0	OPC	AC132153.1
0	1.07501	0.953	0.801	0	OPC	AC008014.1
0	0.236535	0.849	0.698	0	OPC	AKAP12
0	2.23883	0.779	0.63	0	OPC	AC078923.1
0	1.36597	0.856	0.707	0	OPC	TSBP1-AS1
0	0.109373	0.874	0.725	0	OPC	LINC00472
0	2.36104	0.894	0.747	0	OPC	PLAT
0	1.47333	0.969	0.822	0	OPC	KHDRBS3
0	4.48304	0.715	0.568	0	OPC	GALR1
0	0.193566	0.849	0.703	0	OPC	HLA-C
0	3.14383	0.996	0.85	0	OPC	KCNMB2-AS1
0	2.51508	0.985	0.839	0	OPC	RAB31
0	0.881673	0.915	0.771	0	OPC	NKAIN3
0	1.45978	0.953	0.809	0	OPC	PDLIM5
0	0.325793	0.745	0.602	0	OPC	ARHGAP6
0	2.56362	0.615	0.474	0	OPC	AC093912.1
0	2.59881	0.88	0.741	0	OPC	NOS1
0	0.931664	0.848	0.709	0	OPC	GNAL
0	1.55712	0.694	0.556	0	OPC	SCN7A
0	0.383973	0.9	0.763	0	OPC	AC022655.1
0	3.16706	0.999	0.863	0	OPC	GALNT13
0	0.582765	0.913	0.779	0	OPC	PLSCR4
0	1.4508	0.849	0.716	0	OPC	CDC14A
0	1.32096	0.991	0.862	0	OPC	MAML2
0	1.32893	0.953	0.825	0	OPC	PLCE1
0	1.04117	0.997	0.869	0	OPC	CTNNA2
0	0.816562	0.832	0.706	0	OPC	ZNF208
0	1.63957	0.973	0.85	0	OPC	CST3
0	1.3022	0.815	0.693	0	OPC	KLHL13
0	3.44306	0.994	0.873	0	OPC	XYLT1
0	0.417806	0.992	0.872	0	OPC	LRMDA
0	0.704734	0.828	0.708	0	OPC	DGKH
0	3.29841	1	0.88	0	OPC	LRRC4C
0	0.464281	0.892	0.777	0	OPC	SGCZ
0	1.00969	0.965	0.85	0	OPC	CDH13
0	2.3105	0.999	0.886	0	OPC	GRIA4
0	1.15588	0.998	0.885	0	OPC	KAZN
0	0.351717	0.881	0.769	0	OPC	RGS12
0	1.2548	0.799	0.688	0	OPC	ETS1
0	1.93854	0.776	0.665	0	OPC	ITGA8
0	2.27108	0.727	0.617	0	OPC	COL8A1
0	1.69413	0.846	0.736	0	OPC	AC119674.1
0	1.12486	0.981	0.871	0	OPC	SAMD4A
0	0.369101	0.858	0.749	0	OPC	MYO16
0	0.714312	0.885	0.78	0	OPC	MEIS2
0	0.662916	0.92	0.816	0	OPC	AC023095.1
0	0.173965	0.873	0.769	0	OPC	ZNF98
0	0.513731	0.834	0.73	0	OPC	AL122014.1
0	0.321184	0.874	0.771	0	OPC	PCSK5
0	1.24137	0.826	0.723	0	OPC	KCNS3
0	1.95639	0.75	0.647	0	OPC	ADD3-AS1
0	0.495233	0.792	0.691	0	OPC	F11-AS1
0	0.615444	0.93	0.829	0	OPC	HLA-A
0	1.43594	0.957	0.856	0	OPC	SGCD
0	1.05303	0.971	0.871	0	OPC	DNER
0	3.7304	0.989	0.89	0	OPC	SMOC1
0	1.29211	0.851	0.756	0	OPC	AL591686.2
0	0.886219	0.662	0.568	0	OPC	LPL
0	1.1732	0.661	0.567	0	OPC	ROR2
0	0.179747	0.817	0.724	0	OPC	SNHG31
0	0.494501	0.965	0.872	0	OPC	HDAC9
0	1.43342	0.78	0.688	0	OPC	DAPL1
0	0.320773	0.987	0.895	0	OPC	C10orf90
0	0.449732	0.921	0.832	0	OPC	AC073475.1
0	0.123252	0.869	0.782	0	OPC	XACT
0	1.39158	0.796	0.71	0	OPC	FBLN2
0	0.311096	0.939	0.854	0	OPC	KCTD8
0	0.709249	0.901	0.82	0	OPC	PLD5
0	0.381084	0.794	0.714	0	OPC	PAWR
0	1.00223	0.945	0.865	0	OPC	ADAM12
0	0.965849	0.999	0.92	0	OPC	ERBB4
0	1.72595	0.995	0.916	0	OPC	PREX2
0	1.29555	0.998	0.92	0	OPC	ASTN2
0	1.55973	0.932	0.855	0	OPC	APOD
0	0.331941	0.804	0.728	0	OPC	MT1X
0	2.00692	0.768	0.693	0	OPC	MALRD1
0	0.730001	0.986	0.913	0	OPC	CDH20
0	2.26728	0.702	0.633	0	OPC	CTXND1
0	0.311949	0.855	0.786	0	OPC	GNG12-AS1
0	1.8876	0.999	0.93	0	OPC	GRID2
0	1.02378	0.759	0.692	0	OPC	AC009522.1
0	1.24855	0.88	0.814	0	OPC	AL391832.4
0	0.507593	0.858	0.792	0	OPC	TCF7L2
0	0.144336	0.96	0.895	0	OPC	MSI2
0	0.257331	0.847	0.784	0	OPC	PLOD2
0	0.726044	0.86	0.798	0	OPC	AC233296.1
0	1.27951	0.718	0.661	0	OPC	LMOD1
0	0.353468	0.933	0.877	0	OPC	PON2
0	2.43634	0.629	0.574	0	OPC	TEK
0	1.23975	0.735	0.68	0	OPC	TRPC3
0	0.827349	0.97	0.92	0	OPC	BCAS1
0	1.84443	0.713	0.663	0	OPC	AC009315.1
0	2.13231	0.905	0.858	0	OPC	GDNF-AS1
0	0.235164	0.834	0.793	0	OPC	ANGPT2
0	0.273382	0.948	0.907	0	OPC	SLC6A1
0	0.560251	0.965	0.931	0	OPC	SOX2-OT
0	0.184295	0.821	0.792	0	OPC	ADCY8
0	1.42821	0.7	0.673	0	OPC	CA8
0	1.14463	0.777	0.751	0	OPC	LINC02328
0	1.05715	0.691	0.711	0	OPC	EYA2
0	2.36786	0.746	0.729	0	OPC	PCOLCE2
2.19154e-304	0.397915	0.697	0.555	4.38309e-301	OPC	GAS2L3
2.6811e-303	0.73243	0.718	0.629	5.3622e-300	OPC	FRMD6
6.23818e-300	0.199886	0.913	0.715	1.24764e-296	OPC	RALYL
3.13557e-297	0.194752	0.76	0.636	6.27115e-294	OPC	MIR4300HG
8.08564e-291	0.209544	0.598	0.385	1.61713e-287	OPC	AC015631.1
8.02999e-288	0.876633	0.769	0.684	1.606e-284	OPC	BRINP2
1.25083e-284	1.42096	0.639	0.504	2.50167e-281	OPC	AP005203.1
2.43205e-274	0.390008	0.89	0.851	4.86411e-271	OPC	PBX3
3.57044e-267	0.20229	0.869	0.711	7.14088e-264	OPC	KCTD16
4.03084e-260	1.09114	0.7	0.577	8.06168e-257	OPC	AC093865.1
1.82998e-243	0.43839	0.737	0.63	3.65996e-240	OPC	AL445433.2
4.81834e-240	0.191446	0.84	0.667	9.63667e-237	OPC	TRMT9B
3.30101e-233	0.904313	0.722	0.693	6.60202e-230	OPC	SLCO5A1
1.82396e-232	1.74301	0.608	0.432	3.64792e-229	OPC	LINC01776
2.74942e-230	0.715137	0.846	0.788	5.49885e-227	OPC	AL359232.1
8.71086e-229	0.621132	0.776	0.649	1.74217e-225	OPC	ELN
6.31182e-228	0.126815	0.827	0.648	1.26236e-224	OPC	PTPRG-AS1
2.93035e-221	2.12445	0.621	0.556	5.86071e-218	OPC	CD96
1.99424e-220	0.184336	0.919	0.87	3.98848e-217	OPC	LINC01505
1.4661e-219	1.53695	0.675	0.683	2.93219e-216	OPC	AL603840.1
2.50063e-210	0.349032	0.8	0.707	5.00127e-207	OPC	ARHGEF28
3.69874e-184	0.783066	0.401	0.594	7.39749e-181	OPC	TLL1
2.07687e-183	0.295938	0.814	0.673	4.15374e-180	OPC	FLRT2
8.87039e-176	0.347634	0.602	0.498	1.77408e-172	OPC	AC117453.1
3.07333e-170	0.103495	0.818	0.693	6.14665e-167	OPC	THY1
3.64507e-168	0.637141	0.699	0.706	7.29014e-165	OPC	AC068308.1
3.77738e-168	0.548335	0.601	0.512	7.55477e-165	OPC	ALPL
1.28814e-166	0.212291	0.761	0.656	2.57628e-163	OPC	PRICKLE1
8.47905e-164	1.17797	0.649	0.616	1.69581e-160	OPC	LINC01117
6.38231e-163	1.85223	0.593	0.541	1.27646e-159	OPC	GPNMB
6.48707e-158	0.188309	0.919	0.836	1.29741e-154	OPC	TLE4
1.94057e-140	1.57694	0.634	0.561	3.88114e-137	OPC	LINC02307
2.68348e-138	0.51805	0.72	0.61	5.36696e-135	OPC	CAMK4
2.38508e-137	0.213545	0.898	0.824	4.77016e-134	OPC	AL513166.1
1.17386e-136	0.164621	0.934	0.828	2.34773e-133	OPC	ERC2
1.12543e-133	0.684907	0.659	0.639	2.25086e-130	OPC	ACADL
7.27963e-109	2.68615	0.547	0.516	1.45593e-105	OPC	DNAH11
2.55179e-100	0.543012	0.763	0.733	5.10357e-97	OPC	CDH4
7.23403e-99	0.484157	0.681	0.615	1.44681e-95	OPC	AC126121.3
4.37535e-97	0.514438	0.68	0.65	8.75069e-94	OPC	NETO2
1.02111e-88	0.285513	0.756	0.672	2.04221e-85	OPC	EPHB1
1.10301e-87	0.384123	0.689	0.639	2.20601e-84	OPC	AC124854.1
1.09138e-71	1.78383	0.623	0.737	2.18276e-68	OPC	AF121898.1
6.57167e-66	0.116836	0.516	0.425	1.31433e-62	OPC	FGF10
1.30436e-61	2.1072	0.509	0.423	2.60871e-58	OPC	LINC02301
7.74032e-61	0.763666	0.466	0.595	1.54806e-57	OPC	TMEM196
1.52322e-53	0.181684	0.837	0.847	3.04644e-50	OPC	AC068587.4
4.95811e-51	1.95241	0.59	0.705	9.91622e-48	OPC	HAS2-AS1
1.60852e-49	1.95229	0.5	0.434	3.21704e-46	OPC	AP000676.5
1.23381e-46	0.329742	0.751	0.699	2.46762e-43	OPC	RASGEF1B
5.65965e-45	0.148928	0.775	0.793	1.13193e-41	OPC	AC002460.2
1.29262e-42	1.10315	0.391	0.371	2.58524e-39	OPC	AC021723.2
3.16669e-40	0.339752	0.741	0.659	6.33338e-37	OPC	LINC02082
2.73999e-39	1.69305	0.573	0.662	5.47997e-36	OPC	B3GAT2
5.19921e-36	2.34635	0.376	0.45	1.03984e-32	OPC	AC018680.1
1.99509e-30	1.79073	0.518	0.476	3.99017e-27	OPC	DACH2
6.12249e-29	0.730643	0.607	0.635	1.2245e-25	OPC	ERVMER61-1
2.91927e-28	2.5112	0.483	0.446	5.83855e-25	OPC	AC112493.1
2.57251e-21	0.603324	0.611	0.575	5.14502e-18	OPC	AC092546.1
3.28252e-20	0.226924	0.638	0.609	6.56504e-17	OPC	AC111006.1
6.3931e-17	1.88161	0.513	0.547	1.27862e-13	OPC	AC107419.1
1.00541e-13	1.68265	0.443	0.521	2.01082e-10	OPC	FAM160A1
2.56917e-11	0.994562	0.547	0.576	5.13835e-08	OPC	AC002069.2
1.55544e-08	2.06813	0.478	0.673	3.11088e-05	OPC	AC117464.1
9.8647e-08	0.434196	0.497	0.475	0.000197294	OPC	EGR1
2.72044e-07	0.18054	0.562	0.612	0.000544088	OPC	MIR2052HG
3.77693e-07	0.151157	0.578	0.646	0.000755385	OPC	CNBD1
0.000870936	0.304593	0.601	0.659	1	OPC	KCNN2
0.0013536	0.176273	0.626	0.687	1	OPC	AC007402.1
0.00165458	0.36508	0.593	0.685	1	OPC	CDH6
0	1.99044	0.957	0.333	0	neurons/excitatory	FNDC1
0	5.21846	0.987	0.371	0	neurons/excitatory	SMYD1
0	4.12744	0.943	0.387	0	neurons/excitatory	NRGN
0	4.1229	0.969	0.422	0	neurons/excitatory	LINC02653
0	5.36684	0.908	0.368	0	neurons/excitatory	CBLN2
0	1.52898	0.965	0.437	0	neurons/excitatory	AC046195.2
0	5.9973	0.843	0.33	0	neurons/excitatory	LINC01378
0	4.12743	0.942	0.431	0	neurons/excitatory	LINC00470
0	6.37627	0.84	0.33	0	neurons/excitatory	LINC02263
0	3.61279	0.925	0.422	0	neurons/excitatory	ENC1
0	5.03323	0.928	0.431	0	neurons/excitatory	AC005909.2
0	3.92522	0.929	0.437	0	neurons/excitatory	AC060765.1
0	4.60719	0.891	0.401	0	neurons/excitatory	SLC17A7
0	6.54946	0.853	0.364	0	neurons/excitatory	LINC02217
0	4.69893	0.971	0.492	0	neurons/excitatory	SV2B
0	1.33159	0.967	0.492	0	neurons/excitatory	LINGO2
0	4.65377	0.85	0.382	0	neurons/excitatory	LINC01915
0	5.03479	0.822	0.355	0	neurons/excitatory	TESPA1
0	1.89186	0.881	0.416	0	neurons/excitatory	DACH1
0	4.71962	0.808	0.344	0	neurons/excitatory	NPTX1
0	2.70643	0.92	0.458	0	neurons/excitatory	SCML4
0	2.21218	0.992	0.532	0	neurons/excitatory	POSTN
0	2.98685	0.96	0.502	0	neurons/excitatory	AC104078.2
0	2.38327	0.927	0.47	0	neurons/excitatory	LINC02008
0	7.29847	0.64	0.183	0	neurons/excitatory	AL353811.1
0	2.61025	0.931	0.477	0	neurons/excitatory	OLFM3
0	1.75685	0.97	0.516	0	neurons/excitatory	GRIN1
0	2.65104	0.874	0.423	0	neurons/excitatory	MOXD1
0	4.51216	0.884	0.434	0	neurons/excitatory	RXFP1
0	2.2595	0.957	0.511	0	neurons/excitatory	PRLR
0	2.97782	0.936	0.491	0	neurons/excitatory	MIR137HG
0	2.7203	0.987	0.542	0	neurons/excitatory	KCNQ5
0	3.24945	0.928	0.484	0	neurons/excitatory	CUX2
0	4.86751	0.878	0.436	0	neurons/excitatory	AP003066.1
0	1.79534	0.891	0.449	0	neurons/excitatory	CDH9
0	1.31706	0.959	0.518	0	neurons/excitatory	UNC5D
0	0.599533	0.956	0.516	0	neurons/excitatory	KCNC2
0	3.63176	0.984	0.544	0	neurons/excitatory	NELL2
0	1.72346	0.962	0.524	0	neurons/excitatory	CHRM3
0	2.43333	0.986	0.549	0	neurons/excitatory	DLGAP2
0	2.3829	0.942	0.507	0	neurons/excitatory	ST6GALNAC5
0	5.27583	0.787	0.354	0	neurons/excitatory	AC019211.1
0	1.93709	0.883	0.45	0	neurons/excitatory	LINC01697
0	1.13849	0.979	0.548	0	neurons/excitatory	LINC01482
0	1.2499	0.984	0.554	0	neurons/excitatory	MYT1L
0	2.83342	0.93	0.501	0	neurons/excitatory	AC079052.1
0	0.580818	0.926	0.497	0	neurons/excitatory	BCL11B
0	3.84282	0.933	0.504	0	neurons/excitatory	CABP1
0	2.98588	0.977	0.55	0	neurons/excitatory	LDB2
0	1.57327	0.994	0.568	0	neurons/excitatory	RIMS2
0	0.736474	0.319	0.744	0	neurons/excitatory	AC080132.1
0	2.24559	0.984	0.561	0	neurons/excitatory	CDH18
0	2.7222	0.882	0.461	0	neurons/excitatory	AC093817.2
0	1.31277	0.982	0.562	0	neurons/excitatory	GABRB2
0	0.267645	0.978	0.559	0	neurons/excitatory	SNTG1
0	0.816456	0.973	0.555	0	neurons/excitatory	CHRM2
0	2.04586	0.933	0.516	0	neurons/excitatory	RMST
0	0.791667	0.812	0.395	0	neurons/excitatory	AC093912.1
0	1.76991	0.971	0.555	0	neurons/excitatory	ADGRL2
0	2.06933	0.908	0.493	0	neurons/excitatory	TLL1
0	0.906455	0.947	0.532	0	neurons/excitatory	HCN1
0	0.12543	0.96	0.545	0	neurons/excitatory	MMP16
0	4.73796	0.887	0.473	0	neurons/excitatory	ADTRP
0	2.39917	0.996	0.584	0	neurons/excitatory	MCTP2
0	1.75972	0.996	0.584	0	neurons/excitatory	MEG3
0	2.22439	0.882	0.471	0	neurons/excitatory	RIT2
0	1.07393	0.976	0.565	0	neurons/excitatory	SYN2
0	1.50842	0.983	0.573	0	neurons/excitatory	GRIN2B
0	2.63386	0.873	0.464	0	neurons/excitatory	KCNH5
0	5.08951	0.841	0.433	0	neurons/excitatory	AC079163.2
0	2.48462	0.868	0.46	0	neurons/excitatory	BASP1-AS1
0	1.37697	0.977	0.57	0	neurons/excitatory	LINC02698
0	1.81248	0.982	0.575	0	neurons/excitatory	SCN2A
0	2.82717	0.832	0.425	0	neurons/excitatory	MSC-AS1
0	1.76796	0.987	0.582	0	neurons/excitatory	SLC4A10
0	1.81737	0.937	0.532	0	neurons/excitatory	CD36
0	1.36346	0.95	0.545	0	neurons/excitatory	ACKR1
0	1.22269	0.98	0.577	0	neurons/excitatory	CNTN5
0	1.80546	0.892	0.489	0	neurons/excitatory	GABRA4
0	0.478152	0.964	0.561	0	neurons/excitatory	GRIA1
0	1.30521	0.968	0.567	0	neurons/excitatory	EPHA6
0	0.520611	0.967	0.567	0	neurons/excitatory	PWRN1
0	5.7013	0.787	0.387	0	neurons/excitatory	AC009262.1
0	1.35617	0.992	0.594	0	neurons/excitatory	CCSER1
0	1.68213	0.873	0.475	0	neurons/excitatory	KCNH7
0	1.17506	0.978	0.58	0	neurons/excitatory	LINC02082
0	0.763734	0.988	0.593	0	neurons/excitatory	TENM2
0	2.65866	0.879	0.484	0	neurons/excitatory	SYT10
0	2.0864	0.888	0.494	0	neurons/excitatory	LINC01197
0	1.76809	0.984	0.591	0	neurons/excitatory	ARPP21
0	1.81316	0.974	0.581	0	neurons/excitatory	MIAT
0	0.246356	0.908	0.516	0	neurons/excitatory	LINC01876
0	0.967816	0.972	0.58	0	neurons/excitatory	MEG8
0	4.062	0.932	0.542	0	neurons/excitatory	LINC02458
0	1.35558	0.969	0.581	0	neurons/excitatory	MTUS2
0	1.35498	0.984	0.596	0	neurons/excitatory	CNTN4
0	4.98773	0.821	0.434	0	neurons/excitatory	AL133405.2
0	1.7421	0.999	0.613	0	neurons/excitatory	SYT1
0	2.65815	0.858	0.472	0	neurons/excitatory	ANKRD34C-AS1
0	0.352602	0.975	0.59	0	neurons/excitatory	ITGA8
0	1.08707	0.937	0.553	0	neurons/excitatory	GABRQ
0	5.19936	0.824	0.44	0	neurons/excitatory	LINC01821
0	5.18263	0.835	0.451	0	neurons/excitatory	LINC01580
0	1.82416	0.946	0.562	0	neurons/excitatory	EPHA4
0	2.00825	0.967	0.584	0	neurons/excitatory	HECW1
0	1.74306	0.938	0.555	0	neurons/excitatory	RPRM
0	1.58927	0.912	0.53	0	neurons/excitatory	GABRG3
0	1.95424	0.976	0.596	0	neurons/excitatory	CALM3
0	1.66468	0.866	0.486	0	neurons/excitatory	AC068722.1
0	0.95073	0.807	0.429	0	neurons/excitatory	AC021504.1
0	1.93069	0.972	0.594	0	neurons/excitatory	FRAS1
0	2.01951	0.955	0.577	0	neurons/excitatory	ASIC2
0	1.61441	0.958	0.583	0	neurons/excitatory	NMNAT2
0	1.61394	0.971	0.597	0	neurons/excitatory	GABBR2
0	3.52615	0.81	0.437	0	neurons/excitatory	NPY1R
0	1.05848	0.996	0.623	0	neurons/excitatory	OPCML
0	2.09324	0.958	0.587	0	neurons/excitatory	KCNJ6
0	2.06107	0.991	0.621	0	neurons/excitatory	STXBP5L
0	1.78516	0.98	0.61	0	neurons/excitatory	GABRB3
0	1.95059	0.945	0.575	0	neurons/excitatory	SRRM3
0	0.507837	0.979	0.61	0	neurons/excitatory	ROBO2
0	1.70774	0.971	0.602	0	neurons/excitatory	GALNT17
0	1.76719	0.908	0.539	0	neurons/excitatory	CAMK4
0	0.656512	0.99	0.622	0	neurons/excitatory	ATRNL1
0	1.99377	0.949	0.581	0	neurons/excitatory	GABRG2
0	1.86217	0.906	0.538	0	neurons/excitatory	GAP43
0	1.84255	0.935	0.568	0	neurons/excitatory	PAK5
0	2.48908	0.963	0.596	0	neurons/excitatory	PCSK2
0	3.23223	0.789	0.423	0	neurons/excitatory	LIN28B
0	0.679839	0.966	0.6	0	neurons/excitatory	KLHL1
0	2.95854	0.908	0.543	0	neurons/excitatory	RGS4
0	1.29259	0.889	0.525	0	neurons/excitatory	VWC2L
0	1.43506	0.913	0.549	0	neurons/excitatory	AC093898.1
0	3.51136	0.882	0.518	0	neurons/excitatory	KIAA1211L
0	0.859137	0.943	0.58	0	neurons/excitatory	TMEM132D
0	1.81073	0.921	0.56	0	neurons/excitatory	CDH12
0	2.82958	0.947	0.586	0	neurons/excitatory	SLC17A6
0	4.89612	0.834	0.473	0	neurons/excitatory	AC112481.2
0	4.78632	0.797	0.437	0	neurons/excitatory	AC110992.1
0	1.96917	0.985	0.625	0	neurons/excitatory	LRFN5
0	1.53759	0.881	0.521	0	neurons/excitatory	VGF
0	1.67277	0.959	0.599	0	neurons/excitatory	EFNA5
0	2.13324	0.947	0.588	0	neurons/excitatory	MME
0	2.21784	0.928	0.57	0	neurons/excitatory	TAFA1
0	1.36789	0.937	0.579	0	neurons/excitatory	PPM1E
0	1.72999	0.981	0.624	0	neurons/excitatory	CNTN6
0	1.34018	0.87	0.513	0	neurons/excitatory	GJC1
0	1.46325	0.918	0.562	0	neurons/excitatory	AC007091.1
0	0.109353	0.972	0.616	0	neurons/excitatory	GFRA1
0	1.23382	0.938	0.583	0	neurons/excitatory	MDFIC
0	1.99457	0.981	0.626	0	neurons/excitatory	VSNL1
0	1.29395	0.961	0.607	0	neurons/excitatory	FLRT2
0	1.47374	0.963	0.609	0	neurons/excitatory	AC027288.3
0	1.55214	0.927	0.574	0	neurons/excitatory	AMPH
0	1.67882	0.943	0.59	0	neurons/excitatory	ZNF385B
0	1.19894	0.95	0.597	0	neurons/excitatory	CELF4
0	1.37173	0.953	0.602	0	neurons/excitatory	KCNJ3
0	1.53227	0.98	0.629	0	neurons/excitatory	SORBS2
0	3.00248	0.879	0.529	0	neurons/excitatory	AC004704.1
0	1.34897	0.895	0.545	0	neurons/excitatory	ITGA11
0	0.205109	0.915	0.567	0	neurons/excitatory	PTGFR
0	1.59039	0.984	0.636	0	neurons/excitatory	FRMPD4
0	2.15161	0.937	0.59	0	neurons/excitatory	SYT4
0	3.20166	0.754	0.407	0	neurons/excitatory	AL391117.1
0	0.97757	0.893	0.546	0	neurons/excitatory	ANKRD30BL
0	2.45344	0.917	0.571	0	neurons/excitatory	FAM153CP
0	1.65806	0.802	0.456	0	neurons/excitatory	AC026167.1
0	2.10968	0.878	0.532	0	neurons/excitatory	LINC01902
0	4.21415	0.812	0.467	0	neurons/excitatory	AC093866.1
0	0.900599	0.978	0.633	0	neurons/excitatory	CNTNAP5
0	1.81052	0.976	0.632	0	neurons/excitatory	CNKSR2
0	1.63221	0.98	0.636	0	neurons/excitatory	AC010343.3
0	3.08664	0.81	0.467	0	neurons/excitatory	ANO3
0	1.31829	0.976	0.633	0	neurons/excitatory	CACNA1B
0	1.83268	0.957	0.614	0	neurons/excitatory	KIAA1549L
0	1.32879	0.906	0.564	0	neurons/excitatory	GALNT14
0	2.22378	0.893	0.551	0	neurons/excitatory	DGCR9
0	0.876647	0.962	0.622	0	neurons/excitatory	DAPL1
0	0.823127	0.926	0.587	0	neurons/excitatory	MYRFL
0	4.54323	0.861	0.522	0	neurons/excitatory	AJ009632.2
0	2.07826	0.995	0.656	0	neurons/excitatory	RALYL
0	2.30721	0.938	0.599	0	neurons/excitatory	RBFOX3
0	1.87749	0.918	0.58	0	neurons/excitatory	SRRM4
0	1.37834	0.915	0.577	0	neurons/excitatory	TWIST1
0	1.96512	0.998	0.66	0	neurons/excitatory	KCNIP4
0	0.513324	0.992	0.654	0	neurons/excitatory	FGF12
0	3.01702	0.833	0.495	0	neurons/excitatory	PCSK1
0	0.739836	0.961	0.624	0	neurons/excitatory	SHISA9
0	2.62579	0.827	0.492	0	neurons/excitatory	AC005062.1
0	2.29262	0.936	0.603	0	neurons/excitatory	PTPRR
0	2.86155	0.868	0.535	0	neurons/excitatory	CPNE4
0	3.21173	0.877	0.545	0	neurons/excitatory	LINC02296
0	2.0324	0.971	0.639	0	neurons/excitatory	GUCY1A2
0	1.5543	0.931	0.6	0	neurons/excitatory	ZNF804B
0	1.45302	0.992	0.661	0	neurons/excitatory	HS6ST3
0	0.517707	0.996	0.665	0	neurons/excitatory	DLGAP1
0	1.37037	0.954	0.623	0	neurons/excitatory	KSR2
0	1.24387	0.823	0.493	0	neurons/excitatory	GABRA2
0	1.74053	0.988	0.659	0	neurons/excitatory	NRG1
0	1.58268	0.952	0.623	0	neurons/excitatory	EPHA5
0	3.14805	0.962	0.633	0	neurons/excitatory	LINC02726
0	2.65033	0.912	0.584	0	neurons/excitatory	LINC02552
0	0.862463	0.917	0.589	0	neurons/excitatory	SCN3A
0	1.61957	0.987	0.659	0	neurons/excitatory	KHDRBS2
0	1.76289	0.891	0.564	0	neurons/excitatory	KCNB2
0	1.22693	0.941	0.614	0	neurons/excitatory	POU6F2
0	5.09157	0.87	0.544	0	neurons/excitatory	AC099517.1
0	3.0958	0.845	0.519	0	neurons/excitatory	MIR4500HG
0	3.43108	0.855	0.529	0	neurons/excitatory	AC090125.1
0	0.964122	0.975	0.649	0	neurons/excitatory	TMTC1
0	2.6876	0.857	0.531	0	neurons/excitatory	PHYHIP
0	1.6606	0.844	0.518	0	neurons/excitatory	LINC02853
0	2.12232	0.85	0.525	0	neurons/excitatory	AC090578.1
0	5.25497	0.786	0.462	0	neurons/excitatory	AC021613.1
0	2.31223	0.881	0.557	0	neurons/excitatory	NDST3
0	0.782183	0.994	0.67	0	neurons/excitatory	FGF14
0	1.71633	0.927	0.604	0	neurons/excitatory	TRHDE
0	4.44297	0.633	0.311	0	neurons/excitatory	NPFFR2
0	4.50876	0.818	0.497	0	neurons/excitatory	LINC02822
0	1.08176	0.971	0.65	0	neurons/excitatory	PTPRT
0	0.26231	0.916	0.596	0	neurons/excitatory	RAB3C
0	1.09621	0.938	0.618	0	neurons/excitatory	AL050403.2
0	1.29408	0.98	0.66	0	neurons/excitatory	ATP1A3
0	1.12268	0.907	0.588	0	neurons/excitatory	AFF2
0	1.2136	0.973	0.654	0	neurons/excitatory	KCTD16
0	1.66086	0.879	0.56	0	neurons/excitatory	SGPP2
0	2.97928	0.925	0.607	0	neurons/excitatory	CAMK2A
0	0.276674	0.823	0.507	0	neurons/excitatory	AC010967.1
0	3.00618	0.8	0.485	0	neurons/excitatory	AL591501.1
0	2.33732	0.934	0.62	0	neurons/excitatory	AC022126.1
0	4.58196	0.77	0.456	0	neurons/excitatory	AC067956.1
0	1.25118	0.908	0.595	0	neurons/excitatory	NELL1
0	2.49668	0.96	0.647	0	neurons/excitatory	CLSTN2
0	4.63364	0.706	0.393	0	neurons/excitatory	AC104689.2
0	1.50658	0.761	0.449	0	neurons/excitatory	CNR1
0	0.172372	0.949	0.637	0	neurons/excitatory	CA10
0	0.111253	0.907	0.596	0	neurons/excitatory	NHS
0	2.00709	0.937	0.626	0	neurons/excitatory	STMN2
0	5.17915	0.768	0.457	0	neurons/excitatory	AC073091.3
0	2.06968	0.769	0.458	0	neurons/excitatory	SEMA3A
0	1.25117	0.99	0.679	0	neurons/excitatory	GRM5
0	1.37803	0.867	0.557	0	neurons/excitatory	NETO1
0	1.0112	0.931	0.622	0	neurons/excitatory	SLIT2
0	1.30718	0.907	0.598	0	neurons/excitatory	DCHS2
0	0.895193	0.923	0.614	0	neurons/excitatory	CDH10
0	1.45484	0.869	0.56	0	neurons/excitatory	CCK
0	2.95031	0.836	0.527	0	neurons/excitatory	GDA
0	1.91199	0.944	0.636	0	neurons/excitatory	THY1
0	1.84577	0.956	0.649	0	neurons/excitatory	LINC00871
0	1.23635	0.994	0.688	0	neurons/excitatory	LRRTM4
0	1.05753	0.898	0.592	0	neurons/excitatory	RUNDC3B
0	1.08183	0.98	0.674	0	neurons/excitatory	PTPRN2
0	1.16492	0.945	0.639	0	neurons/excitatory	CALY
0	0.458317	0.919	0.614	0	neurons/excitatory	PRKG1
0	2.59949	0.858	0.553	0	neurons/excitatory	LINC01250
0	3.73587	0.967	0.663	0	neurons/excitatory	AC138305.1
0	1.71271	0.954	0.65	0	neurons/excitatory	SYN3
0	1.82002	0.894	0.591	0	neurons/excitatory	FAM189A1
0	1.19915	0.916	0.613	0	neurons/excitatory	EPHB1
0	1.02088	0.659	0.357	0	neurons/excitatory	SCGN
0	2.28728	0.944	0.642	0	neurons/excitatory	COL5A2
0	0.325322	0.958	0.656	0	neurons/excitatory	SDK1
0	0.494164	0.916	0.615	0	neurons/excitatory	TRMT9B
0	0.976924	0.984	0.683	0	neurons/excitatory	CADPS
0	2.11222	0.859	0.558	0	neurons/excitatory	ANKRD30B
0	1.14551	0.917	0.617	0	neurons/excitatory	PTPRO
0	0.392568	0.974	0.674	0	neurons/excitatory	GRM7
0	1.76648	0.805	0.507	0	neurons/excitatory	CACNG3
0	2.31116	0.866	0.568	0	neurons/excitatory	BMPER
0	1.70327	0.763	0.465	0	neurons/excitatory	SCN3B
0	2.69339	0.852	0.554	0	neurons/excitatory	AC022325.2
0	0.926956	0.951	0.653	0	neurons/excitatory	SEZ6L
0	1.73275	0.896	0.6	0	neurons/excitatory	PRICKLE1
0	0.296176	0.853	0.557	0	neurons/excitatory	RAB3B
0	4.62509	0.893	0.598	0	neurons/excitatory	AC011287.1
0	0.299273	0.852	0.557	0	neurons/excitatory	UNC13C
0	0.668218	0.956	0.662	0	neurons/excitatory	MGAT4C
0	0.128536	0.904	0.611	0	neurons/excitatory	LINC02006
0	1.02939	0.887	0.594	0	neurons/excitatory	OSBPL10
0	2.55835	0.751	0.458	0	neurons/excitatory	HS3ST2
0	0.976064	0.973	0.68	0	neurons/excitatory	CACNB2
0	0.954424	0.915	0.623	0	neurons/excitatory	BRINP1
0	0.653181	0.965	0.673	0	neurons/excitatory	FOXP2
0	1.51863	0.958	0.666	0	neurons/excitatory	PEG10
0	3.3699	0.775	0.484	0	neurons/excitatory	MIR31HG
0	5.59246	0.709	0.418	0	neurons/excitatory	SCHLAP1
0	1.24759	0.942	0.651	0	neurons/excitatory	AL008633.1
0	0.446082	0.945	0.655	0	neurons/excitatory	AL033504.1
0	2.23066	0.83	0.54	0	neurons/excitatory	SLIT3
0	1.01	0.998	0.709	0	neurons/excitatory	CSMD1
0	1.45617	0.91	0.622	0	neurons/excitatory	AC120193.1
0	0.614892	0.951	0.663	0	neurons/excitatory	PCDH11X
0	1.18696	0.963	0.675	0	neurons/excitatory	TMEM108
0	1.54238	0.938	0.65	0	neurons/excitatory	LMO3
0	4.42489	0.853	0.566	0	neurons/excitatory	MLIP
0	1.59614	0.911	0.624	0	neurons/excitatory	AC079298.3
0	1.87644	0.854	0.568	0	neurons/excitatory	SAMD3
0	1.25645	0.88	0.594	0	neurons/excitatory	SATB1-AS1
0	1.12589	0.982	0.696	0	neurons/excitatory	FAT3
0	1.05834	0.765	0.48	0	neurons/excitatory	LINC01508
0	0.775042	0.701	0.416	0	neurons/excitatory	ARC
0	0.29067	0.972	0.687	0	neurons/excitatory	KIAA1217
0	2.87276	0.885	0.601	0	neurons/excitatory	AC097467.3
0	1.12159	0.95	0.666	0	neurons/excitatory	RGS6
0	2.42946	0.995	0.712	0	neurons/excitatory	SNAP25
0	0.565095	0.788	0.505	0	neurons/excitatory	SCN7A
0	1.87357	0.959	0.676	0	neurons/excitatory	CADPS2
0	0.426909	0.978	0.696	0	neurons/excitatory	MYO16
0	1.70277	0.9	0.618	0	neurons/excitatory	COL19A1
0	0.479461	0.965	0.683	0	neurons/excitatory	TBC1D4
0	1.54704	0.824	0.543	0	neurons/excitatory	HTR1E
0	0.948649	0.943	0.662	0	neurons/excitatory	MPPED2
0	5.32321	0.656	0.376	0	neurons/excitatory	AL133166.1
0	1.08709	0.896	0.616	0	neurons/excitatory	CCDC85A
0	4.13304	0.734	0.454	0	neurons/excitatory	NWD2
0	1.17152	0.944	0.664	0	neurons/excitatory	PEG3
0	0.884368	0.991	0.712	0	neurons/excitatory	MDGA2
0	0.873374	0.895	0.617	0	neurons/excitatory	ZMAT4
0	0.993823	0.981	0.703	0	neurons/excitatory	CACNA2D3
0	1.9502	0.967	0.689	0	neurons/excitatory	SH3GL2
0	2.07588	0.847	0.57	0	neurons/excitatory	TRPC6
0	2.53904	0.883	0.606	0	neurons/excitatory	KCNIP4-IT1
0	1.41502	0.988	0.711	0	neurons/excitatory	DCLK1
0	4.28503	0.768	0.492	0	neurons/excitatory	LY86-AS1
0	0.563092	0.898	0.622	0	neurons/excitatory	RBM20
0	1.89504	0.849	0.573	0	neurons/excitatory	HTR4
0	0.318159	0.883	0.607	0	neurons/excitatory	CNTNAP3
0	0.895677	0.947	0.672	0	neurons/excitatory	MCTP1
0	2.25898	0.939	0.664	0	neurons/excitatory	CNGB3
0	0.885447	0.987	0.713	0	neurons/excitatory	PCDH7
0	1.06146	0.733	0.459	0	neurons/excitatory	MARCH11
0	2.68746	0.712	0.438	0	neurons/excitatory	GLRA3
0	2.61911	0.835	0.563	0	neurons/excitatory	AL024495.1
0	0.745473	0.95	0.679	0	neurons/excitatory	DGKB
0	1.87619	0.772	0.502	0	neurons/excitatory	OCA2
0	0.514875	0.871	0.601	0	neurons/excitatory	AL359636.2
0	1.62945	0.836	0.567	0	neurons/excitatory	AC087280.2
0	1.9634	0.97	0.702	0	neurons/excitatory	ADAM23
0	3.23334	0.704	0.437	0	neurons/excitatory	ONECUT2
0	5.62058	0.744	0.478	0	neurons/excitatory	AL117329.1
0	1.57894	0.978	0.712	0	neurons/excitatory	TAFA2
0	2.78545	0.933	0.667	0	neurons/excitatory	SATB2
0	0.765593	0.766	0.501	0	neurons/excitatory	AC110023.1
0	1.71047	0.936	0.671	0	neurons/excitatory	LINC01122
0	3.42521	0.838	0.574	0	neurons/excitatory	VWA3A
0	0.955732	0.898	0.634	0	neurons/excitatory	NSG2
0	1.4829	0.872	0.61	0	neurons/excitatory	CHGB
0	1.61905	0.929	0.667	0	neurons/excitatory	SPAG17
0	3.70225	0.805	0.543	0	neurons/excitatory	GCNT4
0	1.50488	0.91	0.648	0	neurons/excitatory	AL590550.1
0	2.70451	0.719	0.457	0	neurons/excitatory	LINC01709
0	3.60101	0.949	0.687	0	neurons/excitatory	AC040174.1
0	2.65201	0.84	0.579	0	neurons/excitatory	AC013287.1
0	3.08323	0.908	0.647	0	neurons/excitatory	FREM3
0	1.58545	0.887	0.627	0	neurons/excitatory	AC112770.1
0	0.293489	0.968	0.709	0	neurons/excitatory	AC244502.1
0	3.07291	0.805	0.546	0	neurons/excitatory	ANKRD33B
0	0.627101	0.815	0.556	0	neurons/excitatory	AC111006.1
0	1.55188	0.907	0.649	0	neurons/excitatory	PLXNA4
0	1.56333	0.736	0.478	0	neurons/excitatory	RSPO3
0	0.23497	0.845	0.588	0	neurons/excitatory	SLC44A5
0	4.74897	0.741	0.484	0	neurons/excitatory	AC093843.1
0	0.226691	0.933	0.676	0	neurons/excitatory	PCOLCE2
0	1.25744	0.913	0.656	0	neurons/excitatory	SHANK2
0	1.08425	0.86	0.604	0	neurons/excitatory	B3GLCT
0	1.0292	0.919	0.664	0	neurons/excitatory	GNAL
0	0.682654	0.927	0.673	0	neurons/excitatory	HS3ST4
0	1.02212	0.977	0.723	0	neurons/excitatory	RIMS1
0	0.528665	0.898	0.645	0	neurons/excitatory	PLCH1
0	0.476861	0.947	0.694	0	neurons/excitatory	SCG2
0	1.23044	0.982	0.729	0	neurons/excitatory	PCLO
0	2.57035	0.985	0.732	0	neurons/excitatory	AF130359.1
0	0.782207	0.979	0.726	0	neurons/excitatory	CHRNA2
0	0.926346	0.862	0.61	0	neurons/excitatory	GABRA1
0	1.63583	0.793	0.541	0	neurons/excitatory	STAT4
0	1.67528	0.924	0.672	0	neurons/excitatory	LINC02398
0	1.51234	0.886	0.634	0	neurons/excitatory	LINC00504
0	2.58978	0.676	0.425	0	neurons/excitatory	AC116345.1
0	1.10198	0.879	0.628	0	neurons/excitatory	GRM1
0	1.13695	0.833	0.582	0	neurons/excitatory	ADRA1B
0	1.27369	0.905	0.654	0	neurons/excitatory	SYNPO2
0	0.202573	0.373	0.624	0	neurons/excitatory	LINC00683
0	0.148239	0.91	0.66	0	neurons/excitatory	PDZRN3
0	1.48279	0.986	0.736	0	neurons/excitatory	TUBA1B
0	1.28174	0.868	0.619	0	neurons/excitatory	AC114689.3
[truncated: 3,758 more rows]

## Sheet: cell_subtype_markers
p_val	avg_log2FC	pct.1	pct.2	p_val_adj	cluster	gene
0	1.52539	0.934	0.481	0	amy_excitatory_SLC17A6+	LINC02196
0	0.975371	0.981	0.529	0	amy_excitatory_SLC17A6+	AC060765.1
0	0.855617	0.897	0.448	0	amy_excitatory_SLC17A6+	AP003400.1
0	4.63835	0.804	0.358	0	amy_excitatory_SLC17A6+	LINC01443
0	1.16196	0.878	0.469	0	amy_excitatory_SLC17A6+	TPO
0	2.55437	0.889	0.482	0	amy_excitatory_SLC17A6+	LINC02645
0	3.06413	0.99	0.588	0	amy_excitatory_SLC17A6+	LINC01876
0	1.91594	0.983	0.581	0	amy_excitatory_SLC17A6+	AC079052.1
0	1.77391	0.953	0.552	0	amy_excitatory_SLC17A6+	AC005062.1
0	1.8109	0.984	0.591	0	amy_excitatory_SLC17A6+	HTR1E
0	3.21623	0.797	0.406	0	amy_excitatory_SLC17A6+	HTR7
0	2.24902	0.966	0.582	0	amy_excitatory_SLC17A6+	LINGO2
0	0.774586	0.918	0.54	0	amy_excitatory_SLC17A6+	CASC6
0	1.16785	0.923	0.548	0	amy_excitatory_SLC17A6+	AC008574.1
0	3.53515	0.962	0.594	0	amy_excitatory_SLC17A6+	RMST
0	0.673348	0.88	0.513	0	amy_excitatory_SLC17A6+	LINC01202
0	0.804165	0.836	0.469	0	amy_excitatory_SLC17A6+	Z96074.1
0	2.42512	0.976	0.609	0	amy_excitatory_SLC17A6+	ANKRD30BL
0	1.79431	0.803	0.437	0	amy_excitatory_SLC17A6+	LINC00558
0	1.46365	0.985	0.619	0	amy_excitatory_SLC17A6+	POSTN
0	2.40426	0.951	0.585	0	amy_excitatory_SLC17A6+	AL356124.1
0	1.09329	0.969	0.605	0	amy_excitatory_SLC17A6+	LINC02296
0	1.69494	0.926	0.562	0	amy_excitatory_SLC17A6+	HTR2A
0	1.33008	0.965	0.602	0	amy_excitatory_SLC17A6+	GRIN1
0	2.67207	0.978	0.621	0	amy_excitatory_SLC17A6+	HTR4
0	2.37374	0.992	0.639	0	amy_excitatory_SLC17A6+	TWIST1
0	1.72085	0.998	0.648	0	amy_excitatory_SLC17A6+	RIMS2
0	1.40876	0.982	0.635	0	amy_excitatory_SLC17A6+	MYT1L
0	2.14067	0.991	0.644	0	amy_excitatory_SLC17A6+	SRRM3
0	1.17684	0.98	0.634	0	amy_excitatory_SLC17A6+	EPHA4
0	1.72908	0.982	0.637	0	amy_excitatory_SLC17A6+	GRIA1
0	2.54	0.987	0.642	0	amy_excitatory_SLC17A6+	PWRN1
0	0.558704	0.902	0.558	0	amy_excitatory_SLC17A6+	LINC01090
0	2.12517	0.955	0.615	0	amy_excitatory_SLC17A6+	AC087280.2
0	2.20197	0.992	0.653	0	amy_excitatory_SLC17A6+	MEG8
0	1.61271	0.827	0.488	0	amy_excitatory_SLC17A6+	AL442636.1
0	0.978923	0.98	0.643	0	amy_excitatory_SLC17A6+	SYN2
0	1.95162	0.977	0.641	0	amy_excitatory_SLC17A6+	CDH18
0	1.97232	0.998	0.662	0	amy_excitatory_SLC17A6+	MEG3
0	1.09875	0.981	0.645	0	amy_excitatory_SLC17A6+	LINC02552
0	0.503057	0.846	0.51	0	amy_excitatory_SLC17A6+	HAPLN1
0	0.667585	0.935	0.6	0	amy_excitatory_SLC17A6+	KCNC2
0	1.93738	0.986	0.653	0	amy_excitatory_SLC17A6+	GRIN3A
0	1.93892	0.94	0.607	0	amy_excitatory_SLC17A6+	GAP43
0	3.46812	0.854	0.522	0	amy_excitatory_SLC17A6+	AC007614.1
0	1.00846	0.974	0.642	0	amy_excitatory_SLC17A6+	LINC00840
0	1.17621	0.989	0.658	0	amy_excitatory_SLC17A6+	SLC4A10
0	1.6471	0.935	0.606	0	amy_excitatory_SLC17A6+	AC073114.1
0	1.0254	0.969	0.642	0	amy_excitatory_SLC17A6+	GABRB2
0	1.09222	0.966	0.639	0	amy_excitatory_SLC17A6+	SNTG1
0	1.36874	0.996	0.669	0	amy_excitatory_SLC17A6+	CCSER1
0	1.99239	0.947	0.62	0	amy_excitatory_SLC17A6+	ELAVL2
0	2.66512	0.994	0.668	0	amy_excitatory_SLC17A6+	TENM2
0	1.64144	0.98	0.654	0	amy_excitatory_SLC17A6+	NMNAT2
0	1.70395	0.986	0.661	0	amy_excitatory_SLC17A6+	LINC02257
0	1.68442	0.988	0.665	0	amy_excitatory_SLC17A6+	FRAS1
0	0.643501	0.974	0.651	0	amy_excitatory_SLC17A6+	GRIN2B
0	2.1116	0.966	0.643	0	amy_excitatory_SLC17A6+	EPHA6
0	1.31752	0.97	0.647	0	amy_excitatory_SLC17A6+	OSBPL10
0	1.74836	0.933	0.611	0	amy_excitatory_SLC17A6+	UNC13C
0	1.54358	0.924	0.602	0	amy_excitatory_SLC17A6+	COL24A1
0	2.21087	0.941	0.619	0	amy_excitatory_SLC17A6+	AC107208.1
0	1.51579	0.976	0.655	0	amy_excitatory_SLC17A6+	MIAT
0	1.1505	0.973	0.652	0	amy_excitatory_SLC17A6+	SCN2A
0	1.91363	0.877	0.557	0	amy_excitatory_SLC17A6+	LINC02307
0	1.75458	0.974	0.655	0	amy_excitatory_SLC17A6+	RAB3C
0	1.48487	0.956	0.638	0	amy_excitatory_SLC17A6+	SLC24A3
0	1.93367	0.852	0.534	0	amy_excitatory_SLC17A6+	AC005537.1
0	0.944264	0.915	0.598	0	amy_excitatory_SLC17A6+	NXPH1
0	2.63969	0.963	0.646	0	amy_excitatory_SLC17A6+	QRFPR
0	0.903404	0.948	0.633	0	amy_excitatory_SLC17A6+	DLGAP2
0	2.0032	0.808	0.494	0	amy_excitatory_SLC17A6+	AC009975.2
0	1.6886	0.992	0.679	0	amy_excitatory_SLC17A6+	ROBO2
0	1.98278	0.956	0.644	0	amy_excitatory_SLC17A6+	FER1L6-AS2
0	2.37036	0.938	0.626	0	amy_excitatory_SLC17A6+	SCN9A
0	3.32222	0.94	0.629	0	amy_excitatory_SLC17A6+	AC007091.1
0	1.74999	0.963	0.652	0	amy_excitatory_SLC17A6+	NELL1
0	1.4852	0.954	0.643	0	amy_excitatory_SLC17A6+	SRRM4
0	0.827975	0.921	0.611	0	amy_excitatory_SLC17A6+	HCN1
0	1.2746	0.927	0.617	0	amy_excitatory_SLC17A6+	TOX
0	0.413376	0.921	0.611	0	amy_excitatory_SLC17A6+	LINC01837
0	2.88759	0.859	0.549	0	amy_excitatory_SLC17A6+	PWRN4
0	2.64364	0.686	0.377	0	amy_excitatory_SLC17A6+	LINC02770
0	3.26944	0.865	0.557	0	amy_excitatory_SLC17A6+	SCN7A
0	1.90272	0.912	0.605	0	amy_excitatory_SLC17A6+	AL442163.1
0	1.26295	0.974	0.668	0	amy_excitatory_SLC17A6+	GABBR2
0	0.132442	0.833	0.528	0	amy_excitatory_SLC17A6+	LINC02220
0	1.42598	0.907	0.603	0	amy_excitatory_SLC17A6+	UNC5D
0	1.59862	0.919	0.615	0	amy_excitatory_SLC17A6+	DGCR9
0	1.75511	0.855	0.551	0	amy_excitatory_SLC17A6+	KCNH7
0	1.48017	0.959	0.655	0	amy_excitatory_SLC17A6+	GABRA1
0	0.891242	0.957	0.653	0	amy_excitatory_SLC17A6+	AC010230.1
0	0.535268	0.988	0.686	0	amy_excitatory_SLC17A6+	SYT1
0	2.62461	0.901	0.6	0	amy_excitatory_SLC17A6+	GRM8
0	0.962646	0.989	0.691	0	amy_excitatory_SLC17A6+	STXBP5L
0	2.24276	0.941	0.643	0	amy_excitatory_SLC17A6+	SAMD5
0	1.42126	0.99	0.693	0	amy_excitatory_SLC17A6+	VSNL1
0	1.50891	0.992	0.695	0	amy_excitatory_SLC17A6+	SORBS2
0	2.13675	0.985	0.688	0	amy_excitatory_SLC17A6+	DOK6
0	2.87526	0.781	0.485	0	amy_excitatory_SLC17A6+	ONECUT2
0	1.21524	0.953	0.657	0	amy_excitatory_SLC17A6+	KCNJ6
0	1.47027	0.977	0.681	0	amy_excitatory_SLC17A6+	GABRB3
0	1.80656	0.959	0.664	0	amy_excitatory_SLC17A6+	CELF4
0	1.39061	0.917	0.623	0	amy_excitatory_SLC17A6+	ACKR1
0	2.03768	0.932	0.638	0	amy_excitatory_SLC17A6+	LINC02694
0	3.05848	0.707	0.413	0	amy_excitatory_SLC17A6+	SCGN
0	1.30854	0.964	0.67	0	amy_excitatory_SLC17A6+	CNTN4
0	1.3823	0.941	0.647	0	amy_excitatory_SLC17A6+	PPM1E
0	1.46797	0.928	0.635	0	amy_excitatory_SLC17A6+	ADGRL2
0	1.76226	0.911	0.618	0	amy_excitatory_SLC17A6+	CFAP299
0	0.727169	0.949	0.656	0	amy_excitatory_SLC17A6+	LMOD1
0	2.87676	0.994	0.702	0	amy_excitatory_SLC17A6+	GALNTL6
0	2.11226	0.895	0.603	0	amy_excitatory_SLC17A6+	GABRG3
0	1.31678	0.949	0.657	0	amy_excitatory_SLC17A6+	HECW1
0	0.863999	0.955	0.663	0	amy_excitatory_SLC17A6+	RBFOX3
0	0.521477	0.917	0.626	0	amy_excitatory_SLC17A6+	AC097528.1
0	1.68072	0.836	0.545	0	amy_excitatory_SLC17A6+	LINC02336
0	1.28622	0.956	0.666	0	amy_excitatory_SLC17A6+	PCSK2
0	1.76896	0.975	0.685	0	amy_excitatory_SLC17A6+	KSR2
0	1.83649	0.866	0.577	0	amy_excitatory_SLC17A6+	MIR137HG
0	1.6338	0.943	0.654	0	amy_excitatory_SLC17A6+	CNTN5
0	1.02251	0.909	0.621	0	amy_excitatory_SLC17A6+	TRPC6
0	0.328429	0.991	0.703	0	amy_excitatory_SLC17A6+	AC012409.2
0	1.70058	0.937	0.649	0	amy_excitatory_SLC17A6+	RUNDC3B
0	1.31119	0.994	0.707	0	amy_excitatory_SLC17A6+	GRIP1
0	1.57479	0.985	0.698	0	amy_excitatory_SLC17A6+	CACNA1B
0	1.1263	0.965	0.678	0	amy_excitatory_SLC17A6+	NRIP3
0	1.43146	0.98	0.694	0	amy_excitatory_SLC17A6+	LRFN5
0	0.961267	0.924	0.638	0	amy_excitatory_SLC17A6+	PAK5
0	1.44821	0.821	0.535	0	amy_excitatory_SLC17A6+	NYAP2
0	2.07577	0.981	0.696	0	amy_excitatory_SLC17A6+	SLC17A8
0	1.14509	0.893	0.609	0	amy_excitatory_SLC17A6+	AC022325.2
0	0.641941	0.959	0.675	0	amy_excitatory_SLC17A6+	POU6F2
0	1.93767	0.819	0.535	0	amy_excitatory_SLC17A6+	LINC01807
0	1.88395	0.999	0.718	0	amy_excitatory_SLC17A6+	FGF12
0	0.230613	0.909	0.628	0	amy_excitatory_SLC17A6+	MYO1B
0	1.08464	0.894	0.613	0	amy_excitatory_SLC17A6+	AL024495.1
0	1.25655	0.985	0.705	0	amy_excitatory_SLC17A6+	AL008633.1
0	1.2457	0.931	0.651	0	amy_excitatory_SLC17A6+	SCN3A
0	1.75417	0.971	0.692	0	amy_excitatory_SLC17A6+	CNTN6
0	0.799091	0.969	0.69	0	amy_excitatory_SLC17A6+	NCALD
0	1.77958	0.866	0.587	0	amy_excitatory_SLC17A6+	STAT4
0	2.69379	0.969	0.69	0	amy_excitatory_SLC17A6+	VAT1L
0	1.30632	0.888	0.61	0	amy_excitatory_SLC17A6+	CD36
0	3.26923	0.844	0.566	0	amy_excitatory_SLC17A6+	C14orf39
0	0.497664	0.908	0.63	0	amy_excitatory_SLC17A6+	MYT1
0	1.05675	0.979	0.702	0	amy_excitatory_SLC17A6+	XKR4
0	0.170832	0.752	0.475	0	amy_excitatory_SLC17A6+	FREM2
0	1.44806	0.935	0.659	0	amy_excitatory_SLC17A6+	VWC2
0	3.26807	0.996	0.721	0	amy_excitatory_SLC17A6+	NRG1
0	1.39034	0.869	0.594	0	amy_excitatory_SLC17A6+	SLIT3
0	0.865054	0.915	0.64	0	amy_excitatory_SLC17A6+	DNAH7
0	1.54398	0.877	0.603	0	amy_excitatory_SLC17A6+	NRP1
0	1.67797	0.959	0.685	0	amy_excitatory_SLC17A6+	EPHA5
0	1.31624	0.961	0.688	0	amy_excitatory_SLC17A6+	SHISA9
0	1.22742	0.916	0.643	0	amy_excitatory_SLC17A6+	PI15
0	2.09101	0.957	0.684	0	amy_excitatory_SLC17A6+	STMN2
0	1.44829	0.937	0.666	0	amy_excitatory_SLC17A6+	PTPRR
0	2.17023	0.993	0.723	0	amy_excitatory_SLC17A6+	HS6ST3
0	2.66791	0.704	0.434	0	amy_excitatory_SLC17A6+	MIR924HG
0	1.48389	0.943	0.673	0	amy_excitatory_SLC17A6+	PTPRO
0	1.85779	0.926	0.658	0	amy_excitatory_SLC17A6+	CHGB
0	1.74732	0.986	0.718	0	amy_excitatory_SLC17A6+	LINC02398
0	0.508157	0.996	0.728	0	amy_excitatory_SLC17A6+	DLGAP1
0	1.37778	0.919	0.652	0	amy_excitatory_SLC17A6+	GABRG2
0	0.800997	0.942	0.675	0	amy_excitatory_SLC17A6+	AC007402.1
0	1.01242	0.998	0.732	0	amy_excitatory_SLC17A6+	FGF14
0	2.54703	0.982	0.717	0	amy_excitatory_SLC17A6+	PCDH11X
0	0.965528	0.988	0.724	0	amy_excitatory_SLC17A6+	KCNIP4
0	2.47993	0.95	0.686	0	amy_excitatory_SLC17A6+	ANK1
0	1.05108	0.937	0.674	0	amy_excitatory_SLC17A6+	CCDC144NL-AS1
0	0.820888	0.118	0.38	0	amy_excitatory_SLC17A6+	AC021723.2
0	0.250126	0.958	0.696	0	amy_excitatory_SLC17A6+	AL138694.1
0	1.72585	0.865	0.604	0	amy_excitatory_SLC17A6+	AC007368.1
0	1.86284	0.982	0.721	0	amy_excitatory_SLC17A6+	RALYL
0	1.94693	0.993	0.732	0	amy_excitatory_SLC17A6+	PTPRN2
0	1.0378	0.948	0.687	0	amy_excitatory_SLC17A6+	SLCO5A1
0	0.764324	0.929	0.669	0	amy_excitatory_SLC17A6+	NXPH2
0	1.09201	0.857	0.597	0	amy_excitatory_SLC17A6+	KCNT2
0	2.01843	0.893	0.633	0	amy_excitatory_SLC17A6+	AC078923.1
0	1.37293	0.888	0.629	0	amy_excitatory_SLC17A6+	GALNT14
0	1.84638	0.885	0.626	0	amy_excitatory_SLC17A6+	KCNB2
0	1.82775	0.886	0.628	0	amy_excitatory_SLC17A6+	AL136119.1
0	0.786721	0.914	0.656	0	amy_excitatory_SLC17A6+	MTUS2
0	1.04754	0.948	0.69	0	amy_excitatory_SLC17A6+	PCDH15
0	2.33999	0.967	0.709	0	amy_excitatory_SLC17A6+	AL033504.1
0	1.2768	0.824	0.566	0	amy_excitatory_SLC17A6+	OLFM3
0	1.07681	0.938	0.68	0	amy_excitatory_SLC17A6+	KIAA1549L
0	1.79948	0.926	0.67	0	amy_excitatory_SLC17A6+	EPHB1
0	1.65185	0.918	0.663	0	amy_excitatory_SLC17A6+	SLIT1
0	1.26657	0.825	0.571	0	amy_excitatory_SLC17A6+	CUX2
0	1.20662	0.945	0.691	0	amy_excitatory_SLC17A6+	MALRD1
0	0.494101	0.974	0.72	0	amy_excitatory_SLC17A6+	NOS3
0	2.01346	0.925	0.671	0	amy_excitatory_SLC17A6+	HS6ST2
0	1.69814	0.887	0.633	0	amy_excitatory_SLC17A6+	KIAA2012
0	1.58272	0.993	0.74	0	amy_excitatory_SLC17A6+	KIAA1217
0	1.39576	0.897	0.644	0	amy_excitatory_SLC17A6+	ZNF804A
0	2.02868	0.826	0.574	0	amy_excitatory_SLC17A6+	PDGFD
0	1.19575	0.923	0.671	0	amy_excitatory_SLC17A6+	COL19A1
0	2.13139	0.937	0.685	0	amy_excitatory_SLC17A6+	KLHL29
0	0.637039	0.955	0.703	0	amy_excitatory_SLC17A6+	FRMPD4
0	1.79528	0.959	0.707	0	amy_excitatory_SLC17A6+	SYN3
0	1.94341	0.954	0.702	0	amy_excitatory_SLC17A6+	AC010343.3
0	1.32139	0.914	0.662	0	amy_excitatory_SLC17A6+	STEAP2-AS1
0	0.84541	0.925	0.674	0	amy_excitatory_SLC17A6+	GALNT17
0	0.803163	0.872	0.621	0	amy_excitatory_SLC17A6+	BRINP3
0	1.54409	0.989	0.74	0	amy_excitatory_SLC17A6+	CADPS
0	1.50618	0.948	0.7	0	amy_excitatory_SLC17A6+	CNTNAP5
0	0.951176	0.961	0.713	0	amy_excitatory_SLC17A6+	SDK1
0	0.954041	0.784	0.536	0	amy_excitatory_SLC17A6+	GPC3
0	2.28789	0.923	0.675	0	amy_excitatory_SLC17A6+	DNAH14
0	1.19876	0.885	0.638	0	amy_excitatory_SLC17A6+	AC003991.1
0	1.30734	0.889	0.642	0	amy_excitatory_SLC17A6+	AMPH
0	1.25568	0.946	0.7	0	amy_excitatory_SLC17A6+	KIAA1211
0	1.65027	0.996	0.75	0	amy_excitatory_SLC17A6+	FAT3
0	1.16163	0.967	0.722	0	amy_excitatory_SLC17A6+	KHDRBS2
0	2.91223	0.991	0.746	0	amy_excitatory_SLC17A6+	TTC6
0	2.65493	0.953	0.708	0	amy_excitatory_SLC17A6+	LINC00871
0	1.66142	0.964	0.72	0	amy_excitatory_SLC17A6+	SCN1A-AS1
0	0.455688	0.957	0.713	0	amy_excitatory_SLC17A6+	COL12A1
0	0.835174	0.967	0.723	0	amy_excitatory_SLC17A6+	MCTP1
0	0.647898	0.774	0.53	0	amy_excitatory_SLC17A6+	AL596087.2
0	1.34047	0.855	0.611	0	amy_excitatory_SLC17A6+	LINC01250
0	1.18332	0.921	0.677	0	amy_excitatory_SLC17A6+	PIP5K1B
0	2.27483	0.885	0.641	0	amy_excitatory_SLC17A6+	LINC02133
0	3.56985	0.877	0.634	0	amy_excitatory_SLC17A6+	NDST4
0	1.01057	0.853	0.61	0	amy_excitatory_SLC17A6+	CAMK4
0	0.366632	0.869	0.626	0	amy_excitatory_SLC17A6+	ERVMER61-1
0	2.78417	0.995	0.753	0	amy_excitatory_SLC17A6+	GPC6
0	1.02541	0.94	0.698	0	amy_excitatory_SLC17A6+	CNKSR2
0	1.5103	0.925	0.683	0	amy_excitatory_SLC17A6+	NSG2
0	1.68108	0.911	0.67	0	amy_excitatory_SLC17A6+	GULP1
0	1.47559	0.922	0.681	0	amy_excitatory_SLC17A6+	SLIT2
0	1.10836	0.893	0.652	0	amy_excitatory_SLC17A6+	AC090993.1
0	1.95023	0.937	0.697	0	amy_excitatory_SLC17A6+	PLXNA4
0	1.39897	0.989	0.749	0	amy_excitatory_SLC17A6+	PTCHD4
0	1.01404	0.898	0.658	0	amy_excitatory_SLC17A6+	ZNF385B
0	0.623339	0.787	0.547	0	amy_excitatory_SLC17A6+	NPR3
0	0.815492	0.899	0.659	0	amy_excitatory_SLC17A6+	AC009315.1
0	0.707897	0.893	0.653	0	amy_excitatory_SLC17A6+	AC002070.1
0	1.63908	0.936	0.697	0	amy_excitatory_SLC17A6+	CALY
0	0.357058	0.986	0.747	0	amy_excitatory_SLC17A6+	RYR3
0	0.349186	0.919	0.681	0	amy_excitatory_SLC17A6+	AC093523.1
0	1.51226	0.933	0.696	0	amy_excitatory_SLC17A6+	CARTPT
0	0.78386	0.983	0.746	0	amy_excitatory_SLC17A6+	LRRTM4
0	3.52778	0.907	0.671	0	amy_excitatory_SLC17A6+	KLHL1
0	1.04435	0.886	0.65	0	amy_excitatory_SLC17A6+	ASIC2
0	1.8925	0.871	0.635	0	amy_excitatory_SLC17A6+	PTGFR
0	1.62425	0.869	0.634	0	amy_excitatory_SLC17A6+	ADGRV1
0	1.98789	0.965	0.73	0	amy_excitatory_SLC17A6+	TENM1
0	1.73845	0.791	0.556	0	amy_excitatory_SLC17A6+	SYTL5
0	1.14181	0.951	0.716	0	amy_excitatory_SLC17A6+	CNGB3
0	1.07662	0.901	0.666	0	amy_excitatory_SLC17A6+	RND3
0	1.32213	0.971	0.736	0	amy_excitatory_SLC17A6+	CACNB2
0	1.37115	0.92	0.686	0	amy_excitatory_SLC17A6+	LIN7A
0	1.58745	0.943	0.71	0	amy_excitatory_SLC17A6+	SEZ6L
0	1.69142	0.991	0.758	0	amy_excitatory_SLC17A6+	AC024901.1
0	2.03829	0.823	0.591	0	amy_excitatory_SLC17A6+	VGF
0	3.56711	0.761	0.529	0	amy_excitatory_SLC17A6+	ADCYAP1
0	1.26715	0.944	0.712	0	amy_excitatory_SLC17A6+	TMTC1
0	1.13026	0.88	0.649	0	amy_excitatory_SLC17A6+	FAM189A1
0	1.09473	0.942	0.711	0	amy_excitatory_SLC17A6+	ZBTB7C
0	1.06103	0.933	0.703	0	amy_excitatory_SLC17A6+	GUCY1A2
0	1.22179	0.981	0.752	0	amy_excitatory_SLC17A6+	DAB1
0	0.82899	0.898	0.669	0	amy_excitatory_SLC17A6+	EFNA5
0	1.00812	0.874	0.645	0	amy_excitatory_SLC17A6+	NETO2
0	1.39338	0.798	0.57	0	amy_excitatory_SLC17A6+	AL445623.2
0	0.761779	0.799	0.571	0	amy_excitatory_SLC17A6+	GALR1
0	1.60177	0.847	0.619	0	amy_excitatory_SLC17A6+	NDST3
0	1.15097	0.993	0.765	0	amy_excitatory_SLC17A6+	MDGA2
0	0.477629	0.991	0.764	0	amy_excitatory_SLC17A6+	CSMD1
0	0.851703	0.896	0.67	0	amy_excitatory_SLC17A6+	ZMAT4
0	1.30008	0.957	0.731	0	amy_excitatory_SLC17A6+	GRM7
0	0.941352	0.856	0.63	0	amy_excitatory_SLC17A6+	RSPO2
0	0.787974	0.99	0.764	0	amy_excitatory_SLC17A6+	DCLK1
0	1.37462	0.837	0.612	0	amy_excitatory_SLC17A6+	LRRC3B
0	1.39798	0.887	0.662	0	amy_excitatory_SLC17A6+	AC004083.1
0	0.59021	0.946	0.722	0	amy_excitatory_SLC17A6+	PID1
0	1.22858	0.86	0.636	0	amy_excitatory_SLC17A6+	SLC44A5
0	2.21958	0.803	0.58	0	amy_excitatory_SLC17A6+	TMEM196
0	1.43184	0.841	0.618	0	amy_excitatory_SLC17A6+	C3orf67-AS1
0	1.91282	0.784	0.562	0	amy_excitatory_SLC17A6+	SST
0	0.774764	0.974	0.752	0	amy_excitatory_SLC17A6+	KCND2
0	1.69954	0.896	0.675	0	amy_excitatory_SLC17A6+	GRM1
0	1.94464	0.927	0.707	0	amy_excitatory_SLC17A6+	ARHGEF28
0	1.15014	0.936	0.716	0	amy_excitatory_SLC17A6+	MPPED2
0	2.10884	0.778	0.558	0	amy_excitatory_SLC17A6+	ANKRD30A
0	1.44606	0.942	0.722	0	amy_excitatory_SLC17A6+	ATP1A3
0	1.63616	0.898	0.68	0	amy_excitatory_SLC17A6+	FSTL5
0	3.83713	0.934	0.717	0	amy_excitatory_SLC17A6+	HTR2C
0	1.74791	0.785	0.568	0	amy_excitatory_SLC17A6+	AC010967.1
0	1.36015	0.81	0.593	0	amy_excitatory_SLC17A6+	ST6GALNAC5
0	0.508436	0.983	0.766	0	amy_excitatory_SLC17A6+	SNAP25
0	1.64213	0.953	0.736	0	amy_excitatory_SLC17A6+	AC040174.1
0	3.46188	0.845	0.628	0	amy_excitatory_SLC17A6+	GABRQ
0	1.70264	0.933	0.717	0	amy_excitatory_SLC17A6+	PEG3
0	1.30086	0.921	0.705	0	amy_excitatory_SLC17A6+	SHANK2
0	1.70232	0.974	0.758	0	amy_excitatory_SLC17A6+	AC244502.1
0	2.26363	0.945	0.729	0	amy_excitatory_SLC17A6+	ST8SIA6
0	1.25714	0.979	0.763	0	amy_excitatory_SLC17A6+	TAFA2
0	0.696229	0.945	0.73	0	amy_excitatory_SLC17A6+	TMEM108
0	1.33239	0.98	0.765	0	amy_excitatory_SLC17A6+	PCDH7
0	0.938962	0.764	0.549	0	amy_excitatory_SLC17A6+	AC069133.1
0	2.19454	0.82	0.605	0	amy_excitatory_SLC17A6+	MYO3B
0	0.56042	0.992	0.778	0	amy_excitatory_SLC17A6+	LHFPL3
0	0.904495	0.87	0.656	0	amy_excitatory_SLC17A6+	CHRNA7
0	2.35598	0.762	0.548	0	amy_excitatory_SLC17A6+	AP002989.1
0	1.71599	0.87	0.656	0	amy_excitatory_SLC17A6+	GRIP2
0	1.07705	0.88	0.668	0	amy_excitatory_SLC17A6+	AC104248.1
0	1.71589	0.811	0.6	0	amy_excitatory_SLC17A6+	CPNE4
0	1.23032	0.935	0.724	0	amy_excitatory_SLC17A6+	ARHGAP18
0	1.11144	0.876	0.665	0	amy_excitatory_SLC17A6+	MCTP2
0	1.28692	0.988	0.777	0	amy_excitatory_SLC17A6+	PCLO
0	1.68861	0.994	0.784	0	amy_excitatory_SLC17A6+	ATP8A2
0	1.23161	0.894	0.684	0	amy_excitatory_SLC17A6+	HES4
0	1.6608	0.866	0.656	0	amy_excitatory_SLC17A6+	NHS
0	1.66563	0.93	0.721	0	amy_excitatory_SLC17A6+	AC138305.1
0	1.68789	0.888	0.679	0	amy_excitatory_SLC17A6+	ZNF385D
0	1.31908	0.757	0.548	0	amy_excitatory_SLC17A6+	ANKRD34C-AS1
0	1.52922	0.942	0.733	0	amy_excitatory_SLC17A6+	PLCB4
0	0.345493	0.787	0.579	0	amy_excitatory_SLC17A6+	LINC01705
0	1.23544	0.867	0.659	0	amy_excitatory_SLC17A6+	TMEM163
0	2.52151	0.698	0.49	0	amy_excitatory_SLC17A6+	GLRA3
0	1.75144	0.904	0.697	0	amy_excitatory_SLC17A6+	RASGEF1B
0	1.55792	0.997	0.79	0	amy_excitatory_SLC17A6+	LRRC7
0	2.45872	0.984	0.777	0	amy_excitatory_SLC17A6+	AC108169.1
0	2.03106	0.945	0.739	0	amy_excitatory_SLC17A6+	NTNG1
0	1.63643	0.972	0.766	0	amy_excitatory_SLC17A6+	KIF26B
0	1.83614	0.957	0.751	0	amy_excitatory_SLC17A6+	TENM3
0	0.641097	0.888	0.683	0	amy_excitatory_SLC17A6+	GAD2
0	2.25896	0.862	0.657	0	amy_excitatory_SLC17A6+	TRPC5
0	0.601037	0.902	0.698	0	amy_excitatory_SLC17A6+	CA10
0	1.85591	0.85	0.646	0	amy_excitatory_SLC17A6+	C8orf34
0	0.237502	0.887	0.684	0	amy_excitatory_SLC17A6+	SPON1
0	1.51043	0.876	0.673	0	amy_excitatory_SLC17A6+	TRMT9B
0	2.01574	0.89	0.688	0	amy_excitatory_SLC17A6+	DAPL1
0	1.48358	0.873	0.671	0	amy_excitatory_SLC17A6+	ANGPT1
0	1.17411	0.955	0.753	0	amy_excitatory_SLC17A6+	ADAM23
0	1.22847	0.853	0.651	0	amy_excitatory_SLC17A6+	LINC02698
0	1.28674	0.988	0.787	0	amy_excitatory_SLC17A6+	FRMD3
0	1.61305	0.859	0.658	0	amy_excitatory_SLC17A6+	SYT4
0	2.83814	0.82	0.62	0	amy_excitatory_SLC17A6+	AC113137.1
0	1.61007	0.98	0.78	0	amy_excitatory_SLC17A6+	AF130359.1
0	1.06909	0.918	0.719	0	amy_excitatory_SLC17A6+	MGAT4C
0	2.99943	0.832	0.635	0	amy_excitatory_SLC17A6+	HPGD
0	2.03987	0.859	0.663	0	amy_excitatory_SLC17A6+	AP000829.1
0	1.07157	0.968	0.772	0	amy_excitatory_SLC17A6+	RIMS1
0	1.04875	0.867	0.671	0	amy_excitatory_SLC17A6+	ABCA10
0	1.43836	0.829	0.633	0	amy_excitatory_SLC17A6+	GUCY1A1
0	1.57424	0.997	0.802	0	amy_excitatory_SLC17A6+	GRIK2
0	2.11005	0.917	0.723	0	amy_excitatory_SLC17A6+	SLC35F4
0	1.46651	0.902	0.708	0	amy_excitatory_SLC17A6+	CLSTN2
0	1.13641	0.927	0.733	0	amy_excitatory_SLC17A6+	AC073050.1
0	1.6888	0.759	0.565	0	amy_excitatory_SLC17A6+	LINC00683
0	1.7799	0.831	0.638	0	amy_excitatory_SLC17A6+	CHRM2
0	2.07285	0.969	0.776	0	amy_excitatory_SLC17A6+	LINC01414
0	0.887599	0.888	0.696	0	amy_excitatory_SLC17A6+	THY1
0	1.29834	0.862	0.67	0	amy_excitatory_SLC17A6+	CCDC85A
0	0.837192	0.861	0.67	0	amy_excitatory_SLC17A6+	AC060765.2
0	0.75548	0.962	0.771	0	amy_excitatory_SLC17A6+	ZNF98
0	1.68824	0.901	0.712	0	amy_excitatory_SLC17A6+	BTBD11
0	1.22435	0.916	0.727	0	amy_excitatory_SLC17A6+	DIRC3
0	1.29108	0.94	0.751	0	amy_excitatory_SLC17A6+	MYO16
0	1.68831	0.826	0.637	0	amy_excitatory_SLC17A6+	VAV3
0	0.13093	0.98	0.792	0	amy_excitatory_SLC17A6+	NR2F2
0	2.31094	0.783	0.597	0	amy_excitatory_SLC17A6+	VWC2L
0	0.935522	0.888	0.702	0	amy_excitatory_SLC17A6+	SYNPO2
0	1.54601	0.885	0.7	0	amy_excitatory_SLC17A6+	SULF1
0	2.66836	0.797	0.612	0	amy_excitatory_SLC17A6+	GPR149
0	0.764266	0.984	0.799	0	amy_excitatory_SLC17A6+	RBFOX1
0	1.73102	0.998	0.814	0	amy_excitatory_SLC17A6+	CSMD3
0	1.69707	0.835	0.651	0	amy_excitatory_SLC17A6+	AFF2
0	2.25341	0.846	0.663	0	amy_excitatory_SLC17A6+	COL25A1
0	2.38497	0.742	0.559	0	amy_excitatory_SLC17A6+	CDH7
0	1.74077	0.851	0.668	0	amy_excitatory_SLC17A6+	AC022523.1
0	1.66862	0.845	0.662	0	amy_excitatory_SLC17A6+	LINC02389
0	0.517517	0.807	0.625	0	amy_excitatory_SLC17A6+	DKK2
0	2.01	0.953	0.771	0	amy_excitatory_SLC17A6+	SKAP1
0	2.42732	0.957	0.775	0	amy_excitatory_SLC17A6+	CHRNA2
0	0.732759	0.981	0.799	0	amy_excitatory_SLC17A6+	TMEM132B
0	1.06477	0.866	0.685	0	amy_excitatory_SLC17A6+	AC096570.1
0	1.14017	0.861	0.68	0	amy_excitatory_SLC17A6+	AC004946.1
0	0.585628	0.997	0.818	0	amy_excitatory_SLC17A6+	DSCAM
0	0.573842	0.884	0.705	0	amy_excitatory_SLC17A6+	AC008591.1
0	1.3877	0.979	0.8	0	amy_excitatory_SLC17A6+	AFF3
0	2.01717	0.854	0.675	0	amy_excitatory_SLC17A6+	RBM20
0	1.32445	0.919	0.742	0	amy_excitatory_SLC17A6+	MYO5B
0	1.61501	0.926	0.749	0	amy_excitatory_SLC17A6+	CDH8
0	1.20514	0.906	0.729	0	amy_excitatory_SLC17A6+	LINC01239
0	1.15867	0.994	0.818	0	amy_excitatory_SLC17A6+	ADARB2
0	0.503805	0.871	0.695	0	amy_excitatory_SLC17A6+	STK33
0	3.07539	0.834	0.658	0	amy_excitatory_SLC17A6+	SLC17A6
0	1.14367	0.99	0.816	0	amy_excitatory_SLC17A6+	RGS7
0	1.16278	0.908	0.735	0	amy_excitatory_SLC17A6+	SORCS3
0	1.50536	0.943	0.77	0	amy_excitatory_SLC17A6+	CACNA1E
0	1.21568	0.878	0.706	0	amy_excitatory_SLC17A6+	RANBP17
0	1.25757	0.854	0.682	0	amy_excitatory_SLC17A6+	ADAMTS19
0	0.311238	0.942	0.77	0	amy_excitatory_SLC17A6+	SLC35F1
0	1.56927	0.914	0.743	0	amy_excitatory_SLC17A6+	SCG2
0	0.971392	0.869	0.699	0	amy_excitatory_SLC17A6+	ABCA9
0	1.00824	0.844	0.674	0	amy_excitatory_SLC17A6+	PRKG1
0	1.52083	0.785	0.617	0	amy_excitatory_SLC17A6+	FGF13
0	0.195783	0.992	0.824	0	amy_excitatory_SLC17A6+	KCNIP1
0	0.388277	0.97	0.802	0	amy_excitatory_SLC17A6+	AP003464.1
0	1.7809	0.873	0.706	0	amy_excitatory_SLC17A6+	LINC01811
0	1.63463	0.764	0.598	0	amy_excitatory_SLC17A6+	LINC02208
0	1.33729	0.799	0.633	0	amy_excitatory_SLC17A6+	AL445433.2
0	0.73981	0.926	0.76	0	amy_excitatory_SLC17A6+	LINC00907
0	0.825418	0.934	0.769	0	amy_excitatory_SLC17A6+	TOX3
0	0.830267	0.968	0.803	0	amy_excitatory_SLC17A6+	GPC5
0	1.01376	0.824	0.659	0	amy_excitatory_SLC17A6+	PRICKLE1
0	1.88828	0.866	0.703	0	amy_excitatory_SLC17A6+	STXBP5-AS1
0	1.90373	0.882	0.719	0	amy_excitatory_SLC17A6+	SIDT1
0	1.27722	0.98	0.818	0	amy_excitatory_SLC17A6+	AC023095.1
0	0.707669	0.889	0.728	0	amy_excitatory_SLC17A6+	THSD7A
0	1.61627	0.965	0.804	0	amy_excitatory_SLC17A6+	DCC
0	0.829046	0.886	0.726	0	amy_excitatory_SLC17A6+	SEMA3D
0	0.817992	0.876	0.716	0	amy_excitatory_SLC17A6+	TDO2
0	0.923083	0.991	0.831	0	amy_excitatory_SLC17A6+	ERC2
0	2.06968	0.761	0.601	0	amy_excitatory_SLC17A6+	LINC01902
0	0.946543	0.921	0.761	0	amy_excitatory_SLC17A6+	STS
0	0.598448	0.975	0.816	0	amy_excitatory_SLC17A6+	FMN1
0	0.58276	0.743	0.585	0	amy_excitatory_SLC17A6+	LINC00607
0	1.52292	0.99	0.832	0	amy_excitatory_SLC17A6+	RYR2
0	2.66832	0.793	0.636	0	amy_excitatory_SLC17A6+	USH2A
0	0.739079	0.922	0.767	0	amy_excitatory_SLC17A6+	AC018742.1
0	0.413787	0.851	0.697	0	amy_excitatory_SLC17A6+	TAFA4
0	0.525796	0.937	0.784	0	amy_excitatory_SLC17A6+	XACT
0	1.57973	0.971	0.818	0	amy_excitatory_SLC17A6+	INPP4B
0	2.08869	0.775	0.622	0	amy_excitatory_SLC17A6+	PLA2R1
0	1.05131	0.835	0.682	0	amy_excitatory_SLC17A6+	ADAMTS12
0	1.53653	0.831	0.679	0	amy_excitatory_SLC17A6+	AC120193.1
0	2.01181	0.769	0.618	0	amy_excitatory_SLC17A6+	ANKRD30B
0	0.266339	0.94	0.79	0	amy_excitatory_SLC17A6+	TTN
0	1.98243	0.78	0.631	0	amy_excitatory_SLC17A6+	PRR16
0	0.740296	0.983	0.835	0	amy_excitatory_SLC17A6+	DPP10
0	1.15477	0.748	0.6	0	amy_excitatory_SLC17A6+	LYPD6B
0	1.21196	0.878	0.73	0	amy_excitatory_SLC17A6+	LINC01151
0	1.26919	0.843	0.697	0	amy_excitatory_SLC17A6+	KLHL13
0	1.959	0.82	0.674	0	amy_excitatory_SLC17A6+	PLCXD3
0	0.331487	0.912	0.768	0	amy_excitatory_SLC17A6+	ALK
0	0.312364	0.848	0.704	0	amy_excitatory_SLC17A6+	AKAP12
0	2.07682	0.808	0.666	0	amy_excitatory_SLC17A6+	ZNF804B
0	1.76026	0.966	0.824	0	amy_excitatory_SLC17A6+	NEFM
0	0.148617	0.934	0.792	0	amy_excitatory_SLC17A6+	SVIL
0	0.877288	0.982	0.84	0	amy_excitatory_SLC17A6+	TENM4
0	1.50219	0.753	0.614	0	amy_excitatory_SLC17A6+	LINC01117
0	0.911405	0.945	0.81	0	amy_excitatory_SLC17A6+	LUZP2
0	1.15953	0.885	0.751	0	amy_excitatory_SLC17A6+	AL355612.1
0	1.50067	0.999	0.867	0	amy_excitatory_SLC17A6+	CNTNAP2
0	2.50466	0.874	0.743	0	amy_excitatory_SLC17A6+	CCDC39
0	1.54014	0.82	0.69	0	amy_excitatory_SLC17A6+	SDK2
0	1.34973	0.853	0.724	0	amy_excitatory_SLC17A6+	AL022068.1
0	0.581442	0.998	0.87	0	amy_excitatory_SLC17A6+	OXR1
0	1.21127	0.966	0.84	0	amy_excitatory_SLC17A6+	ZFHX3
0	1.72021	0.802	0.679	0	amy_excitatory_SLC17A6+	LINC00535
0	2.25277	0.885	0.763	0	amy_excitatory_SLC17A6+	GLRA2
0	1.51425	0.832	0.711	0	amy_excitatory_SLC17A6+	ZNF208
0	1.04688	0.962	0.841	0	amy_excitatory_SLC17A6+	ANXA3
0	0.73929	0.859	0.739	0	amy_excitatory_SLC17A6+	AC093765.2
0	1.1874	0.901	0.781	0	amy_excitatory_SLC17A6+	SGCZ
0	3.01552	0.695	0.575	0	amy_excitatory_SLC17A6+	CALB2
0	2.43748	0.724	0.604	0	amy_excitatory_SLC17A6+	BDNF
0	2.01952	0.865	0.746	0	amy_excitatory_SLC17A6+	SV2C
0	3.34177	0.744	0.625	0	amy_excitatory_SLC17A6+	SAMD3
0	1.13484	0.889	0.77	0	amy_excitatory_SLC17A6+	ESR1
0	0.706362	0.992	0.875	0	amy_excitatory_SLC17A6+	DNER
0	0.850346	0.942	0.826	0	amy_excitatory_SLC17A6+	MYRIP
0	1.36404	0.836	0.722	0	amy_excitatory_SLC17A6+	AC068051.1
0	0.758252	0.953	0.84	0	amy_excitatory_SLC17A6+	GREB1L
0	0.593492	0.889	0.778	0	amy_excitatory_SLC17A6+	NKAIN3
0	0.704782	0.902	0.791	0	amy_excitatory_SLC17A6+	ADCY8
0	1.21777	0.848	0.737	0	amy_excitatory_SLC17A6+	TTC29
0	1.19547	0.826	0.716	0	amy_excitatory_SLC17A6+	SPHKAP
0	0.845749	0.995	0.885	0	amy_excitatory_SLC17A6+	LRRC4C
0	0.998219	0.998	0.889	0	amy_excitatory_SLC17A6+	KAZN
0	1.94132	0.911	0.804	0	amy_excitatory_SLC17A6+	TACR3
0	1.66923	0.771	0.668	0	amy_excitatory_SLC17A6+	EPHA7
0	0.252008	0.97	0.869	0	amy_excitatory_SLC17A6+	GALNT13
0	2.0831	0.833	0.733	0	amy_excitatory_SLC17A6+	LINC01933
0	1.75763	0.988	0.894	0	amy_excitatory_SLC17A6+	ROBO1
0	1.87507	0.736	0.644	0	amy_excitatory_SLC17A6+	ADAMTS20
0	0.911332	0.896	0.806	0	amy_excitatory_SLC17A6+	NEFL
0	1.94148	0.781	0.697	0	amy_excitatory_SLC17A6+	ADAMTSL1
0	1.13333	0.905	0.826	0	amy_excitatory_SLC17A6+	AL513166.1
0	1.12189	0.921	0.844	0	amy_excitatory_SLC17A6+	AC068587.4
0	0.861172	0.775	0.708	0	amy_excitatory_SLC17A6+	SMOC2
0	1.58156	0.799	0.737	0	amy_excitatory_SLC17A6+	NPNT
0	1.01947	0.991	0.933	0	amy_excitatory_SLC17A6+	GRID2
0	2.01936	0.901	0.845	0	amy_excitatory_SLC17A6+	NEFH
0	1.5074	0.75	0.7	0	amy_excitatory_SLC17A6+	TOX2
0	1.22002	0.939	0.891	0	amy_excitatory_SLC17A6+	PVALB
0	1.33457	0.753	0.709	0	amy_excitatory_SLC17A6+	PGR
0	0.850956	0.963	0.923	0	amy_excitatory_SLC17A6+	AC025159.1
0	0.775433	0.992	0.954	0	amy_excitatory_SLC17A6+	MT-ND3
0	0.996414	0.999	0.98	0	amy_excitatory_SLC17A6+	MT-CO3
7.17364e-307	1.02604	0.837	0.659	1.43473e-303	amy_excitatory_SLC17A6+	CNTN3
9.28265e-305	0.711665	0.926	0.731	1.85653e-301	amy_excitatory_SLC17A6+	DGKB
1.19324e-303	0.810025	0.951	0.811	2.38648e-300	amy_excitatory_SLC17A6+	IQCJ-SCHIP1
1.41585e-300	1.35005	0.786	0.661	2.8317e-297	amy_excitatory_SLC17A6+	MME
5.66028e-300	0.24359	0.871	0.542	1.13206e-296	amy_excitatory_SLC17A6+	AC004917.1
6.20613e-300	1.60583	0.726	0.631	1.24123e-296	amy_excitatory_SLC17A6+	STC1
3.49133e-298	0.663843	0.991	0.949	6.98265e-295	amy_excitatory_SLC17A6+	MT-CYB
6.93057e-297	1.1796	0.781	0.633	1.38611e-293	amy_excitatory_SLC17A6+	U91319.1
1.66554e-296	0.396478	0.975	0.9	3.33107e-293	amy_excitatory_SLC17A6+	PTPRM
5.27295e-294	1.64286	0.739	0.633	1.05459e-290	amy_excitatory_SLC17A6+	RPRM
5.84052e-294	0.889035	0.9	0.668	1.1681e-290	amy_excitatory_SLC17A6+	ARPP21
1.89854e-293	0.931002	0.759	0.587	3.79708e-290	amy_excitatory_SLC17A6+	AL356295.1
3.88838e-293	0.872877	0.801	0.571	7.77677e-290	amy_excitatory_SLC17A6+	LINC01197
4.97347e-293	2.05702	0.674	0.465	9.94694e-290	amy_excitatory_SLC17A6+	FSHR
1.39617e-292	0.352179	0.982	0.694	2.79234e-289	amy_excitatory_SLC17A6+	OPCML
4.8373e-291	2.25181	0.833	0.733	9.67461e-288	amy_excitatory_SLC17A6+	AC114316.1
1.05012e-289	0.618582	0.77	0.597	2.10024e-286	amy_excitatory_SLC17A6+	TP63
5.76699e-289	1.31631	0.766	0.557	1.1534e-285	amy_excitatory_SLC17A6+	GABRA2
2.06339e-288	2.03995	0.718	0.642	4.12677e-285	amy_excitatory_SLC17A6+	SLC5A4-AS1
2.09197e-288	0.25555	0.853	0.629	4.18394e-285	amy_excitatory_SLC17A6+	ADRA1B
2.5765e-287	0.752539	0.871	0.723	5.153e-284	amy_excitatory_SLC17A6+	LINC01122
1.22744e-286	1.18727	0.792	0.693	2.45488e-283	amy_excitatory_SLC17A6+	COL21A1
2.00393e-286	0.666208	0.831	0.751	4.00786e-283	amy_excitatory_SLC17A6+	CLMP
8.3395e-285	1.35256	0.803	0.596	1.6679e-281	amy_excitatory_SLC17A6+	AC009081.2
7.18502e-283	1.42881	0.775	0.66	1.437e-279	amy_excitatory_SLC17A6+	FSTL4
3.78225e-280	0.551006	0.846	0.614	7.56449e-277	amy_excitatory_SLC17A6+	RGS4
5.56473e-276	1.55223	0.814	0.593	1.11295e-272	amy_excitatory_SLC17A6+	AC104078.2
3.35655e-275	2.75095	0.723	0.602	6.7131e-272	amy_excitatory_SLC17A6+	PRLR
1.20638e-274	2.46017	0.666	0.422	2.41275e-271	amy_excitatory_SLC17A6+	PTGER3
3.10978e-274	0.794176	0.925	0.785	6.21956e-271	amy_excitatory_SLC17A6+	CHSY3
2.22518e-273	1.42893	0.737	0.612	4.45036e-270	amy_excitatory_SLC17A6+	AC009899.1
4.81025e-271	0.416886	0.854	0.664	9.62049e-268	amy_excitatory_SLC17A6+	AF279873.3
2.36637e-270	0.985039	0.932	0.803	4.73274e-267	amy_excitatory_SLC17A6+	SEMA6D
5.94136e-270	1.71396	0.782	0.679	1.18827e-266	amy_excitatory_SLC17A6+	AC112770.1
3.6675e-269	0.126991	0.963	0.761	7.335e-266	amy_excitatory_SLC17A6+	RBMS3
1.27887e-268	1.60377	0.771	0.661	2.55774e-265	amy_excitatory_SLC17A6+	LINC02082
4.79903e-268	0.148498	0.912	0.775	9.59806e-265	amy_excitatory_SLC17A6+	PDE7B
1.40415e-267	2.05367	0.725	0.563	2.80829e-264	amy_excitatory_SLC17A6+	SYT10
1.99319e-266	0.680566	0.883	0.68	3.98638e-263	amy_excitatory_SLC17A6+	BRINP1
9.79745e-266	2.94608	0.654	0.484	1.95949e-262	amy_excitatory_SLC17A6+	SCUBE1
1.84791e-264	0.930526	0.257	0.399	3.69583e-261	amy_excitatory_SLC17A6+	IL1RAPL2
1.07494e-263	0.625808	0.868	0.671	2.14987e-260	amy_excitatory_SLC17A6+	KCNJ3
2.88809e-262	1.27287	0.677	0.506	5.77618e-259	amy_excitatory_SLC17A6+	ADAMTS18
3.34082e-262	2.06545	0.706	0.617	6.68164e-259	amy_excitatory_SLC17A6+	RAB3B
1.28899e-261	0.750885	0.855	0.801	2.57797e-258	amy_excitatory_SLC17A6+	AC233296.1
3.30774e-261	0.130434	0.851	0.7	6.61548e-258	amy_excitatory_SLC17A6+	ADAMTS6
4.99137e-260	1.01197	0.83	0.714	9.98274e-257	amy_excitatory_SLC17A6+	TSBP1-AS1
2.82113e-259	0.521384	0.852	0.653	5.64225e-256	amy_excitatory_SLC17A6+	B3GLCT
6.11934e-259	0.549074	0.796	0.564	1.22387e-255	amy_excitatory_SLC17A6+	CACNG3
2.38016e-258	0.917062	0.825	0.641	4.76031e-255	amy_excitatory_SLC17A6+	TAFA1
3.35422e-258	0.254993	0.776	0.563	6.70844e-255	amy_excitatory_SLC17A6+	AC083837.1
2.82479e-257	2.20449	0.702	0.623	5.64957e-254	amy_excitatory_SLC17A6+	AC092969.1
4.72988e-255	1.387	0.697	0.57	9.45976e-252	amy_excitatory_SLC17A6+	AC097487.1
1.70349e-253	0.318673	0.859	0.684	3.40698e-250	amy_excitatory_SLC17A6+	UBASH3B
3.52538e-252	1.54863	0.803	0.739	7.05075e-249	amy_excitatory_SLC17A6+	AC093298.2
1.5077e-250	0.121167	0.98	0.692	3.0154e-247	amy_excitatory_SLC17A6+	ATRNL1
8.8024e-249	1.10247	0.756	0.54	1.76048e-245	amy_excitatory_SLC17A6+	BASP1-AS1
8.92842e-249	0.832999	0.809	0.64	1.78568e-245	amy_excitatory_SLC17A6+	FAM153CP
4.39622e-248	0.313606	0.984	0.891	8.79243e-245	amy_excitatory_SLC17A6+	GRIA4
6.91641e-246	0.798809	0.839	0.624	1.38328e-242	amy_excitatory_SLC17A6+	LINC02335
4.81776e-244	1.04996	0.773	0.672	9.63553e-241	amy_excitatory_SLC17A6+	CA8
7.42071e-244	1.90249	0.691	0.498	1.48414e-240	amy_excitatory_SLC17A6+	AC020584.1
1.93188e-243	0.696308	0.712	0.607	3.86376e-240	amy_excitatory_SLC17A6+	EBF1
9.87238e-243	0.250942	0.993	0.875	1.97448e-239	amy_excitatory_SLC17A6+	CTNNA2
1.39751e-239	1.13175	0.717	0.626	2.79501e-236	amy_excitatory_SLC17A6+	SGPP2
4.80714e-237	0.285675	0.77	0.583	9.61429e-234	amy_excitatory_SLC17A6+	AC011246.1
1.81234e-236	1.76842	0.74	0.815	3.62468e-233	amy_excitatory_SLC17A6+	TACR1
6.1445e-234	3.80332	0.635	0.454	1.2289e-230	amy_excitatory_SLC17A6+	CALCR
6.66289e-234	1.10272	0.829	0.71	1.33258e-230	amy_excitatory_SLC17A6+	SLC30A8
2.1261e-232	0.830039	0.826	0.713	4.25219e-229	amy_excitatory_SLC17A6+	DGKH
7.48578e-230	0.74679	0.763	0.677	1.49716e-226	amy_excitatory_SLC17A6+	MIR4435-2HG
9.86389e-230	0.668911	0.816	0.662	1.97278e-226	amy_excitatory_SLC17A6+	AC004949.1
2.6684e-228	0.55733	0.863	0.743	5.3368e-225	amy_excitatory_SLC17A6+	PHACTR2
5.28306e-227	0.489275	0.976	0.875	1.05661e-223	amy_excitatory_SLC17A6+	HDAC9
6.02539e-227	1.37414	0.712	0.672	1.20508e-223	amy_excitatory_SLC17A6+	RERG
1.28211e-225	0.571489	0.769	0.61	2.56422e-222	amy_excitatory_SLC17A6+	LINC02254
3.16898e-224	2.1215	0.648	0.474	6.33795e-221	amy_excitatory_SLC17A6+	TMEM233
1.15024e-223	0.378907	0.851	0.632	2.30047e-220	amy_excitatory_SLC17A6+	NELL2
1.28757e-223	0.431305	0.878	0.671	2.57515e-220	amy_excitatory_SLC17A6+	CALM3
4.98401e-223	0.201173	0.789	0.657	9.96801e-220	amy_excitatory_SLC17A6+	IL12A-AS1
6.33685e-223	1.27855	0.742	0.692	1.26737e-219	amy_excitatory_SLC17A6+	RPH3A
4.40502e-220	0.585771	0.808	0.647	8.81004e-217	amy_excitatory_SLC17A6+	AC021851.2
1.68428e-219	1.39999	0.715	0.55	3.36857e-216	amy_excitatory_SLC17A6+	AL022151.1
6.38171e-219	0.792453	0.82	0.689	1.27634e-215	amy_excitatory_SLC17A6+	AC092902.4
7.78034e-218	1.73344	0.679	0.54	1.55607e-214	amy_excitatory_SLC17A6+	RAB27B
5.46587e-217	1.24763	0.714	0.537	1.09317e-213	amy_excitatory_SLC17A6+	AC087857.1
6.88436e-217	0.233826	0.843	0.567	1.37687e-213	amy_excitatory_SLC17A6+	GABRA4
1.62784e-215	1.89463	0.692	0.552	3.25568e-212	amy_excitatory_SLC17A6+	SCML4
4.86256e-215	0.757768	0.818	0.626	9.72511e-212	amy_excitatory_SLC17A6+	DIRAS2
5.06107e-214	0.454884	0.906	0.786	1.01221e-210	amy_excitatory_SLC17A6+	TUBA1B
3.47138e-213	0.248622	0.853	0.54	6.94276e-210	amy_excitatory_SLC17A6+	AC046195.2
1.76747e-212	1.28501	0.718	0.58	3.53494e-209	amy_excitatory_SLC17A6+	DNAH6
2.08467e-211	1.8051	0.719	0.524	4.16933e-208	amy_excitatory_SLC17A6+	AC026167.1
2.31087e-210	1.75397	0.71	0.689	4.62174e-207	amy_excitatory_SLC17A6+	SLC27A6
9.06012e-209	0.371202	0.909	0.717	1.81202e-205	amy_excitatory_SLC17A6+	KCTD16
1.19458e-207	0.837216	0.765	0.681	2.38916e-204	amy_excitatory_SLC17A6+	TRPC3
5.07259e-207	1.26503	0.7	0.523	1.01452e-203	amy_excitatory_SLC17A6+	SCN3B
9.48326e-207	2.38698	0.588	0.482	1.89665e-203	amy_excitatory_SLC17A6+	AC080079.2
6.03374e-206	0.434078	0.865	0.703	1.20675e-202	amy_excitatory_SLC17A6+	CCDC3
1.75403e-205	0.942728	0.735	0.596	3.50807e-202	amy_excitatory_SLC17A6+	PHYHIP
4.60322e-203	0.637641	0.71	0.609	9.20643e-200	amy_excitatory_SLC17A6+	ARHGAP6
8.57795e-203	0.329948	0.948	0.739	1.71559e-199	amy_excitatory_SLC17A6+	GRM5
2.70379e-201	0.168047	0.78	0.645	5.40759e-198	amy_excitatory_SLC17A6+	LAMB1
1.7852e-200	1.56462	0.664	0.536	3.57041e-197	amy_excitatory_SLC17A6+	LINC00616
2.37052e-200	0.148029	0.89	0.666	4.74105e-197	amy_excitatory_SLC17A6+	ITGA8
4.06543e-199	0.933216	0.796	0.531	8.13085e-196	amy_excitatory_SLC17A6+	LINC02653
3.62072e-196	1.04333	0.785	0.652	7.24145e-193	amy_excitatory_SLC17A6+	KCNN2
6.0449e-196	1.64781	0.714	0.614	1.20898e-192	amy_excitatory_SLC17A6+	MYO3A
5.62194e-195	0.328547	0.971	0.917	1.12439e-191	amy_excitatory_SLC17A6+	CAMK2D
2.22637e-194	0.406704	0.875	0.739	4.45273e-191	amy_excitatory_SLC17A6+	TBC1D4
3.7208e-193	0.512542	0.999	0.992	7.44161e-190	amy_excitatory_SLC17A6+	MT-ATP6
1.84045e-191	0.786117	0.807	0.682	3.6809e-188	amy_excitatory_SLC17A6+	AC079298.3
1.9803e-189	1.00248	0.651	0.512	3.96059e-186	amy_excitatory_SLC17A6+	AC069277.1
2.82488e-189	0.788126	0.759	0.702	5.64977e-186	amy_excitatory_SLC17A6+	HPCAL1
4.08292e-184	2.09484	0.658	0.513	8.16584e-181	amy_excitatory_SLC17A6+	MARCH11
2.86028e-183	1.95543	0.281	0.489	5.72057e-180	amy_excitatory_SLC17A6+	AC093912.1
3.15803e-181	0.838017	0.769	0.717	6.31605e-178	amy_excitatory_SLC17A6+	GNAL
8.98411e-181	0.591639	0.77	0.696	1.79682e-177	amy_excitatory_SLC17A6+	SHISA6
1.6419e-179	1.88974	0.662	0.609	3.2838e-176	amy_excitatory_SLC17A6+	AC111006.1
1.16358e-177	0.624811	0.77	0.623	2.32716e-174	amy_excitatory_SLC17A6+	PCED1B
1.58928e-175	0.417049	0.781	0.588	3.17856e-172	amy_excitatory_SLC17A6+	LINC01266
1.96667e-175	1.60735	0.68	0.643	3.93333e-172	amy_excitatory_SLC17A6+	GREM2
7.3865e-174	0.657327	0.691	0.529	1.4773e-170	amy_excitatory_SLC17A6+	PTPRQ
2.88243e-173	0.466001	0.867	0.763	5.76487e-170	amy_excitatory_SLC17A6+	SLC35F3
2.48639e-172	0.286295	0.853	0.63	4.97278e-169	amy_excitatory_SLC17A6+	KCNQ5
4.74001e-172	0.8545	0.693	0.536	9.48002e-169	amy_excitatory_SLC17A6+	AL583785.1
2.60735e-171	0.523385	0.837	0.715	5.2147e-168	amy_excitatory_SLC17A6+	PTPRT
4.61828e-170	1.19887	0.735	0.695	9.23655e-167	amy_excitatory_SLC17A6+	LINC00923
1.93387e-169	1.31027	0.756	0.734	3.86775e-166	amy_excitatory_SLC17A6+	FOXP2
4.89242e-169	0.251548	0.828	0.66	9.78484e-166	amy_excitatory_SLC17A6+	KCNIP4-IT1
1.18152e-168	0.64455	0.879	0.789	2.36305e-165	amy_excitatory_SLC17A6+	AL359232.1
1.18639e-168	0.461376	0.985	0.948	2.37278e-165	amy_excitatory_SLC17A6+	MT-ND1
4.75302e-168	2.39883	0.635	0.497	9.50604e-165	amy_excitatory_SLC17A6+	LIN28B
1.51124e-166	0.713332	0.85	0.764	3.02249e-163	amy_excitatory_SLC17A6+	AL390957.1
4.05204e-163	1.51756	0.733	0.714	8.10407e-160	amy_excitatory_SLC17A6+	AL591519.1
4.30438e-163	0.852118	0.69	0.571	8.60875e-160	amy_excitatory_SLC17A6+	AC002069.2
6.57898e-163	0.871345	0.786	0.614	1.3158e-159	amy_excitatory_SLC17A6+	AC037486.1
8.24532e-163	0.621006	0.904	0.869	1.64906e-159	amy_excitatory_SLC17A6+	CALN1
8.90937e-163	0.516151	0.854	0.745	1.78187e-159	amy_excitatory_SLC17A6+	SH3GL2
4.0992e-162	2.37176	0.584	0.441	8.19841e-159	amy_excitatory_SLC17A6+	AC018680.1
4.42582e-162	0.273261	0.733	0.575	8.85164e-159	amy_excitatory_SLC17A6+	ARHGAP28
7.40446e-162	3.26924	0.581	0.425	1.48089e-158	amy_excitatory_SLC17A6+	AC008415.1
9.05387e-161	1.32583	0.685	0.546	1.81077e-157	amy_excitatory_SLC17A6+	LINC00861
1.54534e-159	2.55611	0.671	0.646	3.09067e-156	amy_excitatory_SLC17A6+	TAC1
4.22961e-159	0.486408	0.774	0.635	8.45923e-156	amy_excitatory_SLC17A6+	LINC01482
8.667e-158	2.78344	0.636	0.554	1.7334e-154	amy_excitatory_SLC17A6+	AL035401.1
1.15732e-155	2.70205	0.607	0.44	2.31464e-152	amy_excitatory_SLC17A6+	LINC01776
2.1059e-153	1.33273	0.76	0.727	4.2118e-150	amy_excitatory_SLC17A6+	PEG10
1.38257e-151	0.491352	0.307	0.574	2.76515e-148	amy_excitatory_SLC17A6+	TXK
1.27165e-150	0.269429	0.823	0.678	2.54329e-147	amy_excitatory_SLC17A6+	CREG2
2.43623e-150	0.345365	0.933	0.784	4.87247e-147	amy_excitatory_SLC17A6+	ZFPM2
7.76971e-148	0.206926	0.76	0.595	1.55394e-144	amy_excitatory_SLC17A6+	RARB
4.2859e-145	0.419082	0.998	0.982	8.57181e-142	amy_excitatory_SLC17A6+	MT-CO1
3.76091e-144	1.15599	0.75	0.703	7.52181e-141	amy_excitatory_SLC17A6+	AL590550.1
7.99036e-142	1.03347	0.753	0.69	1.59807e-138	amy_excitatory_SLC17A6+	GFRA1
1.96458e-140	0.980314	0.705	0.617	3.92916e-137	amy_excitatory_SLC17A6+	AL096794.1
2.35963e-138	0.539179	0.685	0.552	4.71926e-135	amy_excitatory_SLC17A6+	AC002377.1
1.82393e-137	0.230671	0.753	0.66	3.64787e-134	amy_excitatory_SLC17A6+	GRIK1
1.8495e-137	0.810002	0.746	0.643	3.699e-134	amy_excitatory_SLC17A6+	NREP
2.81376e-136	1.24192	0.671	0.564	5.62752e-133	amy_excitatory_SLC17A6+	AC068722.1
1.34889e-135	0.361658	0.337	0.605	2.69777e-132	amy_excitatory_SLC17A6+	CLIC6
1.58325e-135	0.216996	0.955	0.764	3.16651e-132	amy_excitatory_SLC17A6+	KCNH1
4.55891e-134	0.498089	0.826	0.723	9.11781e-131	amy_excitatory_SLC17A6+	RGS6
1.95918e-133	0.75558	0.726	0.683	3.91837e-130	amy_excitatory_SLC17A6+	AC005906.2
7.30166e-129	1.13218	0.291	0.55	1.46033e-125	amy_excitatory_SLC17A6+	AC004053.1
1.84666e-128	2.02382	0.682	0.724	3.69331e-125	amy_excitatory_SLC17A6+	SPAG17
7.45923e-128	0.980545	0.736	0.634	1.49185e-124	amy_excitatory_SLC17A6+	CDH12
1.04807e-127	0.387375	0.618	0.525	2.09614e-124	amy_excitatory_SLC17A6+	ITGA4
1.61927e-127	2.87727	0.583	0.408	3.23854e-124	amy_excitatory_SLC17A6+	AC109466.1
8.61186e-125	0.175149	0.79	0.801	1.72237e-121	amy_excitatory_SLC17A6+	RNF152
6.48856e-122	0.720655	0.803	0.782	1.29771e-118	amy_excitatory_SLC17A6+	SEMA3E
1.06435e-120	1.75383	0.673	0.563	2.1287e-117	amy_excitatory_SLC17A6+	AC020637.1
2.76795e-119	0.352111	0.929	0.858	5.53589e-116	amy_excitatory_SLC17A6+	AL049828.1
3.26077e-118	0.304301	0.695	0.512	6.52154e-115	amy_excitatory_SLC17A6+	WIF1
3.47518e-117	0.592485	0.732	0.698	6.95036e-114	amy_excitatory_SLC17A6+	LINC01322
1.94162e-116	1.56864	0.607	0.452	3.88324e-113	amy_excitatory_SLC17A6+	AC006296.3
8.96856e-115	1.72919	0.6	0.478	1.79371e-111	amy_excitatory_SLC17A6+	TCERG1L
8.94e-112	0.602443	0.728	0.503	1.788e-108	amy_excitatory_SLC17A6+	AC021504.1
2.49458e-111	2.30981	0.62	0.556	4.98916e-108	amy_excitatory_SLC17A6+	RASEF
4.30981e-109	0.507131	0.864	0.758	8.61962e-106	amy_excitatory_SLC17A6+	PDE1A
1.58424e-108	0.339693	0.915	0.751	3.16848e-105	amy_excitatory_SLC17A6+	PDZRN4
4.9796e-108	0.562658	0.791	0.767	9.9592e-105	amy_excitatory_SLC17A6+	MID1
9.44295e-107	0.326894	0.764	0.69	1.88859e-103	amy_excitatory_SLC17A6+	MAN1A1
3.06471e-105	3.58776	0.563	0.389	6.12942e-102	amy_excitatory_SLC17A6+	PENK
3.85369e-105	0.27895	0.64	0.518	7.70739e-102	amy_excitatory_SLC17A6+	AC011586.2
6.40165e-103	0.713676	0.764	0.688	1.28033e-99	amy_excitatory_SLC17A6+	GHR
1.06884e-101	0.561492	0.799	0.687	2.13768e-98	amy_excitatory_SLC17A6+	BRINP2
1.35244e-101	0.143448	0.801	0.786	2.70488e-98	amy_excitatory_SLC17A6+	CASC15
2.42571e-101	0.17346	0.679	0.506	4.85143e-98	amy_excitatory_SLC17A6+	AL096854.1
8.85666e-101	0.486753	0.707	0.584	1.77133e-97	amy_excitatory_SLC17A6+	MIR4500HG
1.88832e-100	1.34864	0.653	0.564	3.77664e-97	amy_excitatory_SLC17A6+	PCSK1
1.11919e-99	0.640914	0.348	0.57	2.23839e-96	amy_excitatory_SLC17A6+	LINC01934
1.52004e-99	0.220058	0.701	0.601	3.04008e-96	amy_excitatory_SLC17A6+	PKIA-AS1
1.96815e-99	1.09685	0.618	0.535	3.9363e-96	amy_excitatory_SLC17A6+	LINC02223
1.08326e-97	1.52886	0.632	0.635	2.16652e-94	amy_excitatory_SLC17A6+	FLT3
1.05718e-96	0.637461	0.743	0.727	2.11436e-93	amy_excitatory_SLC17A6+	GRIK3
3.95784e-96	1.58545	0.655	0.636	7.91568e-93	amy_excitatory_SLC17A6+	AGBL1
6.25521e-96	1.93392	0.623	0.507	1.25104e-92	amy_excitatory_SLC17A6+	TRPC7
2.80551e-95	0.189153	0.842	0.796	5.61103e-92	amy_excitatory_SLC17A6+	SPRY4-AS1
4.65707e-95	0.806264	0.735	0.776	9.31414e-92	amy_excitatory_SLC17A6+	AP000943.2
1.02501e-94	0.250094	0.888	0.815	2.05001e-91	amy_excitatory_SLC17A6+	AL589740.1
6.17787e-93	0.334189	0.81	0.811	1.23557e-89	amy_excitatory_SLC17A6+	AC008014.1
2.26616e-92	0.522226	0.777	0.734	4.53233e-89	amy_excitatory_SLC17A6+	HOMER1
4.31975e-89	1.98547	0.608	0.6	8.63949e-86	amy_excitatory_SLC17A6+	SNTG2
4.62431e-89	0.329227	0.821	0.798	9.24863e-86	amy_excitatory_SLC17A6+	AL133346.1
1.35508e-88	0.242464	0.887	0.829	2.71016e-85	amy_excitatory_SLC17A6+	STXBP6
4.60961e-88	1.03289	0.644	0.556	9.21923e-85	amy_excitatory_SLC17A6+	RIT2
8.54759e-88	0.592229	0.641	0.438	1.70952e-84	amy_excitatory_SLC17A6+	AC011029.1
7.04827e-87	1.55269	0.583	0.537	1.40965e-83	amy_excitatory_SLC17A6+	AC127526.2
4.21292e-86	1.17935	0.669	0.679	8.42584e-83	amy_excitatory_SLC17A6+	CDH6
4.48422e-80	0.185956	0.828	0.721	8.96844e-77	amy_excitatory_SLC17A6+	AC068633.1
4.0165e-79	0.106671	0.809	0.636	8.033e-76	amy_excitatory_SLC17A6+	AC002072.1
7.93065e-79	0.530088	0.622	0.565	1.58613e-75	amy_excitatory_SLC17A6+	AC016152.1
5.52335e-78	0.342814	0.845	0.733	1.10467e-74	amy_excitatory_SLC17A6+	CADPS2
4.80538e-77	1.25693	0.313	0.381	9.61075e-74	amy_excitatory_SLC17A6+	NPFFR2
2.15913e-76	0.401171	0.689	0.591	4.31826e-73	amy_excitatory_SLC17A6+	AC090578.1
5.21138e-75	0.654691	0.629	0.521	1.04228e-71	amy_excitatory_SLC17A6+	ADGB
5.3564e-75	1.01201	0.58	0.471	1.07128e-71	amy_excitatory_SLC17A6+	AL161629.1
1.53324e-74	1.5301	0.606	0.543	3.06648e-71	amy_excitatory_SLC17A6+	LINC02755
1.27655e-73	1.5805	0.584	0.574	2.55309e-70	amy_excitatory_SLC17A6+	GPX3
1.79268e-73	0.877126	0.673	0.669	3.58535e-70	amy_excitatory_SLC17A6+	SORCS1
6.38334e-73	1.26538	0.647	0.607	1.27667e-69	amy_excitatory_SLC17A6+	MIR2052HG
1.37188e-72	0.880089	0.737	0.653	2.74376e-69	amy_excitatory_SLC17A6+	LINC01320
4.71374e-72	1.80365	0.584	0.477	9.42748e-69	amy_excitatory_SLC17A6+	AL391117.1
6.74422e-72	1.00149	0.301	0.434	1.34884e-68	amy_excitatory_SLC17A6+	FGF10
1.55655e-71	0.690585	0.742	0.75	3.11311e-68	amy_excitatory_SLC17A6+	NOS1
4.77432e-71	1.25673	0.661	0.678	9.54863e-68	amy_excitatory_SLC17A6+	AC106729.1
7.57367e-71	0.322082	0.781	0.7	1.51473e-67	amy_excitatory_SLC17A6+	LINC02726
2.25033e-70	1.15078	0.663	0.608	4.50067e-67	amy_excitatory_SLC17A6+	SAMD12-AS1
8.90222e-70	1.10858	0.724	0.672	1.78044e-66	amy_excitatory_SLC17A6+	LINC02006
1.10355e-69	1.2337	0.672	0.655	2.20711e-66	amy_excitatory_SLC17A6+	NPSR1-AS1
1.93805e-68	1.07102	0.728	0.598	3.87609e-65	amy_excitatory_SLC17A6+	IL18R1
3.4179e-68	0.311203	0.721	0.669	6.8358e-65	amy_excitatory_SLC17A6+	F5
6.16459e-68	0.169667	0.669	0.573	1.23292e-64	amy_excitatory_SLC17A6+	CCBE1
1.10452e-67	1.65347	0.65	0.6	2.20904e-64	amy_excitatory_SLC17A6+	CALB1
5.84416e-67	0.470293	0.626	0.599	1.16883e-63	amy_excitatory_SLC17A6+	LAMA3
1.16677e-65	1.44111	0.598	0.585	2.33354e-62	amy_excitatory_SLC17A6+	CFAP47
4.55267e-65	4.16636	0.532	0.511	9.10534e-62	amy_excitatory_SLC17A6+	HCRTR2
1.458e-63	0.539192	0.677	0.6	2.916e-60	amy_excitatory_SLC17A6+	VGLL3
1.80524e-63	5.02988	0.469	0.375	3.61048e-60	amy_excitatory_SLC17A6+	AL353072.2
1.08952e-60	1.19617	0.63	0.644	2.17904e-57	amy_excitatory_SLC17A6+	DCDC1
2.73021e-60	3.19413	0.324	0.397	5.46042e-57	amy_excitatory_SLC17A6+	PKHD1
1.19651e-58	0.708969	0.68	0.725	2.39303e-55	amy_excitatory_SLC17A6+	FREM1
2.29117e-55	0.530303	0.706	0.652	4.58235e-52	amy_excitatory_SLC17A6+	AC113383.1
1.86135e-53	0.271637	0.623	0.461	3.7227e-50	amy_excitatory_SLC17A6+	FNDC1
9.58457e-53	0.746818	0.368	0.525	1.91691e-49	amy_excitatory_SLC17A6+	HS3ST2
1.42855e-51	0.705534	0.704	0.69	2.85709e-48	amy_excitatory_SLC17A6+	LINC01725
1.45483e-51	0.594038	0.724	0.708	2.90966e-48	amy_excitatory_SLC17A6+	AC106793.1
9.16275e-49	1.64549	0.56	0.472	1.83255e-45	amy_excitatory_SLC17A6+	MATN1
1.75648e-47	1.36434	0.578	0.559	3.51297e-44	amy_excitatory_SLC17A6+	LRRIQ1
3.2611e-47	0.754661	0.667	0.663	6.52219e-44	amy_excitatory_SLC17A6+	DCHS2
2.37978e-46	0.906065	0.363	0.534	4.75956e-43	amy_excitatory_SLC17A6+	LINC02224
4.23208e-46	0.823393	0.585	0.542	8.46416e-43	amy_excitatory_SLC17A6+	PARM1
2.10215e-45	0.600704	0.634	0.613	4.2043e-42	amy_excitatory_SLC17A6+	NIPAL2
2.10764e-45	1.92147	0.477	0.459	4.21528e-42	amy_excitatory_SLC17A6+	GRB14
2.35307e-45	0.21671	0.796	0.826	4.70613e-42	amy_excitatory_SLC17A6+	PLD5
3.92719e-45	0.342303	0.63	0.618	7.85438e-42	amy_excitatory_SLC17A6+	PRKG2
8.03383e-45	0.5091	0.418	0.592	1.60677e-41	amy_excitatory_SLC17A6+	LINC02853
9.40139e-45	0.661356	0.393	0.508	1.88028e-41	amy_excitatory_SLC17A6+	LINC02306
4.64462e-44	0.519575	0.475	0.418	9.28923e-41	amy_excitatory_SLC17A6+	FAM163A
7.08405e-41	1.67104	0.621	0.58	1.41681e-37	amy_excitatory_SLC17A6+	TLL1
2.75562e-40	0.22267	0.768	0.729	5.51123e-37	amy_excitatory_SLC17A6+	LINC01483
3.36098e-40	0.776458	0.336	0.49	6.72196e-37	amy_excitatory_SLC17A6+	AL136962.1
3.67979e-39	0.663297	0.585	0.55	7.35959e-36	amy_excitatory_SLC17A6+	AL031073.2
4.11918e-39	1.60981	0.558	0.555	8.23835e-36	amy_excitatory_SLC17A6+	GABRG1
7.88959e-39	1.62657	0.612	0.685	1.57792e-35	amy_excitatory_SLC17A6+	AC016074.2
1.42923e-38	0.47439	0.662	0.682	2.85846e-35	amy_excitatory_SLC17A6+	AC079385.1
5.03621e-38	1.18307	0.607	0.675	1.00724e-34	amy_excitatory_SLC17A6+	AC079148.3
6.02007e-38	0.267935	0.394	0.509	1.20401e-34	amy_excitatory_SLC17A6+	LINC01524
2.28011e-37	0.193172	0.453	0.624	4.56021e-34	amy_excitatory_SLC17A6+	AC126121.3
8.30951e-37	0.133117	0.619	0.547	1.6619e-33	amy_excitatory_SLC17A6+	TRDN
3.03917e-36	1.12387	0.543	0.529	6.07833e-33	amy_excitatory_SLC17A6+	NDNF
4.9956e-36	1.21487	0.632	0.626	9.9912e-33	amy_excitatory_SLC17A6+	AC093898.1
5.00878e-36	1.40723	0.602	0.621	1.00176e-32	amy_excitatory_SLC17A6+	OPRM1
4.17682e-35	0.853468	0.587	0.574	8.35365e-32	amy_excitatory_SLC17A6+	KHDRBS2-OT
2.69714e-34	0.356656	0.726	0.675	5.39429e-31	amy_excitatory_SLC17A6+	EPHA3
5.3702e-33	0.269484	0.775	0.811	1.07404e-29	amy_excitatory_SLC17A6+	POT1-AS1
2.3748e-32	0.587076	0.65	0.703	4.74959e-29	amy_excitatory_SLC17A6+	AC005162.3
9.59091e-32	0.259411	0.448	0.662	1.91818e-28	amy_excitatory_SLC17A6+	B3GAT2
2.50853e-31	1.79995	0.569	0.513	5.01706e-28	amy_excitatory_SLC17A6+	DACH1
2.67594e-30	1.72209	0.371	0.499	5.35187e-27	amy_excitatory_SLC17A6+	AL359436.1
4.91802e-30	0.72633	0.645	0.7	9.83604e-27	amy_excitatory_SLC17A6+	PLCH1
5.37561e-28	0.101256	0.646	0.634	1.07512e-24	amy_excitatory_SLC17A6+	TSHZ2
3.83315e-25	0.94342	0.412	0.565	7.66629e-22	amy_excitatory_SLC17A6+	PAPPA
3.57088e-24	3.18764	0.484	0.455	7.14177e-21	amy_excitatory_SLC17A6+	AC079160.1
1.0462e-23	0.343505	0.638	0.632	2.0924e-20	amy_excitatory_SLC17A6+	BMPER
6.68876e-23	0.162985	0.849	0.854	1.33775e-19	amy_excitatory_SLC17A6+	PBX3
9.43562e-23	1.25526	0.522	0.413	1.88712e-19	amy_excitatory_SLC17A6+	AL358944.1
2.9111e-22	0.498501	0.71	0.766	5.8222e-19	amy_excitatory_SLC17A6+	CXXC4-AS1
3.24903e-21	1.46849	0.396	0.457	6.49805e-18	amy_excitatory_SLC17A6+	Z93403.1
9.86597e-21	0.453786	0.566	0.515	1.97319e-17	amy_excitatory_SLC17A6+	NPY1R
1.39897e-20	0.765705	0.503	0.676	2.79795e-17	amy_excitatory_SLC17A6+	AC114689.3
1.51237e-20	0.853188	0.541	0.515	3.02475e-17	amy_excitatory_SLC17A6+	AL110292.1
5.48436e-20	1.75653	0.547	0.594	1.09687e-16	amy_excitatory_SLC17A6+	MKX
2.52272e-19	0.506758	0.572	0.594	5.04544e-16	amy_excitatory_SLC17A6+	TRPC4
1.01545e-18	0.220355	0.442	0.579	2.0309e-15	amy_excitatory_SLC17A6+	DISC1FP1
3.11882e-18	1.09437	0.371	0.44	6.23765e-15	amy_excitatory_SLC17A6+	AP000676.5
5.02802e-18	0.718957	0.647	0.689	1.0056e-14	amy_excitatory_SLC17A6+	LINC00504
2.26029e-17	2.70257	0.508	0.607	4.52059e-14	amy_excitatory_SLC17A6+	AC018467.1
4.87216e-17	0.977836	0.436	0.542	9.74432e-14	amy_excitatory_SLC17A6+	FBN2
6.88916e-17	4.66981	0.418	0.418	1.37783e-13	amy_excitatory_SLC17A6+	CNGB1
1.12207e-16	0.934265	0.432	0.375	2.24413e-13	amy_excitatory_SLC17A6+	LINC01885
1.42752e-16	1.01357	0.558	0.552	2.85505e-13	amy_excitatory_SLC17A6+	AC092640.1
4.63326e-16	0.256356	0.879	0.862	9.26652e-13	amy_excitatory_SLC17A6+	SGCD
1.25348e-15	2.08534	0.508	0.571	2.50697e-12	amy_excitatory_SLC17A6+	AC093765.3
1.34097e-15	0.224549	0.671	0.686	2.68194e-12	amy_excitatory_SLC17A6+	C5orf17
2.67267e-15	0.572495	0.521	0.517	5.34533e-12	amy_excitatory_SLC17A6+	SLC30A10
3.30549e-15	0.41145	0.603	0.576	6.61099e-12	amy_excitatory_SLC17A6+	AC076968.2
1.48774e-14	0.688389	0.603	0.617	2.97548e-11	amy_excitatory_SLC17A6+	ADAMTS3
1.732e-13	2.3899	0.457	0.402	3.464e-10	amy_excitatory_SLC17A6+	AL592156.2
1.89953e-13	2.69522	0.38	0.426	3.79907e-10	amy_excitatory_SLC17A6+	AL591463.1
2.92601e-13	0.259977	0.696	0.761	5.85201e-10	amy_excitatory_SLC17A6+	LINC02718
4.18447e-13	1.30979	0.509	0.482	8.36893e-10	amy_excitatory_SLC17A6+	THSD7B
5.61302e-13	0.243428	0.545	0.735	1.1226e-09	amy_excitatory_SLC17A6+	KCNS3
6.34995e-13	0.610539	0.659	0.644	1.26999e-09	amy_excitatory_SLC17A6+	TRIM5
1.05689e-12	1.83938	0.397	0.472	2.11379e-09	amy_excitatory_SLC17A6+	CCDC178
2.7259e-12	0.940567	0.573	0.628	5.45179e-09	amy_excitatory_SLC17A6+	SLC25A21
1.32549e-11	0.706819	0.481	0.582	2.65097e-08	amy_excitatory_SLC17A6+	OTX2-AS1
3.7791e-11	0.313561	0.641	0.608	7.55821e-08	amy_excitatory_SLC17A6+	AC046195.1
5.26573e-11	0.213971	0.578	0.641	1.05315e-07	amy_excitatory_SLC17A6+	LINC01931
8.18641e-11	0.363487	0.457	0.433	1.63728e-07	amy_excitatory_SLC17A6+	DIAPH3
1.45031e-10	0.590522	0.677	0.747	2.90062e-07	amy_excitatory_SLC17A6+	AC083870.1
4.09184e-10	0.785383	0.526	0.634	8.18369e-07	amy_excitatory_SLC17A6+	LINC00534
4.45961e-10	1.08159	0.424	0.48	8.91922e-07	amy_excitatory_SLC17A6+	DACH2
4.18898e-07	0.364846	0.768	0.729	0.000837796	amy_excitatory_SLC17A6+	PCOLCE2
7.1226e-07	0.119956	0.49	0.593	0.00142452	amy_excitatory_SLC17A6+	LINC02197
1.12316e-06	0.317715	0.369	0.401	0.00224633	amy_excitatory_SLC17A6+	LINC01162
5.16405e-06	1.26473	0.612	0.63	0.0103281	amy_excitatory_SLC17A6+	AC016766.1
9.71465e-06	0.11245	0.388	0.349	0.0194293	amy_excitatory_SLC17A6+	AC092110.1
8.71872e-05	0.373417	0.673	0.852	0.174374	amy_excitatory_SLC17A6+	PCP4
8.79078e-05	0.26289	0.63	0.653	0.175816	amy_excitatory_SLC17A6+	PCAT1
0.000169454	1.08151	0.489	0.514	0.338907	amy_excitatory_SLC17A6+	NWD2
0.000200747	0.275354	0.573	0.754	0.401494	amy_excitatory_SLC17A6+	AC098829.1
0.000782037	0.746231	0.488	0.513	1	amy_excitatory_SLC17A6+	LINC01709
0.000839935	0.344033	0.656	0.737	1	amy_excitatory_SLC17A6+	CDH4
0.00184287	0.41731	0.39	0.4	1	amy_excitatory_SLC17A6+	AC015631.1
0.00246231	1.06172	0.488	0.612	1	amy_excitatory_SLC17A6+	HMCN1
0.00249695	1.1173	0.514	0.499	1	amy_excitatory_SLC17A6+	CORT
0.00353887	0.462449	0.541	0.566	1	amy_excitatory_SLC17A6+	LINC02267
0.00519153	0.68585	0.588	0.704	1	amy_excitatory_SLC17A6+	MAMDC2
0.00625578	3.49222	0.407	0.401	1	amy_excitatory_SLC17A6+	NPY
0.00882751	0.796324	0.387	0.428	1	amy_excitatory_SLC17A6+	LINC02163
0.00905171	0.907537	0.443	0.555	1	amy_excitatory_SLC17A6+	LINC01208
0	2.44957	0.991	0.485	0	amy_excitatory_SLC17A7+	SMYD1
0	1.43118	0.947	0.448	0	amy_excitatory_SLC17A7+	FNDC1
0	2.36488	0.931	0.452	0	amy_excitatory_SLC17A7+	LINC02217
0	2.61729	0.931	0.467	0	amy_excitatory_SLC17A7+	CBLN2
0	2.525	0.882	0.423	0	amy_excitatory_SLC17A7+	LINC02263
0	2.62301	0.873	0.424	0	amy_excitatory_SLC17A7+	LINC01378
0	2.16178	0.973	0.524	0	amy_excitatory_SLC17A7+	LINC00470
0	2.27551	0.946	0.501	0	amy_excitatory_SLC17A7+	AL133405.2
0	2.17828	0.911	0.467	0	amy_excitatory_SLC17A7+	LINC01915
0	1.31363	0.974	0.535	0	amy_excitatory_SLC17A7+	AC046195.2
0	2.14108	0.925	0.49	0	amy_excitatory_SLC17A7+	NRGN
0	2.33747	0.956	0.524	0	amy_excitatory_SLC17A7+	LINC02653
0	2.37344	0.876	0.458	0	amy_excitatory_SLC17A7+	AC009262.1
0	2.35652	0.951	0.536	0	amy_excitatory_SLC17A7+	AC112481.2
0	2.40071	0.988	0.58	0	amy_excitatory_SLC17A7+	SV2B
0	2.08236	0.923	0.517	0	amy_excitatory_SLC17A7+	AP003066.1
0	2.46233	0.847	0.441	0	amy_excitatory_SLC17A7+	TESPA1
0	2.29166	0.932	0.528	0	amy_excitatory_SLC17A7+	AC060765.1
0	1.84786	0.941	0.537	0	amy_excitatory_SLC17A7+	AC093817.2
0	0.677588	0.872	0.47	0	amy_excitatory_SLC17A7+	AC093912.1
0	6.08487	0.838	0.436	0	amy_excitatory_SLC17A7+	LINC02505
0	2.19792	0.952	0.552	0	amy_excitatory_SLC17A7+	LINC02822
0	2.42621	0.826	0.429	0	amy_excitatory_SLC17A7+	NPTX1
0	1.10295	0.912	0.516	0	amy_excitatory_SLC17A7+	AC026167.1
0	1.74058	0.939	0.543	0	amy_excitatory_SLC17A7+	SCML4
0	2.11355	0.905	0.51	0	amy_excitatory_SLC17A7+	AC073091.3
0	2.19909	0.915	0.52	0	amy_excitatory_SLC17A7+	LINC01580
0	1.07328	0.973	0.579	0	amy_excitatory_SLC17A7+	LINGO2
0	2.13023	0.91	0.516	0	amy_excitatory_SLC17A7+	ENC1
0	1.84722	0.98	0.586	0	amy_excitatory_SLC17A7+	AC104078.2
0	1.53808	0.948	0.554	0	amy_excitatory_SLC17A7+	PCSK1
0	1.6576	0.946	0.554	0	amy_excitatory_SLC17A7+	LINC02008
0	2.34247	0.824	0.433	0	amy_excitatory_SLC17A7+	AC019211.1
0	2.26899	0.882	0.492	0	amy_excitatory_SLC17A7+	SLC17A7
0	1.46593	0.889	0.502	0	amy_excitatory_SLC17A7+	DACH1
0	1.65574	0.885	0.498	0	amy_excitatory_SLC17A7+	MSC-AS1
0	0.300422	0.932	0.55	0	amy_excitatory_SLC17A7+	SYTL5
0	2.04743	0.903	0.528	0	amy_excitatory_SLC17A7+	AC093866.1
0	1.52553	0.904	0.53	0	amy_excitatory_SLC17A7+	CDH9
0	1.54426	0.903	0.529	0	amy_excitatory_SLC17A7+	LINC01697
0	2.24651	0.821	0.447	0	amy_excitatory_SLC17A7+	AC104689.2
0	1.65746	0.911	0.538	0	amy_excitatory_SLC17A7+	KCNH5
0	1.24113	0.973	0.6	0	amy_excitatory_SLC17A7+	GRIN1
0	2.31454	0.889	0.517	0	amy_excitatory_SLC17A7+	RXFP1
0	2.48102	0.888	0.518	0	amy_excitatory_SLC17A7+	AC021613.1
0	0.575977	0.966	0.597	0	amy_excitatory_SLC17A7+	KCNC2
0	1.76267	0.857	0.488	0	amy_excitatory_SLC17A7+	LIN28B
0	1.94386	0.992	0.624	0	amy_excitatory_SLC17A7+	KCNQ5
0	1.58862	0.985	0.617	0	amy_excitatory_SLC17A7+	POSTN
0	2.44728	0.869	0.501	0	amy_excitatory_SLC17A7+	AC110992.1
0	2.07871	0.933	0.566	0	amy_excitatory_SLC17A7+	CUX2
0	1.976	0.97	0.603	0	amy_excitatory_SLC17A7+	LINC02296
0	1.75855	0.926	0.561	0	amy_excitatory_SLC17A7+	OLFM3
0	1.4311	0.966	0.605	0	amy_excitatory_SLC17A7+	CHRM3
0	1.25486	0.901	0.54	0	amy_excitatory_SLC17A7+	AC092640.1
0	0.88631	0.988	0.627	0	amy_excitatory_SLC17A7+	LINC01482
0	2.15348	0.986	0.626	0	amy_excitatory_SLC17A7+	NELL2
0	2.13883	0.973	0.613	0	amy_excitatory_SLC17A7+	LINC02458
0	2.22661	0.909	0.549	0	amy_excitatory_SLC17A7+	ADTRP
0	1.74709	0.988	0.629	0	amy_excitatory_SLC17A7+	DLGAP2
0	1.99245	0.93	0.573	0	amy_excitatory_SLC17A7+	MIR137HG
0	2.28737	0.878	0.523	0	amy_excitatory_SLC17A7+	AL117329.1
0	1.74332	0.942	0.587	0	amy_excitatory_SLC17A7+	ST6GALNAC5
0	2.56553	0.876	0.524	0	amy_excitatory_SLC17A7+	AC005909.2
0	1.93238	0.844	0.493	0	amy_excitatory_SLC17A7+	LINC02306
0	1.28173	0.996	0.647	0	amy_excitatory_SLC17A7+	RIMS2
0	2.16357	0.93	0.582	0	amy_excitatory_SLC17A7+	AJ009632.2
0	1.17217	0.903	0.555	0	amy_excitatory_SLC17A7+	AC068722.1
0	0.987831	0.981	0.634	0	amy_excitatory_SLC17A7+	MYT1L
0	1.08482	0.923	0.577	0	amy_excitatory_SLC17A7+	GJC1
0	1.6632	0.985	0.639	0	amy_excitatory_SLC17A7+	CDH18
0	0.290863	0.981	0.636	0	amy_excitatory_SLC17A7+	SNTG1
0	1.66381	0.939	0.594	0	amy_excitatory_SLC17A7+	PRLR
0	1.374	0.907	0.563	0	amy_excitatory_SLC17A7+	GABRA4
0	2.05055	0.84	0.496	0	amy_excitatory_SLC17A7+	AL138701.2
0	1.04254	0.944	0.6	0	amy_excitatory_SLC17A7+	UNC5D
0	0.700728	0.919	0.576	0	amy_excitatory_SLC17A7+	BCL11B
0	1.03935	0.98	0.639	0	amy_excitatory_SLC17A7+	GABRB2
0	1.58088	0.95	0.609	0	amy_excitatory_SLC17A7+	RGS4
0	2.215	0.924	0.584	0	amy_excitatory_SLC17A7+	CABP1
0	1.97665	0.969	0.629	0	amy_excitatory_SLC17A7+	LDB2
0	1.22324	0.986	0.648	0	amy_excitatory_SLC17A7+	GRIN2B
0	1.35558	0.998	0.66	0	amy_excitatory_SLC17A7+	MEG3
0	1.33844	0.93	0.593	0	amy_excitatory_SLC17A7+	RMST
0	1.50333	0.884	0.547	0	amy_excitatory_SLC17A7+	RIT2
0	2.19431	0.923	0.587	0	amy_excitatory_SLC17A7+	AC090125.1
0	1.43745	0.966	0.632	0	amy_excitatory_SLC17A7+	ADGRL2
0	1.54403	0.9	0.567	0	amy_excitatory_SLC17A7+	LINC01197
0	0.247539	0.955	0.622	0	amy_excitatory_SLC17A7+	MMP16
0	1.70887	0.992	0.66	0	amy_excitatory_SLC17A7+	MCTP2
0	0.494632	0.967	0.635	0	amy_excitatory_SLC17A7+	GRIA1
0	1.7411	0.911	0.581	0	amy_excitatory_SLC17A7+	AC079052.1
0	1.29816	0.987	0.657	0	amy_excitatory_SLC17A7+	SLC4A10
0	0.85984	0.971	0.641	0	amy_excitatory_SLC17A7+	SYN2
0	0.392105	0.935	0.606	0	amy_excitatory_SLC17A7+	GPR149
0	0.305443	0.99	0.661	0	amy_excitatory_SLC17A7+	ITGA8
0	0.739337	0.827	0.498	0	amy_excitatory_SLC17A7+	AC021504.1
0	1.05814	0.975	0.646	0	amy_excitatory_SLC17A7+	LINC02698
0	2.07226	0.834	0.505	0	amy_excitatory_SLC17A7+	NPY1R
0	1.33915	0.979	0.65	0	amy_excitatory_SLC17A7+	SCN2A
0	1.167	0.995	0.667	0	amy_excitatory_SLC17A7+	CCSER1
0	0.754678	0.935	0.609	0	amy_excitatory_SLC17A7+	HCN1
0	1.67408	0.969	0.643	0	amy_excitatory_SLC17A7+	LINC02552
0	1.37245	0.986	0.663	0	amy_excitatory_SLC17A7+	FRAS1
0	1.79815	0.866	0.543	0	amy_excitatory_SLC17A7+	ANKRD34C-AS1
0	1.85174	0.858	0.535	0	amy_excitatory_SLC17A7+	MIR31HG
0	1.3986	0.976	0.653	0	amy_excitatory_SLC17A7+	MIAT
0	2.08798	0.83	0.508	0	amy_excitatory_SLC17A7+	MOXD1
0	1.6616	0.858	0.536	0	amy_excitatory_SLC17A7+	BASP1-AS1
0	0.70699	0.987	0.666	0	amy_excitatory_SLC17A7+	TENM2
0	1.12674	0.973	0.652	0	amy_excitatory_SLC17A7+	CNTN5
0	1.23344	0.869	0.548	0	amy_excitatory_SLC17A7+	KCNH7
0	2.11208	0.908	0.588	0	amy_excitatory_SLC17A7+	GCNT4
0	1.58462	0.966	0.646	0	amy_excitatory_SLC17A7+	ASIC2
0	0.775322	0.972	0.652	0	amy_excitatory_SLC17A7+	MEG8
0	1.36271	0.983	0.663	0	amy_excitatory_SLC17A7+	ARPP21
0	0.870853	0.966	0.648	0	amy_excitatory_SLC17A7+	MDFIC
0	1.1251	0.986	0.668	0	amy_excitatory_SLC17A7+	CNTN4
0	1.27078	0.97	0.652	0	amy_excitatory_SLC17A7+	NMNAT2
0	1.26616	1	0.684	0	amy_excitatory_SLC17A7+	SYT1
0	0.42205	0.957	0.641	0	amy_excitatory_SLC17A7+	PWRN1
0	1.18087	0.916	0.601	0	amy_excitatory_SLC17A7+	GABRG3
0	1.59984	0.969	0.655	0	amy_excitatory_SLC17A7+	KCNJ6
0	1.21619	0.955	0.641	0	amy_excitatory_SLC17A7+	EPHA6
0	1.14302	0.863	0.549	0	amy_excitatory_SLC17A7+	OCA2
0	1.75648	0.893	0.58	0	amy_excitatory_SLC17A7+	LINC02055
0	1.06212	0.986	0.673	0	amy_excitatory_SLC17A7+	AC027288.3
0	0.669622	0.959	0.648	0	amy_excitatory_SLC17A7+	MYRFL
0	0.959498	0.965	0.654	0	amy_excitatory_SLC17A7+	LINC02082
0	1.12847	0.962	0.653	0	amy_excitatory_SLC17A7+	MTUS2
0	2.64361	0.778	0.47	0	amy_excitatory_SLC17A7+	SCHLAP1
0	1.69246	0.915	0.607	0	amy_excitatory_SLC17A7+	AC022325.2
0	1.57082	0.996	0.689	0	amy_excitatory_SLC17A7+	STXBP5L
0	1.07168	0.916	0.609	0	amy_excitatory_SLC17A7+	ITGA11
0	1.88593	0.792	0.485	0	amy_excitatory_SLC17A7+	SGCG
0	1.50955	0.962	0.655	0	amy_excitatory_SLC17A7+	HECW1
0	1.20222	0.973	0.666	0	amy_excitatory_SLC17A7+	GABBR2
0	0.847555	0.974	0.667	0	amy_excitatory_SLC17A7+	EPHB1
0	1.35253	0.943	0.636	0	amy_excitatory_SLC17A7+	PAK5
0	0.918631	0.998	0.692	0	amy_excitatory_SLC17A7+	OPCML
0	1.44818	0.82	0.514	0	amy_excitatory_SLC17A7+	SEMA3A
0	2.52211	0.816	0.511	0	amy_excitatory_SLC17A7+	LINC01821
0	1.38707	0.952	0.649	0	amy_excitatory_SLC17A7+	GABRG2
0	0.620798	0.935	0.633	0	amy_excitatory_SLC17A7+	CHRM2
0	0.657664	0.992	0.69	0	amy_excitatory_SLC17A7+	ATRNL1
0	1.34961	0.879	0.577	0	amy_excitatory_SLC17A7+	DPP4
0	0.488639	0.98	0.678	0	amy_excitatory_SLC17A7+	ROBO2
0	1.69122	0.938	0.636	0	amy_excitatory_SLC17A7+	TAFA1
0	1.78879	0.966	0.664	0	amy_excitatory_SLC17A7+	PCSK2
0	0.711262	0.828	0.527	0	amy_excitatory_SLC17A7+	LINC02223
0	0.807268	0.807	0.507	0	amy_excitatory_SLC17A7+	MARCH11
0	0.659764	0.946	0.646	0	amy_excitatory_SLC17A7+	OSBPL10
0	1.95868	0.857	0.558	0	amy_excitatory_SLC17A7+	SYT10
0	1.49331	0.99	0.692	0	amy_excitatory_SLC17A7+	LRFN5
0	0.969272	0.889	0.592	0	amy_excitatory_SLC17A7+	VWC2L
0	1.34811	0.968	0.671	0	amy_excitatory_SLC17A7+	GALNT17
0	1.60006	0.918	0.622	0	amy_excitatory_SLC17A7+	BMPER
0	1.27136	0.901	0.606	0	amy_excitatory_SLC17A7+	GAP43
0	1.58271	0.921	0.627	0	amy_excitatory_SLC17A7+	CDH12
0	1.28368	0.988	0.694	0	amy_excitatory_SLC17A7+	SORBS2
0	1.36423	0.973	0.679	0	amy_excitatory_SLC17A7+	GABRB3
0	2.36092	0.806	0.513	0	amy_excitatory_SLC17A7+	AC067956.1
0	1.39165	0.982	0.69	0	amy_excitatory_SLC17A7+	CNTN6
0	0.223956	0.856	0.564	0	amy_excitatory_SLC17A7+	AC010967.1
0	1.17575	0.937	0.645	0	amy_excitatory_SLC17A7+	PPM1E
0	0.842669	0.902	0.61	0	amy_excitatory_SLC17A7+	ANKRD30BL
0	2.53078	0.702	0.41	0	amy_excitatory_SLC17A7+	FAM163A
0	1.41888	0.935	0.644	0	amy_excitatory_SLC17A7+	SRRM3
0	0.911475	0.822	0.531	0	amy_excitatory_SLC17A7+	LINC01508
0	1.35423	0.924	0.634	0	amy_excitatory_SLC17A7+	EPHA4
0	1.45032	0.896	0.607	0	amy_excitatory_SLC17A7+	CAMK4
0	2.196	0.874	0.585	0	amy_excitatory_SLC17A7+	KIAA1211L
0	1.2769	0.952	0.663	0	amy_excitatory_SLC17A7+	TRHDE
0	0.254066	0.878	0.59	0	amy_excitatory_SLC17A7+	LINC01876
0	1.04315	0.91	0.622	0	amy_excitatory_SLC17A7+	ACKR1
0	1.5933	0.965	0.677	0	amy_excitatory_SLC17A7+	AC022126.1
0	1.2487	0.953	0.665	0	amy_excitatory_SLC17A7+	EFNA5
0	0.82798	0.934	0.648	0	amy_excitatory_SLC17A7+	TMEM132D
0	1.29689	0.941	0.655	0	amy_excitatory_SLC17A7+	ZNF385B
0	1.06244	0.981	0.696	0	amy_excitatory_SLC17A7+	CACNA1B
0	1.55211	0.779	0.494	0	amy_excitatory_SLC17A7+	PTH2R
0	1.48343	0.881	0.596	0	amy_excitatory_SLC17A7+	LINC01902
0	1.15469	0.952	0.667	0	amy_excitatory_SLC17A7+	KCNJ3
0	1.10235	0.958	0.673	0	amy_excitatory_SLC17A7+	FLRT2
0	1.48609	0.855	0.571	0	amy_excitatory_SLC17A7+	TLL1
0	1.8793	0.755	0.471	0	amy_excitatory_SLC17A7+	AL391117.1
0	1.27476	0.976	0.692	0	amy_excitatory_SLC17A7+	VSNL1
0	2.05344	0.905	0.621	0	amy_excitatory_SLC17A7+	VWA3A
0	1.3037	0.984	0.7	0	amy_excitatory_SLC17A7+	FRMPD4
0	0.879939	0.98	0.697	0	amy_excitatory_SLC17A7+	CNTNAP5
0	0.503473	0.831	0.548	0	amy_excitatory_SLC17A7+	AC110023.1
0	0.991146	0.909	0.627	0	amy_excitatory_SLC17A7+	GALNT14
0	0.927035	0.921	0.639	0	amy_excitatory_SLC17A7+	TWIST1
0	1.38582	0.86	0.578	0	amy_excitatory_SLC17A7+	LINC02853
0	1.63109	0.896	0.614	0	amy_excitatory_SLC17A7+	DGCR9
0	1.30633	0.943	0.661	0	amy_excitatory_SLC17A7+	ZNF804B
0	1.69163	0.898	0.617	0	amy_excitatory_SLC17A7+	CFAP299
0	1.32312	0.964	0.683	0	amy_excitatory_SLC17A7+	EPHA5
0	0.25795	0.951	0.67	0	amy_excitatory_SLC17A7+	TRMT9B
0	1.89572	0.973	0.693	0	amy_excitatory_SLC17A7+	LINC02726
0	1.01129	0.907	0.627	0	amy_excitatory_SLC17A7+	RPRM
0	1.57077	0.998	0.719	0	amy_excitatory_SLC17A7+	RALYL
0	1.1471	0.896	0.617	0	amy_excitatory_SLC17A7+	AC093898.1
0	1.23835	0.978	0.699	0	amy_excitatory_SLC17A7+	AC010343.3
0	1.68398	0.943	0.664	0	amy_excitatory_SLC17A7+	PTPRR
0	1.44548	0.975	0.697	0	amy_excitatory_SLC17A7+	COL5A2
0	1.55914	1	0.722	0	amy_excitatory_SLC17A7+	KCNIP4
0	2.20654	0.549	0.271	0	amy_excitatory_SLC17A7+	AL353811.1
0	2.22532	0.796	0.518	0	amy_excitatory_SLC17A7+	AC018697.1
0	0.220126	0.91	0.632	0	amy_excitatory_SLC17A7+	PTGFR
0	1.31794	0.946	0.668	0	amy_excitatory_SLC17A7+	CALM3
0	0.476478	0.993	0.716	0	amy_excitatory_SLC17A7+	FGF12
0	1.7594	0.893	0.616	0	amy_excitatory_SLC17A7+	NDST3
0	2.18791	0.88	0.604	0	amy_excitatory_SLC17A7+	AC099517.1
0	1.36382	0.954	0.678	0	amy_excitatory_SLC17A7+	KIAA1549L
0	1.28843	0.98	0.705	0	amy_excitatory_SLC17A7+	LINC00871
0	1.97805	0.806	0.531	0	amy_excitatory_SLC17A7+	ANO3
0	1.54602	0.93	0.655	0	amy_excitatory_SLC17A7+	MME
0	0.818754	0.984	0.709	0	amy_excitatory_SLC17A7+	TMTC1
0	2.31523	0.745	0.47	0	amy_excitatory_SLC17A7+	AL583827.1
0	1.87438	0.967	0.693	0	amy_excitatory_SLC17A7+	FREM3
0	1.30497	0.893	0.619	0	amy_excitatory_SLC17A7+	SGPP2
0	1.35952	0.969	0.696	0	amy_excitatory_SLC17A7+	CNKSR2
0	1.53307	0.973	0.7	0	amy_excitatory_SLC17A7+	GUCY1A2
0	2.54623	0.924	0.652	0	amy_excitatory_SLC17A7+	AC011287.1
0	1.93848	0.864	0.592	0	amy_excitatory_SLC17A7+	ANKRD33B
0	0.848755	0.935	0.663	0	amy_excitatory_SLC17A7+	CELF4
0	0.889152	0.945	0.674	0	amy_excitatory_SLC17A7+	POU6F2
0	0.943305	0.915	0.645	0	amy_excitatory_SLC17A7+	SATB1-AS1
0	0.597963	0.934	0.664	0	amy_excitatory_SLC17A7+	SHROOM3
0	1.68378	0.905	0.635	0	amy_excitatory_SLC17A7+	FAM153CP
0	1.09543	0.855	0.585	0	amy_excitatory_SLC17A7+	STAT4
0	0.121162	0.953	0.683	0	amy_excitatory_SLC17A7+	GFRA1
0	1.27403	0.989	0.72	0	amy_excitatory_SLC17A7+	KHDRBS2
0	1.1711	0.909	0.64	0	amy_excitatory_SLC17A7+	AMPH
0	0.852524	0.893	0.625	0	amy_excitatory_SLC17A7+	GABRQ
0	0.554231	0.994	0.726	0	amy_excitatory_SLC17A7+	DLGAP1
0	1.63983	0.93	0.662	0	amy_excitatory_SLC17A7+	RBFOX3
0	1.06895	0.822	0.554	0	amy_excitatory_SLC17A7+	GABRA2
0	1.84971	0.818	0.55	0	amy_excitatory_SLC17A7+	DLGAP1-AS4
0	1.5476	0.852	0.585	0	amy_excitatory_SLC17A7+	AC090578.1
0	1.22417	0.989	0.722	0	amy_excitatory_SLC17A7+	HS6ST3
0	0.880334	0.976	0.709	0	amy_excitatory_SLC17A7+	PTPRT
0	0.751237	0.997	0.73	0	amy_excitatory_SLC17A7+	FGF14
0	1.53354	0.87	0.603	0	amy_excitatory_SLC17A7+	AC104035.1
0	2.02202	0.881	0.615	0	amy_excitatory_SLC17A7+	AC021134.1
0	1.15768	0.772	0.506	0	amy_excitatory_SLC17A7+	CNR1
0	2.55559	0.777	0.511	0	amy_excitatory_SLC17A7+	AC079163.2
0	1.34466	0.909	0.643	0	amy_excitatory_SLC17A7+	SRRM4
0	2.13755	0.766	0.5	0	amy_excitatory_SLC17A7+	AC020704.1
0	0.690417	0.953	0.687	0	amy_excitatory_SLC17A7+	SHISA9
0	0.959061	0.882	0.617	0	amy_excitatory_SLC17A7+	CCK
0	0.919169	0.892	0.628	0	amy_excitatory_SLC17A7+	AC007091.1
0	1.77999	0.861	0.597	0	amy_excitatory_SLC17A7+	CPNE4
0	2.08878	0.843	0.579	0	amy_excitatory_SLC17A7+	MIR4500HG
0	0.958257	0.962	0.698	0	amy_excitatory_SLC17A7+	SYNPO2
0	2.27008	0.691	0.427	0	amy_excitatory_SLC17A7+	AL133166.1
0	1.08525	0.976	0.713	0	amy_excitatory_SLC17A7+	KCTD16
0	2.35179	0.792	0.53	0	amy_excitatory_SLC17A7+	AC093843.1
0	0.960442	0.941	0.679	0	amy_excitatory_SLC17A7+	SLIT2
0	1.24168	0.981	0.72	0	amy_excitatory_SLC17A7+	NRG1
0	0.251099	0.887	0.626	0	amy_excitatory_SLC17A7+	LINC02253
0	1.74933	0.854	0.593	0	amy_excitatory_SLC17A7+	SLIT3
0	1.84352	0.913	0.652	0	amy_excitatory_SLC17A7+	AC097467.3
0	0.468667	0.91	0.649	0	amy_excitatory_SLC17A7+	AL359636.2
0	1.74186	0.808	0.547	0	amy_excitatory_SLC17A7+	AC002377.1
0	2.21831	0.745	0.484	0	amy_excitatory_SLC17A7+	AC016721.1
0	0.316193	0.971	0.711	0	amy_excitatory_SLC17A7+	SDK1
0	1.10117	0.912	0.652	0	amy_excitatory_SLC17A7+	NELL1
0	1.58114	0.873	0.613	0	amy_excitatory_SLC17A7+	ANKRD30B
0	0.861505	0.907	0.647	0	amy_excitatory_SLC17A7+	AFF2
0	0.430452	0.917	0.657	0	amy_excitatory_SLC17A7+	CNTNAP3
0	1.90892	0.844	0.584	0	amy_excitatory_SLC17A7+	GDA
0	1.08003	0.933	0.674	0	amy_excitatory_SLC17A7+	AC120193.1
0	1.42481	0.868	0.609	0	amy_excitatory_SLC17A7+	CD36
0	1.39377	0.884	0.625	0	amy_excitatory_SLC17A7+	KCNB2
0	0.653588	0.927	0.669	0	amy_excitatory_SLC17A7+	KLHL1
0	2.03351	0.953	0.695	0	amy_excitatory_SLC17A7+	AL138694.1
0	1.83339	0.728	0.47	0	amy_excitatory_SLC17A7+	AC116345.1
0	1.24735	0.874	0.616	0	amy_excitatory_SLC17A7+	AC087280.2
0	2.25147	0.852	0.595	0	amy_excitatory_SLC17A7+	AC004704.1
0	1.99469	0.84	0.584	0	amy_excitatory_SLC17A7+	AL356295.1
0	1.02838	0.992	0.737	0	amy_excitatory_SLC17A7+	GRM5
0	0.584404	0.667	0.413	0	amy_excitatory_SLC17A7+	SCGN
0	0.954926	0.947	0.693	0	amy_excitatory_SLC17A7+	MAMDC2
0	1.2092	0.868	0.614	0	amy_excitatory_SLC17A7+	NETO1
0	1.32583	0.901	0.647	0	amy_excitatory_SLC17A7+	FAM189A1
0	0.874122	0.93	0.677	0	amy_excitatory_SLC17A7+	BRINP1
0	1.17012	0.938	0.685	0	amy_excitatory_SLC17A7+	KSR2
0	2.23202	0.971	0.719	0	amy_excitatory_SLC17A7+	AC138305.1
0	1.11598	0.997	0.745	0	amy_excitatory_SLC17A7+	LRRTM4
0	0.789451	0.902	0.65	0	amy_excitatory_SLC17A7+	SCN3A
0	0.594426	0.938	0.686	0	amy_excitatory_SLC17A7+	DAPL1
0	1.3699	0.979	0.728	0	amy_excitatory_SLC17A7+	CADPS2
0	1.56645	0.965	0.714	0	amy_excitatory_SLC17A7+	CNGB3
0	1.36652	0.906	0.655	0	amy_excitatory_SLC17A7+	SYT4
0	0.862795	0.964	0.713	0	amy_excitatory_SLC17A7+	MPPED2
0	2.02267	0.794	0.544	0	amy_excitatory_SLC17A7+	AL591501.1
0	0.10671	0.915	0.665	0	amy_excitatory_SLC17A7+	RERG
0	1.09946	0.837	0.587	0	amy_excitatory_SLC17A7+	KITLG
0	2.19045	0.778	0.529	0	amy_excitatory_SLC17A7+	AC079772.1
0	2.34826	0.791	0.542	0	amy_excitatory_SLC17A7+	LY86-AS1
0	1.75506	0.862	0.613	0	amy_excitatory_SLC17A7+	AL024495.1
0	0.209799	0.913	0.665	0	amy_excitatory_SLC17A7+	LINC02006
0	1.9927	0.914	0.666	0	amy_excitatory_SLC17A7+	CAMK2A
0	0.426174	0.983	0.735	0	amy_excitatory_SLC17A7+	TBC1D4
0	1.13331	0.907	0.659	0	amy_excitatory_SLC17A7+	LINC02389
0	1.94534	0.711	0.463	0	amy_excitatory_SLC17A7+	AC124290.1
0	1.29136	0.716	0.468	0	amy_excitatory_SLC17A7+	ARC
0	1.40661	0.759	0.512	0	amy_excitatory_SLC17A7+	HS3ST2
0	0.75881	0.985	0.738	0	amy_excitatory_SLC17A7+	CADPS
0	1.06785	0.952	0.705	0	amy_excitatory_SLC17A7+	AL008633.1
0	1.20091	0.964	0.717	0	amy_excitatory_SLC17A7+	LINC02398
0	0.704437	0.932	0.686	0	amy_excitatory_SLC17A7+	RPH3A
0	1.84805	0.855	0.609	0	amy_excitatory_SLC17A7+	LINC01250
0	1.07668	0.87	0.624	0	amy_excitatory_SLC17A7+	DIRAS2
0	1.81017	0.89	0.645	0	amy_excitatory_SLC17A7+	PKN2-AS1
0	1.36926	0.914	0.67	0	amy_excitatory_SLC17A7+	COL19A1
0	1.73763	0.84	0.596	0	amy_excitatory_SLC17A7+	AC018467.1
0	0.467128	0.914	0.67	0	amy_excitatory_SLC17A7+	PRKG1
0	1.81978	0.836	0.592	0	amy_excitatory_SLC17A7+	PHYHIP
0	1.70903	0.781	0.537	0	amy_excitatory_SLC17A7+	LINC02755
0	0.870918	0.975	0.731	0	amy_excitatory_SLC17A7+	PTPRN2
0	0.321613	0.982	0.739	0	amy_excitatory_SLC17A7+	KIAA1217
0	0.350566	0.938	0.695	0	amy_excitatory_SLC17A7+	CA10
0	0.751247	0.804	0.561	0	amy_excitatory_SLC17A7+	LINC02112
0	1.66758	0.948	0.706	0	amy_excitatory_SLC17A7+	CLSTN2
0	0.38983	0.916	0.674	0	amy_excitatory_SLC17A7+	AC112770.1
0	0.726835	0.958	0.716	0	amy_excitatory_SLC17A7+	MGAT4C
0	0.108616	0.944	0.702	0	amy_excitatory_SLC17A7+	XKR4
0	0.131564	0.854	0.612	0	amy_excitatory_SLC17A7+	RAB3B
0	1.22583	0.938	0.696	0	amy_excitatory_SLC17A7+	AL590550.1
0	1.08047	0.919	0.677	0	amy_excitatory_SLC17A7+	AL050403.2
0	0.378662	0.971	0.73	0	amy_excitatory_SLC17A7+	GRM7
0	0.280556	0.916	0.675	0	amy_excitatory_SLC17A7+	AC016074.2
0	0.804612	0.912	0.671	0	amy_excitatory_SLC17A7+	CDH10
0	1.54704	0.746	0.505	0	amy_excitatory_SLC17A7+	LINC01709
0	2.27477	0.859	0.619	0	amy_excitatory_SLC17A7+	MLIP
0	1.03042	0.967	0.728	0	amy_excitatory_SLC17A7+	TMEM108
0	1.41083	0.801	0.562	0	amy_excitatory_SLC17A7+	CACNG3
0	1.41327	0.945	0.706	0	amy_excitatory_SLC17A7+	SYN3
0	2.64805	0.732	0.494	0	amy_excitatory_SLC17A7+	AC093607.1
0	1.3291	0.893	0.655	0	amy_excitatory_SLC17A7+	PRICKLE1
0	0.950394	0.987	0.749	0	amy_excitatory_SLC17A7+	FAT3
0	0.466548	0.841	0.603	0	amy_excitatory_SLC17A7+	AC111006.1
0	1.7613	0.85	0.612	0	amy_excitatory_SLC17A7+	AL096794.1
0	0.889978	0.972	0.734	0	amy_excitatory_SLC17A7+	CACNB2
0	0.98303	0.999	0.762	0	amy_excitatory_SLC17A7+	CSMD1
0	0.271998	0.893	0.656	0	amy_excitatory_SLC17A7+	RAB3C
0	1.44008	0.795	0.558	0	amy_excitatory_SLC17A7+	TXK
0	1.0171	0.954	0.718	0	amy_excitatory_SLC17A7+	RGS6
0	0.511513	0.962	0.727	0	amy_excitatory_SLC17A7+	FOXP2
0	1.1014	0.871	0.636	0	amy_excitatory_SLC17A7+	ST6GAL2
0	1.26521	0.937	0.703	0	amy_excitatory_SLC17A7+	LMO3
0	1.63974	0.746	0.512	0	amy_excitatory_SLC17A7+	AC110614.1
0	0.861645	0.956	0.722	0	amy_excitatory_SLC17A7+	MCTP1
0	0.849059	0.883	0.649	0	amy_excitatory_SLC17A7+	RUNDC3B
0	0.7074	0.901	0.668	0	amy_excitatory_SLC17A7+	ZMAT4
0	1.61568	0.998	0.765	0	amy_excitatory_SLC17A7+	SNAP25
0	0.799209	0.997	0.764	0	amy_excitatory_SLC17A7+	MDGA2
0	0.827175	0.941	0.709	0	amy_excitatory_SLC17A7+	SEZ6L
0	0.88703	0.882	0.651	0	amy_excitatory_SLC17A7+	B3GLCT
0	0.673214	0.925	0.695	0	amy_excitatory_SLC17A7+	BACE2
0	1.68213	0.85	0.621	0	amy_excitatory_SLC17A7+	TRPC6
0	0.828453	0.958	0.729	0	amy_excitatory_SLC17A7+	DGKB
0	1.43141	0.986	0.757	0	amy_excitatory_SLC17A7+	AC024901.1
0	1.16512	0.99	0.762	0	amy_excitatory_SLC17A7+	DCLK1
0	0.973868	0.981	0.754	0	amy_excitatory_SLC17A7+	CACNA2D3
0	1.11005	0.9	0.673	0	amy_excitatory_SLC17A7+	PTPRO
0	1.50309	0.851	0.624	0	amy_excitatory_SLC17A7+	HTR4
0	2.33137	0.713	0.487	0	amy_excitatory_SLC17A7+	AC034268.2
0	1.30394	0.821	0.595	0	amy_excitatory_SLC17A7+	HTR1E
0	1.75526	0.883	0.657	0	amy_excitatory_SLC17A7+	KCNIP4-IT1
0	1.96137	0.805	0.581	0	amy_excitatory_SLC17A7+	AC011246.1
0	1.24678	0.985	0.761	0	amy_excitatory_SLC17A7+	TAFA2
0	1.10054	0.88	0.656	0	amy_excitatory_SLC17A7+	DCHS2
0	1.03658	0.99	0.766	0	amy_excitatory_SLC17A7+	P2RY14
0	1.13014	0.854	0.633	0	amy_excitatory_SLC17A7+	USH2A
0	0.791754	0.984	0.764	0	amy_excitatory_SLC17A7+	PCDH7
0	1.42534	0.897	0.677	0	amy_excitatory_SLC17A7+	AC005906.2
0	1.93444	0.935	0.716	0	amy_excitatory_SLC17A7+	SATB2
0	0.712717	0.952	0.733	0	amy_excitatory_SLC17A7+	SORCS3
0	2.21695	0.725	0.506	0	amy_excitatory_SLC17A7+	NWD2
0	1.16816	0.903	0.685	0	amy_excitatory_SLC17A7+	STMN2
0	1.42233	0.84	0.623	0	amy_excitatory_SLC17A7+	LINC02335
0	1.28467	0.897	0.68	0	amy_excitatory_SLC17A7+	LINC00504
0	1.29006	0.737	0.521	0	amy_excitatory_SLC17A7+	SCN3B
0	1.37975	0.935	0.72	0	amy_excitatory_SLC17A7+	LINC01122
0	1.46023	0.967	0.752	0	amy_excitatory_SLC17A7+	ADAM23
0	0.767128	0.935	0.721	0	amy_excitatory_SLC17A7+	ATP1A3
0	1.95371	0.77	0.556	0	amy_excitatory_SLC17A7+	AC005062.1
0	0.530789	0.945	0.731	0	amy_excitatory_SLC17A7+	AC073050.1
0	0.586697	0.933	0.72	0	amy_excitatory_SLC17A7+	HS3ST4
0	0.620667	0.931	0.718	0	amy_excitatory_SLC17A7+	AC068051.1
0	0.19902	0.826	0.613	0	amy_excitatory_SLC17A7+	UNC13C
0	0.231937	0.846	0.633	0	amy_excitatory_SLC17A7+	AC078923.1
0	0.245599	0.969	0.757	0	amy_excitatory_SLC17A7+	AC244502.1
0	1.87829	0.698	0.486	0	amy_excitatory_SLC17A7+	ONECUT2
0	1.72501	0.892	0.68	0	amy_excitatory_SLC17A7+	AC093523.1
0	0.949872	0.987	0.776	0	amy_excitatory_SLC17A7+	PCLO
0	1.42724	0.952	0.741	0	amy_excitatory_SLC17A7+	SH3GL2
0	1.07282	0.819	0.608	0	amy_excitatory_SLC17A7+	AC009899.1
0	0.207885	0.916	0.706	0	amy_excitatory_SLC17A7+	PDZRN3
0	2.0703	0.739	0.529	0	amy_excitatory_SLC17A7+	LINC02220
0	1.69011	0.989	0.779	0	amy_excitatory_SLC17A7+	AF130359.1
0	0.613959	0.828	0.619	0	amy_excitatory_SLC17A7+	AC113137.1
0	1.1412	0.822	0.613	0	amy_excitatory_SLC17A7+	OPRM1
0	1.32602	0.905	0.697	0	amy_excitatory_SLC17A7+	PLXNA4
0	0.916606	0.978	0.77	0	amy_excitatory_SLC17A7+	RIMS1
0	0.412745	0.881	0.673	0	amy_excitatory_SLC17A7+	RBM20
0	1.47529	0.738	0.53	0	amy_excitatory_SLC17A7+	AL596087.2
0	0.782306	0.877	0.669	0	amy_excitatory_SLC17A7+	CCDC85A
0	0.608018	0.785	0.578	0	amy_excitatory_SLC17A7+	AL136456.1
0	0.374922	0.898	0.691	0	amy_excitatory_SLC17A7+	F11-AS1
0	1.18488	0.901	0.694	0	amy_excitatory_SLC17A7+	THY1
0	0.932052	0.996	0.789	0	amy_excitatory_SLC17A7+	LRRC7
0	1.4883	0.812	0.606	0	amy_excitatory_SLC17A7+	NIPAL2
0	0.825324	0.903	0.697	0	amy_excitatory_SLC17A7+	CALY
0	1.02651	0.836	0.63	0	amy_excitatory_SLC17A7+	AGBL1
0	0.826479	0.864	0.658	0	amy_excitatory_SLC17A7+	CHGB
0	2.41697	0.8	0.595	0	amy_excitatory_SLC17A7+	AL157944.1
0	1.79907	0.934	0.729	0	amy_excitatory_SLC17A7+	RASGRP1
0	1.31674	0.896	0.692	0	amy_excitatory_SLC17A7+	ADAMTSL1
0	1.39191	0.781	0.577	0	amy_excitatory_SLC17A7+	TRABD2A
0	1.8005	0.831	0.627	0	amy_excitatory_SLC17A7+	AC013287.1
0	0.10278	0.956	0.752	0	amy_excitatory_SLC17A7+	DAB1
0	1.27834	0.878	0.675	0	amy_excitatory_SLC17A7+	CREG2
0	1.7251	0.859	0.656	0	amy_excitatory_SLC17A7+	SLC17A6
0	0.60048	0.935	0.733	0	amy_excitatory_SLC17A7+	TTC29
0	1.36175	0.83	0.628	0	amy_excitatory_SLC17A7+	AL136119.1
0	1.15703	0.759	0.557	0	amy_excitatory_SLC17A7+	ANKRD30A
0	2.12236	0.938	0.736	0	amy_excitatory_SLC17A7+	AC040174.1
0	2.17336	0.704	0.502	0	amy_excitatory_SLC17A7+	SH3RF2
0	0.446538	0.891	0.69	0	amy_excitatory_SLC17A7+	DOK6
0	1.0086	0.999	0.798	0	amy_excitatory_SLC17A7+	RBFOX1
0	0.806438	0.838	0.637	0	amy_excitatory_SLC17A7+	GREM2
0	0.934865	0.83	0.629	0	amy_excitatory_SLC17A7+	ADRA1B
0	1.26532	0.879	0.678	0	amy_excitatory_SLC17A7+	AC079298.3
0	0.533195	0.858	0.657	0	amy_excitatory_SLC17A7+	CNTN3
0	0.208542	0.932	0.732	0	amy_excitatory_SLC17A7+	PLCB4
0	0.169312	0.973	0.773	0	amy_excitatory_SLC17A7+	CHRNA2
0	1.02875	0.903	0.704	0	amy_excitatory_SLC17A7+	SHANK2
0	1.8926	0.736	0.537	0	amy_excitatory_SLC17A7+	ZBBX
0	1.11215	0.954	0.755	0	amy_excitatory_SLC17A7+	PDE1A
0	1.03608	0.873	0.674	0	amy_excitatory_SLC17A7+	GRM1
0	1.38093	0.788	0.59	0	amy_excitatory_SLC17A7+	VGF
0	0.76157	0.981	0.783	0	amy_excitatory_SLC17A7+	ATP8A2
0	0.37363	0.907	0.71	0	amy_excitatory_SLC17A7+	AL033504.1
0	1.25851	0.899	0.702	0	amy_excitatory_SLC17A7+	AC106793.1
0	1.50686	0.775	0.578	0	amy_excitatory_SLC17A7+	DNAH6
0	0.725109	0.982	0.785	0	amy_excitatory_SLC17A7+	AC002460.2
0	1.84384	0.996	0.8	0	amy_excitatory_SLC17A7+	AP003464.1
0	0.460171	0.944	0.75	0	amy_excitatory_SLC17A7+	MYO16
0	1.31554	0.88	0.686	0	amy_excitatory_SLC17A7+	LIN7A
0	0.981038	0.943	0.75	0	amy_excitatory_SLC17A7+	PDZRN4
0	0.60095	0.978	0.785	0	amy_excitatory_SLC17A7+	AL359232.1
0	1.22406	0.804	0.612	0	amy_excitatory_SLC17A7+	LINC01117
0	1.03007	0.993	0.801	0	amy_excitatory_SLC17A7+	GRIN2A
0	0.105462	0.993	0.801	0	amy_excitatory_SLC17A7+	GRIK2
0	0.757419	0.966	0.775	0	amy_excitatory_SLC17A7+	LINC01414
0	1.74121	0.796	0.607	0	amy_excitatory_SLC17A7+	SLC26A4
0	0.664085	0.943	0.754	0	amy_excitatory_SLC17A7+	GPC6
0	1.01162	0.987	0.798	0	amy_excitatory_SLC17A7+	TMEM132B
0	1.71188	0.892	0.704	0	amy_excitatory_SLC17A7+	LINC01811
0	0.819344	0.905	0.717	0	amy_excitatory_SLC17A7+	PEG3
0	0.732656	0.983	0.796	0	amy_excitatory_SLC17A7+	SPARCL1
0	0.911985	0.97	0.783	0	amy_excitatory_SLC17A7+	TUBA1B
0	0.892567	0.884	0.699	0	amy_excitatory_SLC17A7+	AL589693.1
0	1.57045	0.908	0.723	0	amy_excitatory_SLC17A7+	AF121898.1
0	1.42217	0.994	0.809	0	amy_excitatory_SLC17A7+	IQCJ-SCHIP1
0	0.943151	0.968	0.783	0	amy_excitatory_SLC17A7+	CHSY3
0	1.07097	0.948	0.763	0	amy_excitatory_SLC17A7+	KCNH1
0	1.95165	0.86	0.675	0	amy_excitatory_SLC17A7+	CCDC144NL-AS1
0	1.33092	0.913	0.729	0	amy_excitatory_SLC17A7+	HOMER1
0	1.24562	0.9	0.716	0	amy_excitatory_SLC17A7+	SPAG17
0	0.463248	0.872	0.688	0	amy_excitatory_SLC17A7+	SDK2
0	1.28688	0.873	0.69	0	amy_excitatory_SLC17A7+	LINC00923
0	1.0125	0.951	0.768	0	amy_excitatory_SLC17A7+	AP000943.2
0	0.395672	0.995	0.813	0	amy_excitatory_SLC17A7+	CSMD3
0	1.41275	0.8	0.618	0	amy_excitatory_SLC17A7+	C3orf67-AS1
0	1.27146	0.847	0.665	0	amy_excitatory_SLC17A7+	AC114689.3
0	1.65961	0.865	0.684	0	amy_excitatory_SLC17A7+	AC096570.1
0	0.513548	0.961	0.78	0	amy_excitatory_SLC17A7+	AJ006995.1
0	1.02472	0.932	0.753	0	amy_excitatory_SLC17A7+	LINC02718
0	1.96765	0.841	0.662	0	amy_excitatory_SLC17A7+	AP000829.1
0	0.686442	0.949	0.77	0	amy_excitatory_SLC17A7+	SKAP1
0	1.51115	0.843	0.664	0	amy_excitatory_SLC17A7+	SLIT1
0	0.215782	0.956	0.777	0	amy_excitatory_SLC17A7+	AC108169.1
0	1.33167	0.816	0.637	0	amy_excitatory_SLC17A7+	DCDC1
0	0.992717	0.89	0.712	0	amy_excitatory_SLC17A7+	GNAL
0	0.368187	0.85	0.672	0	amy_excitatory_SLC17A7+	HS6ST2
0	0.422248	0.939	0.761	0	amy_excitatory_SLC17A7+	NECAB1
0	0.593496	0.849	0.673	0	amy_excitatory_SLC17A7+	CDH6
0	0.788292	0.977	0.801	0	amy_excitatory_SLC17A7+	SEMA6D
0	0.233249	0.959	0.783	0	amy_excitatory_SLC17A7+	ZFPM2
0	0.411001	0.762	0.587	0	amy_excitatory_SLC17A7+	TRPC4
0	1.17919	0.916	0.741	0	amy_excitatory_SLC17A7+	CCDC39
0	0.204147	0.831	0.656	0	amy_excitatory_SLC17A7+	CHRNA7
0	1.37215	0.889	0.715	0	amy_excitatory_SLC17A7+	TDO2
0	0.246548	0.809	0.638	0	amy_excitatory_SLC17A7+	DUSP5
0	1.47724	0.939	0.77	0	amy_excitatory_SLC17A7+	AC107223.1
0	0.621885	0.753	0.585	0	amy_excitatory_SLC17A7+	LINC02197
0	0.352636	0.955	0.788	0	amy_excitatory_SLC17A7+	RORB
0	1.00816	0.817	0.65	0	amy_excitatory_SLC17A7+	KCNN2
0	1.0925	0.935	0.769	0	amy_excitatory_SLC17A7+	CACNA1E
0	2.33427	0.718	0.553	0	amy_excitatory_SLC17A7+	AC008574.1
0	0.428988	0.89	0.726	0	amy_excitatory_SLC17A7+	THEMIS
0	0.699529	0.823	0.66	0	amy_excitatory_SLC17A7+	CEMIP2
0	2.56514	0.699	0.536	0	amy_excitatory_SLC17A7+	LINC02141
0	0.810713	0.806	0.644	0	amy_excitatory_SLC17A7+	AC079793.1
0	0.894818	0.799	0.637	0	amy_excitatory_SLC17A7+	FAP
0	0.922853	0.811	0.649	0	amy_excitatory_SLC17A7+	AC007563.2
0	0.891834	0.993	0.831	0	amy_excitatory_SLC17A7+	RYR2
0	1.34405	0.743	0.581	0	amy_excitatory_SLC17A7+	TMEM196
0	0.681403	0.962	0.8	0	amy_excitatory_SLC17A7+	AFF3
0	0.358808	0.911	0.751	0	amy_excitatory_SLC17A7+	TENM3
0	0.706394	0.801	0.642	0	amy_excitatory_SLC17A7+	DNAH7
0	1.01965	0.835	0.676	0	amy_excitatory_SLC17A7+	DNAH14
0	0.81903	0.865	0.707	0	amy_excitatory_SLC17A7+	AC132803.1
0	0.541088	0.838	0.68	0	amy_excitatory_SLC17A7+	C5orf17
0	0.968092	0.987	0.83	0	amy_excitatory_SLC17A7+	ERC2
0	0.608019	0.917	0.76	0	amy_excitatory_SLC17A7+	STS
0	0.915835	0.862	0.706	0	amy_excitatory_SLC17A7+	PTPRB
0	1.13285	0.959	0.803	0	amy_excitatory_SLC17A7+	NEFL
0	1.67125	0.673	0.518	0	amy_excitatory_SLC17A7+	LINC01202
0	1.01831	0.871	0.719	0	amy_excitatory_SLC17A7+	AC068633.1
0	1.03455	0.884	0.732	0	amy_excitatory_SLC17A7+	HHAT
0	2.197	0.919	0.767	0	amy_excitatory_SLC17A7+	AC022655.1
0	0.882578	0.901	0.749	0	amy_excitatory_SLC17A7+	CDH8
0	1.15488	0.978	0.827	0	amy_excitatory_SLC17A7+	KHDRBS3
0	0.693093	0.967	0.816	0	amy_excitatory_SLC17A7+	FMN1
0	0.13731	0.892	0.743	0	amy_excitatory_SLC17A7+	SCG2
0	0.444159	0.906	0.758	0	amy_excitatory_SLC17A7+	CPNE8
0	0.706979	0.866	0.72	0	amy_excitatory_SLC17A7+	PCDH11X
0	0.60388	0.97	0.825	0	amy_excitatory_SLC17A7+	MYRIP
0	1.1612	0.866	0.724	0	amy_excitatory_SLC17A7+	PEG10
0	0.618223	0.981	0.839	0	amy_excitatory_SLC17A7+	TENM4
0	0.464488	0.79	0.651	0	amy_excitatory_SLC17A7+	NPSR1-AS1
0	0.992453	0.921	0.782	0	amy_excitatory_SLC17A7+	CASC15
0	1.28449	0.758	0.619	0	amy_excitatory_SLC17A7+	AC246817.1
0	1.32393	0.959	0.824	0	amy_excitatory_SLC17A7+	AL513166.1
0	1.44419	0.773	0.639	0	amy_excitatory_SLC17A7+	OTOGL
0	1.07107	0.859	0.725	0	amy_excitatory_SLC17A7+	LINC01483
0	0.774288	0.821	0.688	0	amy_excitatory_SLC17A7+	KLHL29
0	0.715446	0.893	0.761	0	amy_excitatory_SLC17A7+	SLC35F3
0	0.762645	0.812	0.683	0	amy_excitatory_SLC17A7+	ADAMTS19
0	2.03243	0.698	0.572	0	amy_excitatory_SLC17A7+	CCBE1
0	0.595616	0.995	0.87	0	amy_excitatory_SLC17A7+	OXR1
0	1.11644	0.828	0.704	0	amy_excitatory_SLC17A7+	CCDC3
0	1.31892	0.768	0.647	0	amy_excitatory_SLC17A7+	LINC00970
0	1.18108	0.963	0.843	0	amy_excitatory_SLC17A7+	PCP4
0	2.39354	0.689	0.572	0	amy_excitatory_SLC17A7+	AC015943.1
0	0.921198	0.82	0.704	0	amy_excitatory_SLC17A7+	STXBP5-AS1
0	0.886633	0.852	0.737	0	amy_excitatory_SLC17A7+	AC093298.2
0	1.30895	0.794	0.68	0	amy_excitatory_SLC17A7+	IL12RB2
0	1.80192	0.785	0.672	0	amy_excitatory_SLC17A7+	AC060765.2
0	1.6757	0.738	0.625	0	amy_excitatory_SLC17A7+	SAMD3
0	1.58187	0.772	0.659	0	amy_excitatory_SLC17A7+	FSTL4
0	0.423327	0.956	0.843	0	amy_excitatory_SLC17A7+	NEFH
0	0.766565	0.966	0.856	0	amy_excitatory_SLC17A7+	AL049828.1
0	1.14287	0.826	0.72	0	amy_excitatory_SLC17A7+	SIDT1
0	0.774264	0.948	0.843	0	amy_excitatory_SLC17A7+	AC068587.4
0	0.350309	0.868	0.763	0	amy_excitatory_SLC17A7+	GLRA2
0	0.370743	0.994	0.89	0	amy_excitatory_SLC17A7+	GRIA4
0	1.56441	0.727	0.624	0	amy_excitatory_SLC17A7+	AC107208.1
0	1.2996	0.845	0.744	0	amy_excitatory_SLC17A7+	AC084816.1
0	1.80072	0.702	0.604	0	amy_excitatory_SLC17A7+	BDNF
0	0.704762	0.921	0.825	0	amy_excitatory_SLC17A7+	NEFM
0	0.956265	0.799	0.707	0	amy_excitatory_SLC17A7+	AC008591.1
0	1.04226	0.828	0.749	0	amy_excitatory_SLC17A7+	ALDH1A2
0	1.73686	0.742	0.663	0	amy_excitatory_SLC17A7+	PART1
0	2.1724	0.703	0.666	0	amy_excitatory_SLC17A7+	ADAMTS16
0	1.17753	0.785	0.752	0	amy_excitatory_SLC17A7+	TTC6
0	2.19933	0.693	0.682	0	amy_excitatory_SLC17A7+	AC073365.1
1.10141e-306	0.612069	0.843	0.685	2.20281e-303	amy_excitatory_SLC17A7+	NSG2
5.46538e-305	0.475667	0.832	0.657	1.09308e-301	amy_excitatory_SLC17A7+	GABRA1
3.81768e-303	0.554485	0.797	0.664	7.63536e-300	amy_excitatory_SLC17A7+	SORCS1
2.37184e-297	1.73074	0.686	0.49	4.74368e-294	amy_excitatory_SLC17A7+	GLRA3
1.63425e-296	2.48804	0.633	0.455	3.2685e-293	amy_excitatory_SLC17A7+	MCHR2
1.39354e-293	1.81593	0.664	0.529	2.78709e-290	amy_excitatory_SLC17A7+	PTPRQ
7.15552e-289	1.4416	0.678	0.511	1.4311e-285	amy_excitatory_SLC17A7+	FAM160A1
5.08626e-288	2.29299	0.618	0.404	1.01725e-284	amy_excitatory_SLC17A7+	AC073091.4
5.7279e-286	0.271421	0.764	0.637	1.14558e-282	amy_excitatory_SLC17A7+	NDST4
3.48155e-285	1.90981	0.613	0.406	6.9631e-282	amy_excitatory_SLC17A7+	MCOLN3
3.81505e-285	1.03234	0.74	0.579	7.63009e-282	amy_excitatory_SLC17A7+	TRHDE-AS1
2.61231e-282	1.35615	0.713	0.596	5.22462e-279	amy_excitatory_SLC17A7+	ART3
9.90281e-282	0.336401	0.746	0.559	1.98056e-278	amy_excitatory_SLC17A7+	SCN7A
1.22842e-280	1.75941	0.688	0.562	2.45684e-277	amy_excitatory_SLC17A7+	AC020637.1
4.3097e-280	0.864349	0.791	0.789	8.61941e-277	amy_excitatory_SLC17A7+	SNED1
6.36965e-279	1.30147	0.67	0.502	1.27393e-275	amy_excitatory_SLC17A7+	LINC01478
2.08281e-278	0.142605	0.925	0.766	4.16562e-275	amy_excitatory_SLC17A7+	AC018742.1
4.60501e-277	0.228814	0.669	0.467	9.21002e-274	amy_excitatory_SLC17A7+	SLC38A11
4.3755e-273	1.26845	0.738	0.649	8.75101e-270	amy_excitatory_SLC17A7+	FER1L6-AS2
1.77562e-272	0.568347	0.799	0.603	3.55123e-269	amy_excitatory_SLC17A7+	AC046195.1
1.93711e-272	2.21012	0.667	0.639	3.87421e-269	amy_excitatory_SLC17A7+	KIAA2012
1.66354e-271	0.322206	0.902	0.76	3.32707e-268	amy_excitatory_SLC17A7+	LINC00907
9.18447e-268	0.182152	0.874	0.639	1.83689e-264	amy_excitatory_SLC17A7+	TAC1
1.85253e-267	1.08381	0.691	0.486	3.70506e-264	amy_excitatory_SLC17A7+	LINC02645
5.34812e-267	0.879375	0.775	0.662	1.06962e-263	amy_excitatory_SLC17A7+	AL391840.1
4.94028e-266	0.391005	0.984	0.874	9.88056e-263	amy_excitatory_SLC17A7+	HDAC9
1.52131e-265	0.993254	0.758	0.659	3.04262e-262	amy_excitatory_SLC17A7+	TRPC5
2.55046e-264	1.03388	0.628	0.491	5.10091e-261	amy_excitatory_SLC17A7+	SLCO2A1
5.2174e-262	1.05672	0.713	0.598	1.04348e-258	amy_excitatory_SLC17A7+	CALB1
5.04748e-260	0.339682	0.771	0.625	1.0095e-256	amy_excitatory_SLC17A7+	DKK2
8.79876e-258	1.36239	0.716	0.567	1.75975e-254	amy_excitatory_SLC17A7+	HTR2A
5.15712e-256	0.551826	0.75	0.561	1.03142e-252	amy_excitatory_SLC17A7+	AL590807.1
5.34027e-256	1.44229	0.699	0.57	1.06805e-252	amy_excitatory_SLC17A7+	KHDRBS2-OT
6.91077e-256	2.2016	0.608	0.384	1.38215e-252	amy_excitatory_SLC17A7+	LINC01331
2.12386e-255	0.854129	0.784	0.711	4.24771e-252	amy_excitatory_SLC17A7+	ARHGEF28
1.03133e-254	0.720695	0.746	0.631	2.06265e-251	amy_excitatory_SLC17A7+	PRR16
2.38619e-253	0.91046	0.763	0.69	4.77238e-250	amy_excitatory_SLC17A7+	AC092902.4
2.81982e-249	0.301416	0.763	0.534	5.63964e-246	amy_excitatory_SLC17A7+	AC087857.1
9.14641e-248	1.09525	0.738	0.61	1.82928e-244	amy_excitatory_SLC17A7+	AL442163.1
1.08759e-245	0.22889	0.873	0.77	2.17518e-242	amy_excitatory_SLC17A7+	ESR1
1.09981e-245	0.734099	0.808	0.686	2.19962e-242	amy_excitatory_SLC17A7+	BRINP2
1.19263e-244	0.9942	0.734	0.641	2.38527e-241	amy_excitatory_SLC17A7+	SLC5A4-AS1
4.09509e-243	1.69488	0.644	0.464	8.19018e-240	amy_excitatory_SLC17A7+	CRYM
3.42296e-241	0.150225	0.988	0.815	6.84592e-238	amy_excitatory_SLC17A7+	RGS7
3.90351e-241	1.89275	0.641	0.532	7.80701e-238	amy_excitatory_SLC17A7+	AC019330.1
7.37637e-240	0.416625	0.834	0.727	1.47527e-236	amy_excitatory_SLC17A7+	PCOLCE2
2.75248e-239	0.510891	0.838	0.728	5.50496e-236	amy_excitatory_SLC17A7+	DIRC3
5.12266e-235	1.42362	0.672	0.551	1.02453e-231	amy_excitatory_SLC17A7+	AL022151.1
1.37999e-234	0.895207	0.776	0.7	2.75999e-231	amy_excitatory_SLC17A7+	CARTPT
3.54507e-234	0.579419	0.798	0.641	7.09014e-231	amy_excitatory_SLC17A7+	LINC02694
2.49785e-230	0.45769	0.869	0.805	4.9957e-227	amy_excitatory_SLC17A7+	TACR3
3.42367e-230	1.60359	0.685	0.615	6.84734e-227	amy_excitatory_SLC17A7+	ADAMTS3
1.28714e-228	0.311386	0.905	0.748	2.57427e-225	amy_excitatory_SLC17A7+	CLMP
2.11637e-227	0.412217	0.789	0.647	4.23274e-224	amy_excitatory_SLC17A7+	NETO2
2.63386e-227	2.24818	0.637	0.578	5.26772e-224	amy_excitatory_SLC17A7+	SLC22A10
3.52352e-225	0.862268	0.734	0.621	7.04704e-222	amy_excitatory_SLC17A7+	PTK2B
4.3962e-225	0.380768	0.914	0.868	8.79241e-222	amy_excitatory_SLC17A7+	CALN1
2.99844e-223	0.463483	0.775	0.648	5.99687e-220	amy_excitatory_SLC17A7+	C8orf34
6.66536e-223	1.06194	0.689	0.565	1.33307e-219	amy_excitatory_SLC17A7+	ZSCAN31
9.61869e-223	0.744372	0.737	0.607	1.92374e-219	amy_excitatory_SLC17A7+	AC007368.1
5.83989e-222	0.889335	0.716	0.537	1.16798e-218	amy_excitatory_SLC17A7+	AC005537.1
1.04769e-220	2.61258	0.632	0.565	2.09537e-217	amy_excitatory_SLC17A7+	LINC01090
5.88989e-219	0.279237	0.887	0.731	1.17798e-215	amy_excitatory_SLC17A7+	AC114316.1
3.5443e-217	0.204257	0.824	0.641	7.08861e-214	amy_excitatory_SLC17A7+	LINC02133
7.21213e-215	1.70947	0.629	0.441	1.44243e-211	amy_excitatory_SLC17A7+	LINC00558
1.11822e-214	1.74744	0.665	0.536	2.23645e-211	amy_excitatory_SLC17A7+	LINC00616
3.32548e-214	1.20295	0.699	0.631	6.65096e-211	amy_excitatory_SLC17A7+	AC073332.1
3.9611e-214	0.181411	0.782	0.624	7.92219e-211	amy_excitatory_SLC17A7+	ELAVL2
1.46735e-213	0.337785	0.874	0.692	2.93471e-210	amy_excitatory_SLC17A7+	PLCH1
2.65959e-213	1.03907	0.693	0.582	5.31918e-210	amy_excitatory_SLC17A7+	BCL11A
3.91443e-213	0.107466	0.759	0.567	7.82885e-210	amy_excitatory_SLC17A7+	GPX3
8.03921e-213	0.838641	0.706	0.588	1.60784e-209	amy_excitatory_SLC17A7+	MKX
2.12649e-211	1.58967	0.645	0.465	4.25297e-208	amy_excitatory_SLC17A7+	FSHR
7.44284e-211	0.449636	0.935	0.86	1.48857e-207	amy_excitatory_SLC17A7+	SGCD
5.21418e-210	0.695242	0.81	0.711	1.04284e-206	amy_excitatory_SLC17A7+	AL591519.1
1.21848e-209	1.62786	0.549	0.405	2.43697e-206	amy_excitatory_SLC17A7+	AC110014.1
2.67542e-209	0.108521	0.984	0.81	5.35084e-206	amy_excitatory_SLC17A7+	DPY19L1
9.75931e-209	1.75408	0.685	0.657	1.95186e-205	amy_excitatory_SLC17A7+	AL162493.1
2.90478e-206	1.31842	0.632	0.478	5.80956e-203	amy_excitatory_SLC17A7+	AC114930.1
4.74249e-206	0.62321	0.745	0.634	9.48498e-203	amy_excitatory_SLC17A7+	AL445433.2
2.82341e-201	0.18162	0.931	0.855	5.64682e-198	amy_excitatory_SLC17A7+	CDH13
3.4359e-201	0.825021	0.686	0.648	6.8718e-198	amy_excitatory_SLC17A7+	LAMB1
3.91402e-200	0.208515	0.837	0.693	7.82804e-197	amy_excitatory_SLC17A7+	VAT1L
4.24361e-199	1.93127	0.596	0.396	8.48723e-196	amy_excitatory_SLC17A7+	LINC01440
7.23165e-199	1.81074	0.581	0.379	1.44633e-195	amy_excitatory_SLC17A7+	LINC02770
7.20861e-198	1.39199	0.594	0.481	1.44172e-194	amy_excitatory_SLC17A7+	AC080079.2
1.52982e-196	0.261723	0.792	0.653	3.05964e-193	amy_excitatory_SLC17A7+	SEC24D
8.85341e-190	0.197878	0.824	0.636	1.77068e-186	amy_excitatory_SLC17A7+	SLC44A5
8.17899e-188	0.935276	0.718	0.605	1.6358e-184	amy_excitatory_SLC17A7+	MIR2052HG
1.28001e-187	0.526096	0.77	0.716	2.56002e-184	amy_excitatory_SLC17A7+	AC137770.1
2.03566e-186	0.320598	0.912	0.783	4.07133e-183	amy_excitatory_SLC17A7+	MEIS2
2.89427e-186	0.743078	0.784	0.67	5.78853e-183	amy_excitatory_SLC17A7+	AC104248.1
5.43426e-184	0.558459	0.768	0.666	1.08685e-180	amy_excitatory_SLC17A7+	STEAP2-AS1
1.5639e-183	3.18819	0.565	0.427	3.12781e-180	amy_excitatory_SLC17A7+	GLP2R
1.65494e-183	0.629609	0.627	0.466	3.30988e-180	amy_excitatory_SLC17A7+	AC079380.1
6.62764e-183	1.53396	0.675	0.609	1.32553e-179	amy_excitatory_SLC17A7+	COL24A1
1.00273e-180	0.214028	0.761	0.605	2.00547e-177	amy_excitatory_SLC17A7+	NRP1
6.84035e-179	0.245116	0.996	0.98	1.36807e-175	amy_excitatory_SLC17A7+	MT-CO3
9.46901e-179	0.32866	0.85	0.713	1.8938e-175	amy_excitatory_SLC17A7+	TSBP1-AS1
7.73892e-177	2.1988	0.612	0.501	1.54778e-173	amy_excitatory_SLC17A7+	AC117453.1
2.49657e-175	0.242258	0.976	0.948	4.99313e-172	amy_excitatory_SLC17A7+	MT-ND1
7.83266e-172	0.378363	0.773	0.697	1.56653e-168	amy_excitatory_SLC17A7+	LINC01322
7.89873e-170	0.11415	0.687	0.552	1.57975e-166	amy_excitatory_SLC17A7+	BICC1
1.01104e-168	0.643609	0.716	0.633	2.02208e-165	amy_excitatory_SLC17A7+	RSPO2
1.10378e-167	1.20795	0.648	0.529	2.20756e-164	amy_excitatory_SLC17A7+	RSPO3
1.18864e-161	0.827263	0.744	0.664	2.37729e-158	amy_excitatory_SLC17A7+	AC004949.1
5.71421e-161	1.68272	0.656	0.661	1.14284e-157	amy_excitatory_SLC17A7+	IL12A-AS1
1.86435e-158	0.23604	0.584	0.464	3.72871e-155	amy_excitatory_SLC17A7+	LINC02444
2.96846e-153	1.66578	0.666	0.666	5.93692e-150	amy_excitatory_SLC17A7+	AL353604.1
3.40361e-152	0.505045	0.754	0.607	6.80721e-149	amy_excitatory_SLC17A7+	AL353595.1
1.10165e-151	0.669906	0.705	0.634	2.20331e-148	amy_excitatory_SLC17A7+	U91319.1
1.28504e-151	1.52781	0.649	0.662	2.57008e-148	amy_excitatory_SLC17A7+	AC010230.1
3.15245e-150	0.598409	0.706	0.636	6.30491e-147	amy_excitatory_SLC17A7+	GUCY1A1
4.14277e-148	1.10359	0.657	0.54	8.28555e-145	amy_excitatory_SLC17A7+	RAB27B
1.20225e-147	1.21341	0.639	0.551	2.4045e-144	amy_excitatory_SLC17A7+	AP002989.1
4.04479e-145	0.18717	0.839	0.769	8.08959e-142	amy_excitatory_SLC17A7+	ATP8B1
9.25554e-144	0.466733	0.725	0.676	1.85111e-140	amy_excitatory_SLC17A7+	GULP1
1.82308e-141	0.72089	0.71	0.623	3.64616e-138	amy_excitatory_SLC17A7+	SLC25A21
1.53667e-137	1.68085	0.613	0.576	3.07333e-134	amy_excitatory_SLC17A7+	MCHR2-AS1
3.4938e-137	0.837945	0.611	0.474	6.98761e-134	amy_excitatory_SLC17A7+	DACH2
1.87132e-135	0.147661	0.825	0.734	3.74263e-132	amy_excitatory_SLC17A7+	TENM1
4.11574e-134	0.125105	0.985	0.954	8.23147e-131	amy_excitatory_SLC17A7+	MT-ND3
5.33103e-133	0.103511	0.897	0.819	1.06621e-129	amy_excitatory_SLC17A7+	INPP4B
2.07658e-132	1.63414	0.597	0.509	4.15316e-129	amy_excitatory_SLC17A7+	AC013652.1
3.43076e-130	0.427561	0.693	0.613	6.86153e-127	amy_excitatory_SLC17A7+	AC073114.1
1.17848e-129	1.19784	0.646	0.613	2.35695e-126	amy_excitatory_SLC17A7+	LINC02254
1.1881e-128	0.658212	0.734	0.658	2.37619e-125	amy_excitatory_SLC17A7+	PTPRG-AS1
2.97111e-128	1.03063	0.654	0.581	5.94222e-125	amy_excitatory_SLC17A7+	AC025887.2
9.55176e-126	2.10734	0.605	0.536	1.91035e-122	amy_excitatory_SLC17A7+	AC127526.2
1.49059e-124	0.628641	0.787	0.763	2.98117e-121	amy_excitatory_SLC17A7+	CXXC4-AS1
3.17291e-124	1.44779	0.618	0.535	6.34582e-121	amy_excitatory_SLC17A7+	CYP1B1-AS1
5.10323e-122	0.297962	0.691	0.552	1.02065e-118	amy_excitatory_SLC17A7+	AL035401.1
1.16779e-120	2.41878	0.528	0.423	2.33557e-117	amy_excitatory_SLC17A7+	AC242022.2
3.66742e-120	1.11579	0.482	0.357	7.33483e-117	amy_excitatory_SLC17A7+	LINC01721
1.08744e-117	0.134766	0.995	0.982	2.17487e-114	amy_excitatory_SLC17A7+	MT-CO1
1.32186e-115	0.164408	0.712	0.638	2.64372e-112	amy_excitatory_SLC17A7+	HPGD
1.54612e-115	1.76403	0.583	0.478	3.09225e-112	amy_excitatory_SLC17A7+	TCERG1L
7.8334e-113	1.36925	0.615	0.558	1.56668e-109	amy_excitatory_SLC17A7+	LRRIQ1
3.24687e-110	0.69538	0.654	0.539	6.49374e-107	amy_excitatory_SLC17A7+	NYAP2
9.11971e-108	1.00435	0.627	0.572	1.82394e-104	amy_excitatory_SLC17A7+	HOPX
9.56526e-108	0.896401	0.712	0.689	1.91305e-104	amy_excitatory_SLC17A7+	LINC01725
1.88558e-106	0.154962	0.715	0.638	3.77115e-103	amy_excitatory_SLC17A7+	ADGRV1
3.01368e-104	2.60461	0.518	0.403	6.02737e-101	amy_excitatory_SLC17A7+	AC097512.1
6.18715e-104	2.10947	0.27	0.428	1.23743e-100	amy_excitatory_SLC17A7+	LINC01435
1.16328e-102	0.714962	0.645	0.548	2.32656e-99	amy_excitatory_SLC17A7+	AC004917.1
1.52792e-99	0.382027	0.688	0.654	3.05583e-96	amy_excitatory_SLC17A7+	QRFPR
1.33552e-98	1.20873	0.64	0.579	2.67104e-95	amy_excitatory_SLC17A7+	AC005999.2
5.70564e-98	0.770044	0.671	0.66	1.14113e-94	amy_excitatory_SLC17A7+	AC002070.1
5.45513e-95	0.646577	0.677	0.682	1.09103e-91	amy_excitatory_SLC17A7+	LINC00535
5.90144e-94	1.5882	0.524	0.409	1.18029e-90	amy_excitatory_SLC17A7+	AC109466.1
5.31155e-91	1.25359	0.343	0.558	1.06231e-87	amy_excitatory_SLC17A7+	AL031073.2
7.58363e-90	1.80541	0.517	0.381	1.51673e-86	amy_excitatory_SLC17A7+	PURPL
2.23655e-87	0.168675	0.952	0.923	4.47309e-84	amy_excitatory_SLC17A7+	AC025159.1
2.48299e-85	1.35101	0.563	0.48	4.96598e-82	amy_excitatory_SLC17A7+	PRSS12
1.12347e-84	0.578316	0.619	0.556	2.24695e-81	amy_excitatory_SLC17A7+	RASEF
1.95397e-84	1.02	0.589	0.53	3.90793e-81	amy_excitatory_SLC17A7+	AC007614.1
5.86341e-82	1.96382	0.312	0.43	1.17268e-78	amy_excitatory_SLC17A7+	LINC00390
3.55941e-81	0.608607	0.708	0.76	7.11883e-78	amy_excitatory_SLC17A7+	AC023480.1
3.86876e-81	1.54682	0.481	0.403	7.73753e-78	amy_excitatory_SLC17A7+	AC087883.2
1.10989e-80	0.969433	0.367	0.578	2.21979e-77	amy_excitatory_SLC17A7+	LINC00683
1.84843e-80	0.558483	0.648	0.579	3.69685e-77	amy_excitatory_SLC17A7+	PDGFD
1.1641e-79	1.26182	0.519	0.479	2.32819e-76	amy_excitatory_SLC17A7+	LINC01708
1.64522e-79	0.249852	0.747	0.715	3.29044e-76	amy_excitatory_SLC17A7+	DGKH
2.24559e-78	2.32914	0.526	0.374	4.49118e-75	amy_excitatory_SLC17A7+	NPFFR2
6.04639e-78	0.177839	0.681	0.608	1.20928e-74	amy_excitatory_SLC17A7+	AC004160.1
1.31967e-75	0.254772	0.742	0.684	2.63933e-72	amy_excitatory_SLC17A7+	AL807742.1
2.2353e-75	0.145588	0.335	0.469	4.4706e-72	amy_excitatory_SLC17A7+	AC008127.1
3.31405e-71	0.649762	0.624	0.595	6.62811e-68	amy_excitatory_SLC17A7+	AL356124.1
2.60884e-70	0.999551	0.537	0.409	5.21767e-67	amy_excitatory_SLC17A7+	AC003044.1
3.74257e-70	0.728865	0.271	0.399	7.48514e-67	amy_excitatory_SLC17A7+	IL1RAPL2
5.82927e-70	0.518728	0.555	0.412	1.16585e-66	amy_excitatory_SLC17A7+	HTR7
6.03789e-70	0.347482	0.688	0.714	1.20758e-66	amy_excitatory_SLC17A7+	SLC30A8
2.20424e-65	1.74156	0.542	0.494	4.40848e-62	amy_excitatory_SLC17A7+	AL359436.1
2.05736e-64	6.26656	0.288	0.44	4.11473e-61	amy_excitatory_SLC17A7+	LINC02248
1.98191e-61	0.64247	0.653	0.703	3.96381e-58	amy_excitatory_SLC17A7+	AC005162.3
7.06542e-60	0.304903	0.607	0.557	1.41308e-56	amy_excitatory_SLC17A7+	PPARG
1.76902e-58	2.35544	0.51	0.457	3.53805e-55	amy_excitatory_SLC17A7+	LINC02388
1.64607e-57	1.87123	0.499	0.447	3.29215e-54	amy_excitatory_SLC17A7+	AC015522.1
3.28259e-56	0.382054	0.641	0.599	6.56518e-53	amy_excitatory_SLC17A7+	RARB
4.16625e-54	0.666814	0.665	0.698	8.3325e-51	amy_excitatory_SLC17A7+	AC009522.1
1.14629e-53	0.28893	0.682	0.671	2.29257e-50	amy_excitatory_SLC17A7+	EPHA7
1.40233e-53	0.86854	0.593	0.564	2.80465e-50	amy_excitatory_SLC17A7+	CDH7
1.47366e-53	0.232623	0.625	0.681	2.94732e-50	amy_excitatory_SLC17A7+	MIR4435-2HG
1.96324e-52	0.338566	0.602	0.494	3.92648e-49	amy_excitatory_SLC17A7+	AL442636.1
8.87779e-50	0.859165	0.649	0.562	1.77556e-46	amy_excitatory_SLC17A7+	LINC02267
4.40588e-46	1.79876	0.491	0.472	8.81176e-43	amy_excitatory_SLC17A7+	AL356010.2
2.8679e-45	0.274656	0.674	0.677	5.73579e-42	amy_excitatory_SLC17A7+	EPHA3
2.73782e-43	0.22519	0.606	0.502	5.47563e-40	amy_excitatory_SLC17A7+	LINC01524
4.35601e-43	2.41982	0.336	0.378	8.71202e-40	amy_excitatory_SLC17A7+	LINC01885
5.66672e-43	0.918309	0.585	0.601	1.13334e-39	amy_excitatory_SLC17A7+	SNTG2
1.09837e-42	2.74061	0.511	0.576	2.19673e-39	amy_excitatory_SLC17A7+	AC097487.1
2.36111e-38	1.75445	0.531	0.556	4.72223e-35	amy_excitatory_SLC17A7+	AC069133.1
5.36424e-36	1.53981	0.509	0.503	1.07285e-32	amy_excitatory_SLC17A7+	AC009975.2
2.63008e-35	2.40019	0.502	0.426	5.26015e-32	amy_excitatory_SLC17A7+	PTGER3
6.59567e-34	1.42765	0.528	0.536	1.31913e-30	amy_excitatory_SLC17A7+	ADCYAP1
9.38708e-34	0.933196	0.483	0.429	1.87742e-30	amy_excitatory_SLC17A7+	FGF10
1.43506e-32	0.24086	0.659	0.645	2.87011e-29	amy_excitatory_SLC17A7+	NREP
1.73271e-32	1.90258	0.427	0.347	3.46541e-29	amy_excitatory_SLC17A7+	AC092110.1
3.47509e-32	0.604082	0.606	0.576	6.95018e-29	amy_excitatory_SLC17A7+	AC092546.1
3.34473e-30	2.25472	0.357	0.484	6.68946e-27	amy_excitatory_SLC17A7+	TMEM233
3.02815e-29	1.24865	0.526	0.501	6.05629e-26	amy_excitatory_SLC17A7+	LAMP5
5.56131e-29	1.47018	0.384	0.554	1.11226e-25	amy_excitatory_SLC17A7+	LINC00276
1.91808e-27	0.138605	0.611	0.626	3.83615e-24	amy_excitatory_SLC17A7+	AC092969.1
5.13736e-27	0.595807	0.442	0.461	1.02747e-23	amy_excitatory_SLC17A7+	AP003400.1
6.05105e-24	0.674452	0.676	0.655	1.21021e-20	amy_excitatory_SLC17A7+	LINC01320
3.86405e-20	0.441042	0.347	0.405	7.7281e-17	amy_excitatory_SLC17A7+	AL592156.2
1.46069e-19	0.121104	0.563	0.543	2.92138e-16	amy_excitatory_SLC17A7+	PARM1
3.49351e-19	0.586031	0.37	0.478	6.98701e-16	amy_excitatory_SLC17A7+	MATN1
9.47173e-18	0.517835	0.576	0.673	1.89435e-14	amy_excitatory_SLC17A7+	F5
2.75267e-17	1.25207	0.506	0.53	5.50533e-14	amy_excitatory_SLC17A7+	LINC02224
6.77309e-17	0.297897	0.506	0.473	1.35462e-13	amy_excitatory_SLC17A7+	AL161629.1
2.02912e-16	0.102596	0.628	0.669	4.05823e-13	amy_excitatory_SLC17A7+	AC004083.1
6.46335e-15	0.50008	0.591	0.621	1.29267e-11	amy_excitatory_SLC17A7+	AC126121.3
2.75632e-14	0.105203	0.634	0.683	5.51263e-11	amy_excitatory_SLC17A7+	AC079385.1
3.14349e-13	0.242181	0.512	0.601	6.28699e-10	amy_excitatory_SLC17A7+	CLIC6
3.5744e-13	0.344645	0.469	0.437	7.1488e-10	amy_excitatory_SLC17A7+	AP000676.5
8.70123e-13	0.910404	0.515	0.542	1.74025e-09	amy_excitatory_SLC17A7+	AL583785.1
1.53985e-11	0.281536	0.538	0.569	3.07969e-08	amy_excitatory_SLC17A7+	AC092422.1
2.77261e-11	0.908055	0.429	0.456	5.54522e-08	amy_excitatory_SLC17A7+	AC020718.1
1.30131e-09	2.54083	0.45	0.424	2.60262e-06	amy_excitatory_SLC17A7+	AL591463.1
1.34182e-09	0.880486	0.432	0.514	2.68364e-06	amy_excitatory_SLC17A7+	AL096854.1
1.65415e-09	1.28821	0.421	0.496	3.30831e-06	amy_excitatory_SLC17A7+	LINC02196
1.18661e-08	0.279871	0.541	0.559	2.37322e-05	amy_excitatory_SLC17A7+	PIK3C2G
3.08276e-08	0.797328	0.504	0.5	6.16553e-05	amy_excitatory_SLC17A7+	CORT
3.18204e-08	1.80933	0.29	0.376	6.36408e-05	amy_excitatory_SLC17A7+	LINC02465
3.41993e-07	0.438446	0.677	0.742	0.000683985	amy_excitatory_SLC17A7+	STPG2-AS1
1.11766e-06	0.356398	0.418	0.394	0.00223532	amy_excitatory_SLC17A7+	AC096555.1
1.19179e-05	0.994866	0.474	0.47	0.0238358	amy_excitatory_SLC17A7+	CCDC178
0.000113587	4.02596	0.393	0.419	0.227173	amy_excitatory_SLC17A7+	CNGB1
0.00148818	1.28573	0.422	0.445	1	amy_excitatory_SLC17A7+	LINC01776
0.00206775	0.495315	0.484	0.569	1	amy_excitatory_SLC17A7+	AC016152.1
0.0031053	1.61168	0.426	0.504	1	amy_excitatory_SLC17A7+	LINC00326
0	1.38059	0.991	0.409	0	pfc_ExL2	FNDC1
0	3.98541	0.941	0.385	0	pfc_ExL2	LINC01378
0	3.95292	0.981	0.429	0	pfc_ExL2	CBLN2
0	3.56328	0.999	0.448	0	pfc_ExL2	SMYD1
0	3.93095	0.917	0.387	0	pfc_ExL2	LINC02263
0	2.94023	0.981	0.454	0	pfc_ExL2	NRGN
0	3.08463	0.944	0.417	0	pfc_ExL2	LINC02217
0	0.973224	0.989	0.481	0	pfc_ExL2	AP003066.1
0	2.33921	0.995	0.487	0	pfc_ExL2	AC005909.2
0	3.51703	0.927	0.423	0	pfc_ExL2	AC009262.1
0	2.16411	0.98	0.482	0	pfc_ExL2	RXFP1
0	3.12988	0.977	0.481	0	pfc_ExL2	ENC1
0	0.643305	0.931	0.436	0	pfc_ExL2	AC093912.1
0	1.52902	0.993	0.502	0	pfc_ExL2	AC046195.2
0	2.98746	0.947	0.457	0	pfc_ExL2	SLC17A7
0	2.76171	0.979	0.491	0	pfc_ExL2	LINC02653
0	3.21036	0.88	0.395	0	pfc_ExL2	NPTX1
0	1.76344	0.978	0.495	0	pfc_ExL2	LINC01697
0	1.27481	0.943	0.469	0	pfc_ExL2	DACH1
0	2.78905	0.966	0.493	0	pfc_ExL2	LINC00470
0	1.52268	0.934	0.466	0	pfc_ExL2	MSC-AS1
0	3.13843	0.93	0.472	0	pfc_ExL2	AL133405.2
0	3.12422	0.955	0.497	0	pfc_ExL2	AC060765.1
0	2.09071	0.955	0.498	0	pfc_ExL2	CDH9
0	3.7068	0.866	0.41	0	pfc_ExL2	TESPA1
0	2.74321	0.932	0.477	0	pfc_ExL2	LINC01821
0	0.613127	0.987	0.537	0	pfc_ExL2	TLL1
0	3.33562	0.817	0.369	0	pfc_ExL2	MCOLN3
0	1.79729	0.883	0.439	0	pfc_ExL2	LINC01915
0	3.25605	0.994	0.551	0	pfc_ExL2	SV2B
0	2.02404	0.966	0.524	0	pfc_ExL2	LINC02008
0	2.27646	0.956	0.518	0	pfc_ExL2	ADTRP
0	2.9268	0.97	0.536	0	pfc_ExL2	CUX2
0	1.02242	0.982	0.551	0	pfc_ExL2	LINGO2
0	0.720259	0.98	0.551	0	pfc_ExL2	AC079052.1
0	2.31575	0.967	0.544	0	pfc_ExL2	MIR137HG
0	2.96539	0.827	0.405	0	pfc_ExL2	AC019211.1
0	2.72549	0.839	0.419	0	pfc_ExL2	AC104689.2
0	1.46444	0.984	0.565	0	pfc_ExL2	PRLR
0	2.70236	0.897	0.478	0	pfc_ExL2	MOXD1
0	1.30539	0.981	0.563	0	pfc_ExL2	AC004704.1
0	0.926096	0.965	0.547	0	pfc_ExL2	BCL11B
0	1.75095	0.994	0.577	0	pfc_ExL2	CHRM3
0	2.34118	0.989	0.573	0	pfc_ExL2	AC099517.1
0	2.019	0.975	0.559	0	pfc_ExL2	ST6GALNAC5
0	2.79493	0.971	0.555	0	pfc_ExL2	CABP1
0	2.75504	0.923	0.51	0	pfc_ExL2	AC093817.2
0	1.65388	0.929	0.519	0	pfc_ExL2	RIT2
0	0.934366	0.988	0.58	0	pfc_ExL2	ITGA11
0	1.90739	0.997	0.59	0	pfc_ExL2	POSTN
0	1.94262	0.967	0.56	0	pfc_ExL2	AC104078.2
0	3.19	0.846	0.441	0	pfc_ExL2	SCHLAP1
0	1.93993	0.915	0.512	0	pfc_ExL2	KCNH5
0	2.48932	0.999	0.597	0	pfc_ExL2	KCNQ5
0	3.51298	0.875	0.474	0	pfc_ExL2	AC110992.1
0	1.13807	0.974	0.573	0	pfc_ExL2	GRIN1
0	0.501668	0.971	0.571	0	pfc_ExL2	KCNC2
0	2.85009	0.955	0.557	0	pfc_ExL2	KIAA1211L
0	2.53701	0.996	0.599	0	pfc_ExL2	NELL2
0	2.62101	0.875	0.478	0	pfc_ExL2	NPY1R
0	1.67671	0.931	0.535	0	pfc_ExL2	OLFM3
0	1.65369	0.897	0.502	0	pfc_ExL2	AC093866.1
0	1.15821	0.945	0.55	0	pfc_ExL2	GJC1
0	2.11437	0.997	0.603	0	pfc_ExL2	DLGAP2
0	0.956615	0.995	0.601	0	pfc_ExL2	LINC01482
0	3.46808	0.895	0.501	0	pfc_ExL2	AC093843.1
0	1.64797	0.93	0.536	0	pfc_ExL2	GABRA4
0	1.7296	0.874	0.482	0	pfc_ExL2	AC079163.2
0	2.57558	0.994	0.603	0	pfc_ExL2	LDB2
0	0.103771	0.996	0.606	0	pfc_ExL2	CHRM2
0	0.978678	0.962	0.574	0	pfc_ExL2	UNC5D
0	2.54855	0.974	0.587	0	pfc_ExL2	LINC02458
0	1.2072	0.98	0.594	0	pfc_ExL2	ACKR1
0	1.55636	0.991	0.606	0	pfc_ExL2	ADGRL2
0	1.77799	0.997	0.613	0	pfc_ExL2	CDH18
0	3.98413	0.897	0.513	0	pfc_ExL2	AC112481.2
0	1.8427	0.892	0.509	0	pfc_ExL2	BASP1-AS1
0	1.55633	0.963	0.581	0	pfc_ExL2	CD36
0	0.176996	0.978	0.596	0	pfc_ExL2	MMP16
0	0.903967	0.99	0.608	0	pfc_ExL2	MYT1L
0	1.64007	0.93	0.551	0	pfc_ExL2	LINC02853
0	3.45948	0.875	0.496	0	pfc_ExL2	LINC01580
0	1.52089	0.311	0.69	0	pfc_ExL2	AC080132.1
0	1.24353	0.999	0.622	0	pfc_ExL2	RIMS2
0	2.22082	0.908	0.531	0	pfc_ExL2	SYT10
0	1.07456	0.997	0.62	0	pfc_ExL2	LINC02698
0	0.927633	0.944	0.569	0	pfc_ExL2	LINC01902
0	1.69702	0.975	0.601	0	pfc_ExL2	CDH12
0	2.73558	0.926	0.552	0	pfc_ExL2	MIR4500HG
0	0.778105	0.957	0.584	0	pfc_ExL2	HCN1
0	0.98874	0.988	0.615	0	pfc_ExL2	GABRB2
0	1.41982	0.996	0.624	0	pfc_ExL2	GRIN2B
0	1.16682	0.959	0.588	0	pfc_ExL2	AC021134.1
0	0.839223	0.94	0.569	0	pfc_ExL2	RMST
0	0.889146	0.985	0.616	0	pfc_ExL2	SYN2
0	2.07528	0.977	0.61	0	pfc_ExL2	TAFA1
0	0.940461	0.993	0.627	0	pfc_ExL2	CNTN5
0	1.38617	0.992	0.626	0	pfc_ExL2	SCN2A
0	1.24218	0.982	0.617	0	pfc_ExL2	EPHA6
0	1.60005	0.947	0.582	0	pfc_ExL2	CAMK4
0	2.23627	0.886	0.521	0	pfc_ExL2	SCML4
0	0.749569	0.994	0.629	0	pfc_ExL2	LINC02082
0	2.19093	1	0.636	0	pfc_ExL2	MCTP2
0	1.51549	1	0.636	0	pfc_ExL2	MEG3
0	1.02158	0.993	0.629	0	pfc_ExL2	MME
0	0.658311	0.987	0.623	0	pfc_ExL2	MDFIC
0	0.12451	0.974	0.611	0	pfc_ExL2	GRIA1
0	1.79067	0.985	0.622	0	pfc_ExL2	ASIC2
0	3.20309	0.85	0.488	0	pfc_ExL2	AC067956.1
0	1.34568	0.995	0.633	0	pfc_ExL2	SLC4A10
0	1.10554	0.984	0.622	0	pfc_ExL2	TMEM132D
0	1.24142	0.989	0.629	0	pfc_ExL2	MTUS2
0	0.702455	0.866	0.506	0	pfc_ExL2	LINC01508
0	1.32717	0.892	0.532	0	pfc_ExL2	AC068722.1
0	1.52154	0.988	0.63	0	pfc_ExL2	MIAT
0	0.66848	0.798	0.442	0	pfc_ExL2	ARC
0	2.11582	0.947	0.591	0	pfc_ExL2	NDST3
0	1.86377	0.875	0.519	0	pfc_ExL2	ANKRD34C-AS1
0	1.99329	0.986	0.631	0	pfc_ExL2	KCNJ6
0	0.332018	0.996	0.642	0	pfc_ExL2	TENM2
0	3.22396	0.87	0.516	0	pfc_ExL2	LY86-AS1
0	1.24593	0.998	0.644	0	pfc_ExL2	CCSER1
0	1.54899	0.994	0.64	0	pfc_ExL2	ARPP21
0	2.3621	0.82	0.466	0	pfc_ExL2	LIN28B
0	0.154171	0.991	0.638	0	pfc_ExL2	ITGA8
0	2.1491	0.963	0.61	0	pfc_ExL2	FAM153CP
0	1.38602	0.996	0.644	0	pfc_ExL2	CNTN4
0	1.47143	0.841	0.49	0	pfc_ExL2	SEMA3A
0	1.65746	0.991	0.64	0	pfc_ExL2	FRAS1
0	1.60064	0.993	0.643	0	pfc_ExL2	CALM3
0	3.96074	0.845	0.497	0	pfc_ExL2	AC021613.1
0	1.37689	0.958	0.61	0	pfc_ExL2	EPHA4
0	2.14374	0.892	0.544	0	pfc_ExL2	LINC01197
0	2.60659	0.821	0.474	0	pfc_ExL2	AL138701.2
0	0.566523	0.922	0.576	0	pfc_ExL2	AC046195.1
0	1.59665	0.879	0.533	0	pfc_ExL2	PCSK1
0	0.125693	0.947	0.601	0	pfc_ExL2	GABRQ
0	2.40494	0.864	0.519	0	pfc_ExL2	AL591501.1
0	0.567243	0.974	0.63	0	pfc_ExL2	MEG8
0	0.756548	0.936	0.593	0	pfc_ExL2	AC093898.1
0	0.618072	0.83	0.487	0	pfc_ExL2	HS3ST2
0	2.09856	0.984	0.641	0	pfc_ExL2	PCSK2
0	1.52551	0.975	0.632	0	pfc_ExL2	HECW1
0	2.61445	0.837	0.494	0	pfc_ExL2	AC018697.1
0	1.48714	0.956	0.613	0	pfc_ExL2	PAK5
0	1.46156	0.924	0.583	0	pfc_ExL2	GAP43
0	2.20974	0.908	0.567	0	pfc_ExL2	PHYHIP
0	1.87643	0.932	0.591	0	pfc_ExL2	DGCR9
0	1.25104	0.971	0.63	0	pfc_ExL2	NMNAT2
0	1.46257	0.988	0.648	0	pfc_ExL2	GALNT17
0	1.18326	0.865	0.526	0	pfc_ExL2	KCNH7
0	1.24737	1	0.662	0	pfc_ExL2	SYT1
0	0.363665	0.992	0.656	0	pfc_ExL2	ROBO2
0	2.03532	0.974	0.638	0	pfc_ExL2	RBFOX3
0	1.43777	0.991	0.656	0	pfc_ExL2	GABRB3
0	2.27001	0.842	0.507	0	pfc_ExL2	ANO3
0	1.10702	0.979	0.644	0	pfc_ExL2	GABBR2
0	1.56144	0.973	0.639	0	pfc_ExL2	AC114689.3
0	2.62166	0.976	0.642	0	pfc_ExL2	CAMK2A
0	1.64818	0.872	0.538	0	pfc_ExL2	CACNG3
0	1.26681	0.983	0.65	0	pfc_ExL2	FLRT2
0	2.20836	0.918	0.586	0	pfc_ExL2	LINC01250
0	1.96509	0.999	0.667	0	pfc_ExL2	STXBP5L
0	1.3072	0.954	0.622	0	pfc_ExL2	SRRM3
0	3.53921	0.96	0.629	0	pfc_ExL2	AC011287.1
0	1.22217	0.983	0.652	0	pfc_ExL2	AC027288.3
0	2.98508	0.776	0.446	0	pfc_ExL2	AC116345.1
0	1.2288	0.975	0.645	0	pfc_ExL2	KCNJ3
0	0.818529	0.998	0.668	0	pfc_ExL2	ATRNL1
0	1.16012	0.953	0.623	0	pfc_ExL2	PPM1E
0	0.996193	0.999	0.67	0	pfc_ExL2	OPCML
0	1.49546	0.89	0.562	0	pfc_ExL2	AC090578.1
0	1.4041	0.955	0.627	0	pfc_ExL2	GABRG2
0	0.889669	0.812	0.485	0	pfc_ExL2	MARCH11
0	3.31212	0.889	0.562	0	pfc_ExL2	AJ009632.2
0	1.59457	0.997	0.67	0	pfc_ExL2	LRFN5
0	1.62052	0.995	0.668	0	pfc_ExL2	CNTN6
0	1.66165	0.981	0.655	0	pfc_ExL2	KIAA1549L
0	2.47082	0.802	0.477	0	pfc_ExL2	AC020704.1
0	2.06755	0.914	0.589	0	pfc_ExL2	RGS4
0	2.41723	0.886	0.561	0	pfc_ExL2	GDA
0	1.37356	0.958	0.634	0	pfc_ExL2	ZNF385B
0	1.5119	0.955	0.631	0	pfc_ExL2	SLC17A6
0	1.24243	0.942	0.618	0	pfc_ExL2	AMPH
0	0.25074	0.955	0.634	0	pfc_ExL2	CNTNAP3
0	1.3469	0.953	0.632	0	pfc_ExL2	SYT4
0	1.09092	0.852	0.532	0	pfc_ExL2	GABRA2
0	0.761022	0.873	0.554	0	pfc_ExL2	AL136456.1
0	1.44572	0.96	0.641	0	pfc_ExL2	TRHDE
0	1.37433	0.992	0.673	0	pfc_ExL2	SORBS2
0	2.00179	0.918	0.601	0	pfc_ExL2	BMPER
0	1.5019	0.991	0.674	0	pfc_ExL2	CNKSR2
0	2.11814	0.989	0.672	0	pfc_ExL2	LINC02726
0	1.20557	0.961	0.644	0	pfc_ExL2	EFNA5
0	2.9837	0.884	0.568	0	pfc_ExL2	GCNT4
0	0.676792	0.991	0.675	0	pfc_ExL2	AL589693.1
0	0.698895	0.969	0.653	0	pfc_ExL2	POU6F2
0	1.39624	0.995	0.679	0	pfc_ExL2	FRMPD4
0	0.655211	0.944	0.628	0	pfc_ExL2	MYRFL
0	1.02828	0.921	0.606	0	pfc_ExL2	GALNT14
0	0.8495	0.896	0.581	0	pfc_ExL2	GABRG3
0	0.729657	0.991	0.676	0	pfc_ExL2	CNTNAP5
0	4.15435	0.786	0.472	0	pfc_ExL2	AC093607.1
0	1.86818	0.971	0.657	0	pfc_ExL2	AC022126.1
0	1.88356	0.957	0.643	0	pfc_ExL2	PTPRR
0	3.51203	0.777	0.464	0	pfc_ExL2	AC034268.2
0	0.917051	0.988	0.675	0	pfc_ExL2	CACNA1B
0	1.29051	0.984	0.671	0	pfc_ExL2	VSNL1
0	1.21865	0.905	0.593	0	pfc_ExL2	NETO1
0	1.041	0.841	0.529	0	pfc_ExL2	OCA2
0	1.42888	0.909	0.598	0	pfc_ExL2	SGPP2
0	1.36419	0.99	0.679	0	pfc_ExL2	AC010343.3
0	2.186	0.892	0.582	0	pfc_ExL2	AC104035.1
0	0.511171	0.9	0.59	0	pfc_ExL2	ANKRD30BL
0	2.23664	0.825	0.515	0	pfc_ExL2	LINC02755
0	1.69091	0.881	0.572	0	pfc_ExL2	SLIT3
0	1.11804	0.923	0.614	0	pfc_ExL2	ST6GAL2
0	0.220614	0.912	0.603	0	pfc_ExL2	AC022031.2
0	0.631984	0.975	0.666	0	pfc_ExL2	SHISA9
0	3.06722	0.908	0.6	0	pfc_ExL2	VWA3A
0	0.671461	0.937	0.629	0	pfc_ExL2	SCN3A
0	1.01174	0.971	0.663	0	pfc_ExL2	KSR2
0	1.30335	0.929	0.622	0	pfc_ExL2	SRRM4
0	2.94616	0.904	0.597	0	pfc_ExL2	MLIP
0	3.79278	0.811	0.505	0	pfc_ExL2	AL117329.1
0	2.54534	0.892	0.586	0	pfc_ExL2	LINC02296
0	3.00106	0.874	0.569	0	pfc_ExL2	AC090125.1
0	0.574483	0.805	0.5	0	pfc_ExL2	AC026167.1
0	1.70492	0.985	0.68	0	pfc_ExL2	GUCY1A2
0	1.60069	0.961	0.656	0	pfc_ExL2	AL050403.2
0	0.509817	0.948	0.643	0	pfc_ExL2	CELF4
0	0.965065	0.948	0.644	0	pfc_ExL2	SHROOM3
0	1.36672	0.996	0.693	0	pfc_ExL2	KCTD16
0	0.890108	0.858	0.555	0	pfc_ExL2	TRABD2A
0	0.220894	0.998	0.696	0	pfc_ExL2	FGF12
0	1.13352	0.87	0.568	0	pfc_ExL2	VGF
0	1.38873	0.936	0.634	0	pfc_ExL2	DCHS2
0	2.29585	0.937	0.635	0	pfc_ExL2	KCNIP4-IT1
0	1.19887	0.943	0.641	0	pfc_ExL2	ZNF804B
0	1.04731	0.975	0.673	0	pfc_ExL2	BACE2
0	0.216943	0.967	0.665	0	pfc_ExL2	DAPL1
0	2.94882	0.862	0.561	0	pfc_ExL2	LINC02055
0	1.27039	0.965	0.664	0	pfc_ExL2	EPHA5
0	1.70061	0.986	0.685	0	pfc_ExL2	SYN3
0	1.67829	0.999	0.699	0	pfc_ExL2	RALYL
0	2.44506	0.862	0.563	0	pfc_ExL2	AL356295.1
0	1.29038	0.918	0.62	0	pfc_ExL2	TWIST1
0	1.96373	1	0.703	0	pfc_ExL2	KCNIP4
0	1.42715	0.796	0.499	0	pfc_ExL2	SCN3B
0	0.366222	0.879	0.582	0	pfc_ExL2	AC111006.1
0	0.505267	0.739	0.442	0	pfc_ExL2	AC079380.1
0	0.871664	0.956	0.659	0	pfc_ExL2	SLIT2
0	1.45139	0.998	0.702	0	pfc_ExL2	HS6ST3
0	0.76416	0.922	0.626	0	pfc_ExL2	SATB1-AS1
0	1.84969	0.813	0.517	0	pfc_ExL2	MIR31HG
0	0.157725	0.967	0.671	0	pfc_ExL2	OSBPL3
0	0.585399	0.995	0.7	0	pfc_ExL2	NRG1
0	1.75816	0.973	0.678	0	pfc_ExL2	COL5A2
0	1.3528	0.994	0.7	0	pfc_ExL2	KHDRBS2
0	1.15992	0.927	0.633	0	pfc_ExL2	NELL1
0	0.519711	0.799	0.505	0	pfc_ExL2	RSPO3
0	2.18756	0.886	0.593	0	pfc_ExL2	AL024495.1
0	0.566283	1	0.707	0	pfc_ExL2	DLGAP1
0	1.22287	0.99	0.698	0	pfc_ExL2	RGS6
0	1.25391	0.945	0.653	0	pfc_ExL2	PTPRO
0	1.44501	0.942	0.65	0	pfc_ExL2	COL19A1
0	0.735856	0.981	0.69	0	pfc_ExL2	PTPRT
0	0.389903	0.966	0.675	0	pfc_ExL2	CA10
0	1.53994	0.974	0.683	0	pfc_ExL2	LMO3
0	0.786945	0.942	0.651	0	pfc_ExL2	CDH10
0	0.286437	0.912	0.622	0	pfc_ExL2	AC079793.1
0	1.24739	0.895	0.606	0	pfc_ExL2	KCNB2
0	2.66138	0.773	0.485	0	pfc_ExL2	NWD2
0	0.781399	0.999	0.711	0	pfc_ExL2	FGF14
0	1.05703	0.997	0.709	0	pfc_ExL2	DGKB
0	1.71378	0.882	0.594	0	pfc_ExL2	ANKRD30B
0	1.27482	0.775	0.488	0	pfc_ExL2	CNR1
0	1.12439	0.885	0.598	0	pfc_ExL2	CCK
0	1.93394	0.982	0.695	0	pfc_ExL2	CNGB3
0	1.527	0.947	0.66	0	pfc_ExL2	LINC00504
0	2.74425	0.694	0.408	0	pfc_ExL2	AL133166.1
0	1.51537	0.972	0.686	0	pfc_ExL2	CLSTN2
0	1.41985	0.921	0.636	0	pfc_ExL2	PRICKLE1
0	0.459895	0.915	0.63	0	pfc_ExL2	AL359636.2
0	1.11657	0.972	0.687	0	pfc_ExL2	LINC00871
0	0.262766	0.85	0.566	0	pfc_ExL2	TRPC4
0	2.6429	0.98	0.696	0	pfc_ExL2	SATB2
0	0.69053	0.985	0.701	0	pfc_ExL2	ATP1A3
0	3.53469	0.718	0.434	0	pfc_ExL2	MCHR2
0	2.26046	0.89	0.607	0	pfc_ExL2	AC013287.1
0	0.111084	0.796	0.513	0	pfc_ExL2	LINC00616
0	2.24293	0.916	0.634	0	pfc_ExL2	AC097467.3
0	2.9671	0.981	0.7	0	pfc_ExL2	AC138305.1
0	1.05866	0.976	0.695	0	pfc_ExL2	SPAG17
0	0.962301	0.89	0.61	0	pfc_ExL2	AC007091.1
0	0.787618	0.909	0.629	0	pfc_ExL2	AFF2
0	1.20654	0.908	0.628	0	pfc_ExL2	FAM189A1
0	3.50158	0.794	0.514	0	pfc_ExL2	LINC02141
0	1.14854	0.997	0.718	0	pfc_ExL2	GRM5
0	0.791279	0.97	0.691	0	pfc_ExL2	TMTC1
0	2.10112	0.747	0.469	0	pfc_ExL2	GLRA3
0	1.04079	0.993	0.715	0	pfc_ExL2	CACNB2
0	1.4019	0.951	0.674	0	pfc_ExL2	THY1
0	2.41542	0.902	0.626	0	pfc_ExL2	PKN2-AS1
0	1.26326	0.986	0.71	0	pfc_ExL2	TMEM108
0	1.12623	0.904	0.628	0	pfc_ExL2	AC007563.2
0	0.607632	0.988	0.712	0	pfc_ExL2	PTPRN2
0	0.366013	0.322	0.598	0	pfc_ExL2	LINC00683
0	3.61487	0.815	0.539	0	pfc_ExL2	LINC02822
0	1.30155	0.947	0.673	0	pfc_ExL2	ADAMTSL1
0	1.22964	1	0.727	0	pfc_ExL2	LRRTM4
0	2.64321	0.783	0.51	0	pfc_ExL2	LINC02220
0	2.23511	0.982	0.709	0	pfc_ExL2	RASGRP1
0	0.177157	0.954	0.681	0	pfc_ExL2	AL137025.1
0	1.07657	0.974	0.702	0	pfc_ExL2	PEG10
0	1.90498	0.859	0.587	0	pfc_ExL2	NIPAL2
0	0.636406	0.902	0.63	0	pfc_ExL2	RUNDC3B
0	0.135737	0.983	0.712	0	pfc_ExL2	GRM7
0	0.621065	0.901	0.63	0	pfc_ExL2	OSBPL10
0	0.576403	0.889	0.618	0	pfc_ExL2	DUSP5
0	0.888954	0.974	0.704	0	pfc_ExL2	MCTP1
0	1.43238	0.929	0.659	0	pfc_ExL2	AC079298.3
0	0.163679	0.752	0.483	0	pfc_ExL2	AC021504.1
0	0.791567	0.928	0.659	0	pfc_ExL2	BRINP1
0	0.992106	0.956	0.687	0	pfc_ExL2	AL008633.1
0	2.35153	0.765	0.497	0	pfc_ExL2	AC073091.3
0	2.80567	0.786	0.518	0	pfc_ExL2	ZBBX
0	0.482406	0.985	0.717	0	pfc_ExL2	TBC1D4
0	1.70114	0.968	0.701	0	pfc_ExL2	LINC01122
0	0.662415	0.957	0.691	0	pfc_ExL2	SEZ6L
0	0.64842	0.986	0.721	0	pfc_ExL2	CADPS
0	0.574305	0.942	0.678	0	pfc_ExL2	CALY
0	0.936129	0.92	0.657	0	pfc_ExL2	AC120193.1
0	0.933455	0.794	0.532	0	pfc_ExL2	AC110023.1
0	1.63154	0.972	0.711	0	pfc_ExL2	CADPS2
0	0.112915	0.81	0.549	0	pfc_ExL2	AC010967.1
0	1.04976	0.916	0.656	0	pfc_ExL2	GRM1
0	0.377345	0.99	0.731	0	pfc_ExL2	MYO16
0	1.21814	0.996	0.737	0	pfc_ExL2	CACNA2D3
0	1.598	0.981	0.723	0	pfc_ExL2	SH3GL2
0	0.451996	0.952	0.695	0	pfc_ExL2	SDK1
0	0.882556	0.769	0.512	0	pfc_ExL2	LINC02223
0	0.954764	0.924	0.667	0	pfc_ExL2	STMN2
0	0.982997	0.989	0.732	0	pfc_ExL2	FAT3
0	1.31476	0.936	0.679	0	pfc_ExL2	AL590550.1
0	1.23413	0.856	0.599	0	pfc_ExL2	PTK2B
0	2.27895	0.833	0.577	0	pfc_ExL2	ANKRD33B
0	0.93644	0.907	0.651	0	pfc_ExL2	CCDC85A
0	2.16235	0.919	0.663	0	pfc_ExL2	AC093523.1
0	1.31922	0.934	0.679	0	pfc_ExL2	PLXNA4
0	1.71612	0.989	0.734	0	pfc_ExL2	ADAM23
0	1.11366	1	0.746	0	pfc_ExL2	CSMD1
0	0.873879	0.907	0.653	0	pfc_ExL2	EPHB1
0	1.87248	0.724	0.47	0	pfc_ExL2	SGCG
[truncated: 17,418 more rows]
