# Supplementary material for: Epigenetically constrained astrocyte states underlie prefrontal cortex vulnerability in Down syndrome–associated Alzheimer’s disease
Source: bioRxiv. 2026 Apr 21:2026.04.17.719050. Preprint. [Version 1] doi: 10.64898/2026.04.17.719050 (PMC13131464; doi:10.64898/2026.04.17.719050)
Supplement: Supplement 2 — Supplementary Table 2. Marker genes for the six astrocyte states identified in the snRNA-seq dataset. See Fig. 2 and Extended Data Fig. 2. [file media-2.xlsx]

## Sheet: Sheet 1
p_val	avg_log2FC	pct.1	pct.2	p_val_adj	cluster	gene
0	0.451363	0.941	0.79	0	astro_basal_mito	AC093765.2
0	1.52529	0.919	0.771	0	astro_basal_mito	SLCO2A1
0	0.99264	0.952	0.827	0	astro_basal_mito	BCAS1
0	0.695969	0.974	0.874	0	astro_basal_mito	ST18
0	1.40098	0.974	0.911	0	astro_basal_mito	MT-ND3
0	1.28814	0.977	0.919	0	astro_basal_mito	MT-CYB
0	1.30066	0.967	0.92	0	astro_basal_mito	MT-ND1
0	1.33657	0.992	0.955	0	astro_basal_mito	MT-CO3
0	1.17594	0.988	0.969	0	astro_basal_mito	MT-CO1
0	1.23737	0.996	0.986	0	astro_basal_mito	MT-ATP6
8.64111e-283	1.08436	0.931	0.775	1.72822e-279	astro_basal_mito	AL355838.1
5.84165e-261	0.778823	0.95	0.858	1.16833e-257	astro_basal_mito	AC008571.2
3.92361e-260	0.5313	0.957	0.88	7.84721e-257	astro_basal_mito	CNDP1
3.33045e-253	0.56722	0.959	0.903	6.6609e-250	astro_basal_mito	UGT8
2.16924e-252	0.71812	0.953	0.821	4.33847e-249	astro_basal_mito	FRMD4B
2.67579e-233	0.545394	0.941	0.856	5.35158e-230	astro_basal_mito	SAMMSON
1.15468e-227	0.964455	0.91	0.753	2.30936e-224	astro_basal_mito	AC090015.1
6.61006e-225	0.790159	0.953	0.788	1.32201e-221	astro_basal_mito	COL15A1
3.10225e-219	0.56846	0.929	0.846	6.2045e-216	astro_basal_mito	PIEZO2
1.66773e-217	0.671899	0.929	0.818	3.33547e-214	astro_basal_mito	LINC01608
1.05037e-212	0.313698	0.991	0.932	2.10075e-209	astro_basal_mito	SEMA3E
2.47797e-212	0.519042	0.963	0.898	4.95594e-209	astro_basal_mito	SLC5A11
3.38357e-207	1.84207	0.803	0.499	6.76715e-204	astro_basal_mito	NOS3
1.67443e-205	0.57004	0.956	0.857	3.34886e-202	astro_basal_mito	AC012494.1
3.48913e-202	1.04496	0.917	0.803	6.97827e-199	astro_basal_mito	KIRREL3
1.28121e-198	0.647298	0.955	0.815	2.56242e-195	astro_basal_mito	AP000477.3
1.43783e-194	1.05284	0.946	0.846	2.87567e-191	astro_basal_mito	GDNF-AS1
2.02292e-187	0.652122	0.939	0.835	4.04585e-184	astro_basal_mito	MOBP
1.14085e-183	1.31523	0.904	0.759	2.28171e-180	astro_basal_mito	AC025810.1
4.85295e-182	0.494118	0.935	0.82	9.70591e-179	astro_basal_mito	LRP2
2.78549e-180	0.715376	0.926	0.848	5.57099e-177	astro_basal_mito	ZNF536
5.30242e-172	1.12902	0.827	0.596	1.06048e-168	astro_basal_mito	FOXC1
1.2357e-169	0.639165	0.962	0.871	2.4714e-166	astro_basal_mito	HHIP
5.3006e-169	0.691867	0.931	0.857	1.06012e-165	astro_basal_mito	AL392023.2
4.06966e-168	1.04719	0.857	0.719	8.13932e-165	astro_basal_mito	LGR5
5.73135e-165	0.257085	0.966	0.914	1.14627e-161	astro_basal_mito	AC061958.1
2.04838e-164	0.907517	0.841	0.725	4.09675e-161	astro_basal_mito	PLAT
1.65206e-161	0.371365	0.828	0.572	3.30412e-158	astro_basal_mito	HPGD
7.69696e-157	0.76099	0.909	0.793	1.53939e-153	astro_basal_mito	SHROOM4
4.91076e-155	0.736005	0.892	0.765	9.82152e-152	astro_basal_mito	ABCA8
7.98576e-154	0.65858	0.917	0.784	1.59715e-150	astro_basal_mito	AL354809.1
3.54194e-148	0.686998	0.846	0.71	7.08387e-145	astro_basal_mito	LINC01630
7.6849e-148	0.645736	0.913	0.819	1.53698e-144	astro_basal_mito	CNTNAP4
2.75301e-146	2.91708	0.64	0.383	5.50602e-143	astro_basal_mito	AP001037.1
2.17719e-145	0.849021	0.908	0.795	4.35438e-142	astro_basal_mito	LINC00320
3.60025e-139	0.275348	0.845	0.803	7.2005e-136	astro_basal_mito	NALCN-AS1
2.59859e-133	0.44112	0.915	0.767	5.19718e-130	astro_basal_mito	RPH3A
1.6252e-124	0.494573	0.896	0.79	3.25041e-121	astro_basal_mito	BMP6
5.20168e-124	1.08159	0.766	0.665	1.04034e-120	astro_basal_mito	S100A11
8.0515e-124	0.687685	0.892	0.727	1.6103e-120	astro_basal_mito	LINC01837
3.24913e-123	0.71474	0.95	0.872	6.49825e-120	astro_basal_mito	OPALIN
6.2674e-123	1.29107	0.802	0.524	1.25348e-119	astro_basal_mito	SULT1B1
2.50759e-122	0.485695	0.967	0.902	5.01519e-119	astro_basal_mito	ENPP2
4.87211e-122	1.47358	0.782	0.591	9.74422e-119	astro_basal_mito	SLC38A11
7.36581e-121	0.383551	0.924	0.746	1.47316e-117	astro_basal_mito	RNF152
2.57355e-119	0.420162	0.862	0.719	5.14711e-116	astro_basal_mito	AC008691.1
1.46399e-118	0.876701	0.783	0.6	2.92797e-115	astro_basal_mito	CD69
5.24404e-117	0.46696	0.877	0.755	1.04881e-113	astro_basal_mito	NETO2
7.75422e-117	0.543276	0.854	0.798	1.55084e-113	astro_basal_mito	LINC01470
2.00907e-115	3.00471	0.666	0.436	4.01813e-112	astro_basal_mito	SLC5A8
4.89854e-114	0.675576	0.812	0.578	9.79708e-111	astro_basal_mito	LINC02511
4.5981e-113	0.475577	0.946	0.857	9.19621e-110	astro_basal_mito	KCNH8
1.24203e-112	0.863508	0.744	0.517	2.48406e-109	astro_basal_mito	PRLR
8.18523e-112	0.164731	0.987	0.932	1.63705e-108	astro_basal_mito	COL12A1
1.64466e-107	0.246156	0.935	0.875	3.28932e-104	astro_basal_mito	C1QTNF1
8.41515e-105	0.322085	0.956	0.839	1.68303e-101	astro_basal_mito	XYLT1
3.49554e-104	1.48505	0.463	0.268	6.99108e-101	astro_basal_mito	LINC01162
4.31688e-102	1.13397	0.74	0.572	8.63377e-99	astro_basal_mito	FLI1
6.29613e-101	1.56533	0.741	0.584	1.25923e-97	astro_basal_mito	AL138694.1
1.62312e-100	0.585241	0.916	0.795	3.24624e-97	astro_basal_mito	LINC00639
3.46372e-100	0.46009	0.888	0.792	6.92743e-97	astro_basal_mito	SVEP1
5.83323e-100	0.796438	0.763	0.586	1.16665e-96	astro_basal_mito	LINC02552
2.27147e-99	1.50524	0.745	0.609	4.54295e-96	astro_basal_mito	IKZF1
5.51566e-98	0.382556	0.854	0.704	1.10313e-94	astro_basal_mito	PAPSS2
1.62584e-96	0.596158	0.942	0.925	3.25168e-93	astro_basal_mito	SPP1
1.3772e-95	0.19935	0.97	0.882	2.7544e-92	astro_basal_mito	AL583785.1
1.89233e-95	1.25797	0.688	0.492	3.78466e-92	astro_basal_mito	VIP
3.21343e-95	0.241064	0.938	0.844	6.42687e-92	astro_basal_mito	AC008945.2
2.02781e-93	0.130205	0.952	0.848	4.05562e-90	astro_basal_mito	SAMD5
2.46021e-92	0.747701	0.947	0.871	4.92041e-89	astro_basal_mito	CDH19
4.55018e-92	0.624473	0.873	0.797	9.10037e-89	astro_basal_mito	DOCK8
5.04576e-92	3.75708	0.563	0.386	1.00915e-88	astro_basal_mito	TM4SF1
2.45416e-91	0.596882	0.902	0.796	4.90832e-88	astro_basal_mito	AC108721.2
7.91069e-91	0.343823	0.898	0.769	1.58214e-87	astro_basal_mito	C10orf90
1.14926e-90	0.213461	0.879	0.75	2.29853e-87	astro_basal_mito	EPHA3
1.51548e-90	2.38708	0.516	0.33	3.03097e-87	astro_basal_mito	TRHDE-AS1
2.09951e-90	0.650849	0.658	0.509	4.19902e-87	astro_basal_mito	AC104078.2
3.39537e-90	0.472417	0.959	0.859	6.79075e-87	astro_basal_mito	CTNNA3
4.34321e-90	0.783592	0.81	0.693	8.68643e-87	astro_basal_mito	LINC02073
7.92722e-88	2.27635	0.548	0.402	1.58544e-84	astro_basal_mito	FAM163A
9.22196e-88	1.64817	0.64	0.455	1.84439e-84	astro_basal_mito	SYTL5
1.11265e-87	0.631863	0.804	0.642	2.22529e-84	astro_basal_mito	SEMA3C
1.08608e-86	0.401741	0.998	0.985	2.17215e-83	astro_basal_mito	PLP1
6.17823e-86	0.387678	0.973	0.914	1.23565e-82	astro_basal_mito	LINC01099
4.27641e-85	0.778213	0.806	0.686	8.55281e-82	astro_basal_mito	PHLDB2
3.42944e-84	0.639668	0.878	0.853	6.85887e-81	astro_basal_mito	CR1
1.32874e-83	1.23628	0.436	0.329	2.65747e-80	astro_basal_mito	SLFN12L
2.43158e-82	0.549933	0.894	0.775	4.86315e-79	astro_basal_mito	PROX1
9.68587e-82	0.536988	0.632	0.427	1.93717e-78	astro_basal_mito	BMP5
2.76417e-80	0.164362	0.858	0.706	5.52835e-77	astro_basal_mito	FOXP2
2.57311e-79	0.726595	0.834	0.749	5.14622e-76	astro_basal_mito	PTPRC
5.5417e-79	0.469175	0.944	0.899	1.10834e-75	astro_basal_mito	GJA1
3.49268e-78	0.966794	0.707	0.547	6.98536e-75	astro_basal_mito	TOX3
4.99718e-75	0.941768	0.69	0.561	9.99437e-72	astro_basal_mito	AC007368.1
1.75851e-74	1.21381	0.511	0.369	3.51702e-71	astro_basal_mito	LHX6
1.96454e-74	0.500133	0.804	0.627	3.92908e-71	astro_basal_mito	AC004852.2
1.97887e-74	0.644387	0.758	0.629	3.95774e-71	astro_basal_mito	MET
5.42729e-74	0.624477	0.681	0.459	1.08546e-70	astro_basal_mito	HTR7
1.15456e-73	1.34525	0.66	0.486	2.30912e-70	astro_basal_mito	PTGFR
2.19284e-73	0.138718	0.979	0.931	4.38568e-70	astro_basal_mito	TF
2.44501e-73	1.97392	0.482	0.309	4.89002e-70	astro_basal_mito	HTR1E
9.65422e-73	1.10534	0.744	0.588	1.93084e-69	astro_basal_mito	MS4A6A
3.68111e-72	1.15443	0.732	0.635	7.36221e-69	astro_basal_mito	NXPH2
2.8719e-71	0.46838	0.738	0.542	5.7438e-68	astro_basal_mito	IFNG-AS1
2.7142e-70	1.64194	0.652	0.506	5.42841e-67	astro_basal_mito	GAD2
3.27672e-69	0.19522	0.96	0.883	6.55345e-66	astro_basal_mito	AL033504.1
1.07048e-68	0.590707	0.786	0.587	2.14095e-65	astro_basal_mito	MME
1.08444e-68	0.296981	0.867	0.746	2.16889e-65	astro_basal_mito	IGF2BP2
2.27461e-68	0.297274	0.847	0.652	4.54921e-65	astro_basal_mito	AC079380.1
7.50651e-68	0.586408	0.892	0.792	1.5013e-64	astro_basal_mito	LINC00326
1.19019e-67	0.430166	0.882	0.778	2.38039e-64	astro_basal_mito	TAFA4
1.23495e-67	2.12508	0.386	0.296	2.4699e-64	astro_basal_mito	LINC02217
1.68831e-67	0.750171	0.799	0.638	3.37662e-64	astro_basal_mito	EBF2
8.65446e-67	0.47982	0.844	0.769	1.73089e-63	astro_basal_mito	CLDN5
2.79671e-66	2.59296	0.446	0.309	5.59343e-63	astro_basal_mito	LINC01705
9.46899e-65	0.678817	0.712	0.581	1.8938e-61	astro_basal_mito	ATP8A2
1.03492e-64	0.643341	0.82	0.699	2.06984e-61	astro_basal_mito	CCDC26
1.87935e-64	0.269448	0.908	0.794	3.7587e-61	astro_basal_mito	FSTL5
2.43794e-62	0.509745	0.865	0.778	4.87588e-59	astro_basal_mito	INPP5D
3.68359e-62	1.47454	0.682	0.527	7.36718e-59	astro_basal_mito	KCNIP4-IT1
6.32872e-62	0.639566	0.691	0.556	1.26574e-58	astro_basal_mito	NOTCH3
9.3002e-62	0.986723	0.864	0.747	1.86004e-58	astro_basal_mito	SLC38A5
2.63191e-61	0.169975	0.918	0.827	5.26382e-58	astro_basal_mito	FOLH1
3.10486e-60	0.176935	0.93	0.837	6.20971e-57	astro_basal_mito	TGM2
5.40531e-60	0.255326	0.732	0.586	1.08106e-56	astro_basal_mito	SLC6A20
8.5844e-60	0.891102	0.39	0.278	1.71688e-56	astro_basal_mito	LINC01709
2.29566e-59	0.371362	0.825	0.673	4.59132e-56	astro_basal_mito	HDAC9
1.188e-58	0.953974	0.567	0.417	2.37601e-55	astro_basal_mito	TWIST1
1.3157e-58	0.988318	0.826	0.711	2.6314e-55	astro_basal_mito	LINC00616
2.30048e-58	0.103385	0.929	0.869	4.60096e-55	astro_basal_mito	COL4A3
5.86823e-58	0.206594	0.843	0.745	1.17365e-54	astro_basal_mito	SGCZ
2.57314e-57	0.168273	0.925	0.81	5.14627e-54	astro_basal_mito	AL357507.1
2.63403e-57	0.579302	0.783	0.703	5.26806e-54	astro_basal_mito	CORT
2.68575e-57	1.66386	0.629	0.463	5.3715e-54	astro_basal_mito	RASEF
4.79146e-57	0.345048	0.968	0.953	9.58293e-54	astro_basal_mito	APOE
1.58028e-56	0.541664	0.785	0.718	3.16056e-53	astro_basal_mito	SLIT1
2.13055e-56	1.10984	0.616	0.462	4.26109e-53	astro_basal_mito	KCNB2
3.12715e-56	0.646268	0.8	0.662	6.2543e-53	astro_basal_mito	RPRM
6.55282e-56	1.08009	0.616	0.496	1.31056e-52	astro_basal_mito	PTGS2
3.30224e-55	0.593329	0.801	0.656	6.60447e-52	astro_basal_mito	MYO1B
4.61246e-55	0.528907	0.687	0.562	9.22491e-52	astro_basal_mito	GUCY1A2
6.69261e-55	0.188258	0.672	0.526	1.33852e-51	astro_basal_mito	ADAMTS18
2.68439e-54	2.09335	0.452	0.325	5.36879e-51	astro_basal_mito	MCHR2
3.40291e-54	0.539952	0.663	0.517	6.80582e-51	astro_basal_mito	S100Z
1.3569e-53	0.804192	0.568	0.439	2.7138e-50	astro_basal_mito	IL1B
2.29908e-53	2.15844	0.63	0.491	4.59815e-50	astro_basal_mito	ACTG2
2.51484e-53	1.43907	0.602	0.443	5.02969e-50	astro_basal_mito	BASP1-AS1
5.37375e-53	0.431076	0.89	0.786	1.07475e-49	astro_basal_mito	RUNX2
7.30546e-53	1.22676	0.711	0.538	1.46109e-49	astro_basal_mito	LINC00840
4.86941e-52	1.25809	0.656	0.548	9.73881e-49	astro_basal_mito	GPX3
6.47486e-52	0.558402	0.866	0.685	1.29497e-48	astro_basal_mito	PROX1-AS1
1.34962e-51	0.421214	0.746	0.636	2.69924e-48	astro_basal_mito	SLC35F3
1.36667e-51	0.470482	0.909	0.842	2.73335e-48	astro_basal_mito	CST3
1.88361e-50	0.506976	0.797	0.675	3.76721e-47	astro_basal_mito	MUSTN1
1.59115e-49	0.247169	0.918	0.832	3.1823e-46	astro_basal_mito	CLDN11
1.72748e-49	0.8708	0.66	0.535	3.45497e-46	astro_basal_mito	PTPRR
4.64482e-49	0.456375	0.87	0.816	9.28964e-46	astro_basal_mito	EEF1A1
1.02818e-48	1.49761	0.449	0.294	2.05637e-45	astro_basal_mito	AC009432.2
1.9978e-48	0.437698	0.651	0.514	3.9956e-45	astro_basal_mito	PRKG2
2.03592e-48	1.53757	0.57	0.45	4.07184e-45	astro_basal_mito	AC109492.1
7.71666e-48	1.23248	0.285	0.244	1.54333e-44	astro_basal_mito	LINC02645
1.22658e-47	0.648512	0.74	0.619	2.45315e-44	astro_basal_mito	AC138305.1
1.6816e-47	0.798227	0.676	0.557	3.3632e-44	astro_basal_mito	CA10
2.91651e-47	1.41187	0.728	0.579	5.83302e-44	astro_basal_mito	MIR4527HG
3.28495e-47	0.302013	0.92	0.869	6.56991e-44	astro_basal_mito	FER1L6-AS2
4.78934e-47	0.54255	0.729	0.63	9.57869e-44	astro_basal_mito	RYR2
6.62484e-47	0.308956	0.5	0.399	1.32497e-43	astro_basal_mito	AL583827.1
7.63583e-47	0.800195	0.755	0.66	1.52717e-43	astro_basal_mito	TRPC5
9.08298e-47	0.597443	0.762	0.672	1.8166e-43	astro_basal_mito	LGALS1
9.58455e-47	0.468402	0.893	0.798	1.91691e-43	astro_basal_mito	RASGRF2
2.05261e-46	0.495347	0.865	0.843	4.10522e-43	astro_basal_mito	RPLP1
2.7138e-46	0.226201	0.708	0.624	5.4276e-43	astro_basal_mito	CPA6
5.19391e-46	0.107646	0.937	0.853	1.03878e-42	astro_basal_mito	GRM5
8.83193e-46	0.607562	0.862	0.796	1.76639e-42	astro_basal_mito	PRDM1
4.84535e-45	0.678194	0.717	0.603	9.6907e-42	astro_basal_mito	SGPP2
6.78274e-45	0.363749	0.882	0.766	1.35655e-41	astro_basal_mito	NELL2
2.73067e-44	2.97976	0.512	0.416	5.46134e-41	astro_basal_mito	LINC01443
1.84511e-43	1.47134	0.631	0.508	3.69023e-40	astro_basal_mito	CREG2
1.93975e-43	0.611075	0.73	0.624	3.87949e-40	astro_basal_mito	MT1G
3.79701e-43	1.71756	0.416	0.322	7.59402e-40	astro_basal_mito	LINC02263
4.76999e-43	0.47893	0.826	0.735	9.53999e-40	astro_basal_mito	AL033523.1
4.42106e-42	1.68885	0.522	0.423	8.84212e-39	astro_basal_mito	AC079772.1
6.54583e-42	1.12238	0.58	0.453	1.30917e-38	astro_basal_mito	AC022325.2
1.0678e-41	0.53432	0.797	0.701	2.1356e-38	astro_basal_mito	CNTNAP2
1.14335e-41	0.260501	0.974	0.93	2.2867e-38	astro_basal_mito	CABLES1
1.34386e-41	0.124847	0.779	0.64	2.68773e-38	astro_basal_mito	SEMA5A
1.61366e-41	0.201662	0.958	0.887	3.22731e-38	astro_basal_mito	LINC02465
2.7697e-41	0.576103	0.816	0.725	5.5394e-38	astro_basal_mito	AL392172.2
3.90702e-41	1.02661	0.566	0.44	7.81404e-38	astro_basal_mito	GLRA3
2.38149e-40	1.35553	0.697	0.614	4.76298e-37	astro_basal_mito	ITGA4
2.57912e-40	0.494444	0.904	0.831	5.15825e-37	astro_basal_mito	SPOCK3
2.96704e-40	0.128386	0.982	0.934	5.93408e-37	astro_basal_mito	AC004946.1
4.07181e-40	0.401058	0.892	0.817	8.14363e-37	astro_basal_mito	ROBO1
5.6277e-40	0.510373	0.812	0.719	1.12554e-36	astro_basal_mito	LINC02742
6.49992e-40	0.78918	0.68	0.602	1.29998e-36	astro_basal_mito	CALM3
2.4588e-39	0.33712	0.89	0.818	4.91761e-36	astro_basal_mito	DLL4
3.34965e-39	0.972594	0.695	0.584	6.69929e-36	astro_basal_mito	AFF2
4.61952e-39	4.33189	0.47	0.378	9.23904e-36	astro_basal_mito	MEPE
6.31487e-39	0.318814	0.844	0.727	1.26297e-35	astro_basal_mito	AC100801.1
1.01185e-38	0.635443	0.474	0.356	2.0237e-35	astro_basal_mito	PLA1A
1.06235e-38	0.286428	0.825	0.723	2.12469e-35	astro_basal_mito	FMN1
1.19638e-38	0.246449	0.839	0.749	2.39275e-35	astro_basal_mito	CRISPLD2
2.14081e-38	0.404158	0.898	0.796	4.28161e-35	astro_basal_mito	DOCK5
2.85296e-38	0.381642	0.856	0.78	5.70592e-35	astro_basal_mito	AC004083.1
3.54825e-38	1.75311	0.476	0.375	7.09651e-35	astro_basal_mito	LINC02257
6.65882e-38	0.512065	0.6	0.493	1.33176e-34	astro_basal_mito	AC097480.1
1.15473e-37	1.06526	0.499	0.378	2.30946e-34	astro_basal_mito	ATP2C2
1.34239e-37	0.157803	0.588	0.463	2.68478e-34	astro_basal_mito	BCL11B
1.65625e-37	0.395934	0.771	0.639	3.3125e-34	astro_basal_mito	SLC35F4
1.8781e-37	1.01882	0.59	0.473	3.75621e-34	astro_basal_mito	TIMP1
2.62078e-36	0.132618	0.997	0.981	5.24155e-33	astro_basal_mito	SLC1A2
2.819e-36	0.297781	0.955	0.911	5.638e-33	astro_basal_mito	SERPINE2
4.09857e-36	0.739092	0.493	0.407	8.19713e-33	astro_basal_mito	DPP4
5.44566e-36	0.472997	0.602	0.495	1.08913e-32	astro_basal_mito	HSPG2
6.637e-36	0.483856	0.559	0.666	1.3274e-32	astro_basal_mito	AC112481.2
3.47409e-35	1.74973	0.623	0.559	6.94819e-32	astro_basal_mito	PARM1
6.18606e-35	0.287581	0.965	0.92	1.23721e-31	astro_basal_mito	SLC6A1
2.54029e-34	0.331535	0.912	0.893	5.08059e-31	astro_basal_mito	B2M
3.04475e-34	0.590438	0.709	0.627	6.08951e-31	astro_basal_mito	RHOC
3.80088e-34	0.416615	0.736	0.648	7.60176e-31	astro_basal_mito	ERG
5.19107e-34	2.22141	0.485	0.395	1.03821e-30	astro_basal_mito	SMYD1
7.59939e-34	0.784947	0.542	0.479	1.51988e-30	astro_basal_mito	RXFP1
8.87543e-34	0.362375	0.966	0.944	1.77509e-30	astro_basal_mito	SDC4
1.13415e-33	0.396101	0.826	0.708	2.26831e-30	astro_basal_mito	TFEC
2.33088e-33	0.461289	0.76	0.693	4.66176e-30	astro_basal_mito	LNCAROD
2.7497e-33	1.15771	0.572	0.469	5.4994e-30	astro_basal_mito	RAB27B
3.63403e-33	1.15126	0.644	0.573	7.26805e-30	astro_basal_mito	EGFL7
4.4388e-33	0.357037	0.906	0.889	8.87761e-30	astro_basal_mito	AGT
5.16757e-33	2.35428	0.486	0.388	1.03351e-29	astro_basal_mito	AP003400.1
2.26729e-32	0.827317	0.556	0.447	4.53458e-29	astro_basal_mito	NMNAT2
1.12657e-31	0.26238	0.978	0.958	2.25313e-28	astro_basal_mito	FGFR3
1.34715e-31	0.373014	0.818	0.767	2.69431e-28	astro_basal_mito	TPT1
1.3633e-31	0.348406	0.78	0.66	2.7266e-28	astro_basal_mito	ADAM28
4.97385e-31	0.291188	0.743	0.685	9.9477e-28	astro_basal_mito	AL050403.2
6.2428e-31	0.665173	0.709	0.617	1.24856e-27	astro_basal_mito	LINC01170
1.43031e-30	1.08709	0.552	0.452	2.86062e-27	astro_basal_mito	SLIT3
1.47347e-30	0.289703	0.491	0.447	2.94694e-27	astro_basal_mito	AC110014.1
1.69764e-30	1.29358	0.465	0.374	3.39527e-27	astro_basal_mito	KHDRBS2-OT
1.78945e-30	1.07337	0.681	0.597	3.5789e-27	astro_basal_mito	CRIP1
5.39565e-30	2.43225	0.334	0.27	1.07913e-26	astro_basal_mito	AL353811.1
5.78967e-30	0.640204	0.672	0.573	1.15793e-26	astro_basal_mito	ABCA9
1.05873e-29	0.5251	0.686	0.604	2.11747e-26	astro_basal_mito	PCDH11X
1.15106e-29	0.736765	0.441	0.339	2.30211e-26	astro_basal_mito	SCUBE1
4.32903e-29	0.625174	0.638	0.523	8.65806e-26	astro_basal_mito	CD86
5.14264e-29	1.68177	0.636	0.507	1.02853e-25	astro_basal_mito	LINC01478
1.18051e-28	0.807871	0.592	0.484	2.36103e-25	astro_basal_mito	ATP6V0D2
2.71583e-28	0.399941	0.823	0.732	5.43165e-25	astro_basal_mito	ADGRF5
3.75106e-28	0.190992	0.991	0.974	7.50211e-25	astro_basal_mito	SLC6A11
5.19843e-28	0.231717	0.904	0.779	1.03969e-24	astro_basal_mito	AC007614.1
5.91325e-28	0.689136	0.791	0.72	1.18265e-24	astro_basal_mito	NECAB1
7.34853e-28	1.06431	0.655	0.555	1.46971e-24	astro_basal_mito	GPR4
8.8567e-28	0.128489	0.986	0.926	1.77134e-24	astro_basal_mito	KCNIP1
1.09406e-27	0.208705	0.806	0.727	2.18812e-24	astro_basal_mito	AL391840.1
1.37834e-27	0.650304	0.663	0.575	2.75669e-24	astro_basal_mito	AP000829.1
1.57063e-27	0.505594	0.688	0.641	3.14126e-24	astro_basal_mito	CXCL14
2.06948e-27	0.424624	0.751	0.701	4.13897e-24	astro_basal_mito	PECAM1
3.40823e-27	0.204445	0.921	0.869	6.81645e-24	astro_basal_mito	MT1M
4.74473e-27	0.160772	0.916	0.847	9.48947e-24	astro_basal_mito	APOD
5.65721e-27	0.249496	0.762	0.709	1.13144e-23	astro_basal_mito	PTPRT
9.22551e-27	0.41523	0.536	0.442	1.8451e-23	astro_basal_mito	AC005062.1
1.11917e-26	0.294349	0.594	0.51	2.23834e-23	astro_basal_mito	AC009315.1
1.32394e-26	0.209807	0.797	0.703	2.64788e-23	astro_basal_mito	HIGD1B
1.49113e-26	0.840729	0.57	0.461	2.98226e-23	astro_basal_mito	GABRG3
2.01524e-26	0.387503	0.785	0.632	4.03049e-23	astro_basal_mito	MYO3B
2.06066e-26	0.504361	0.674	0.589	4.12132e-23	astro_basal_mito	CDH12
2.55382e-26	0.113297	0.767	0.679	5.10764e-23	astro_basal_mito	CLIC6
2.63589e-26	0.573038	0.729	0.699	5.27179e-23	astro_basal_mito	CD74
2.66592e-26	0.166024	0.757	0.7	5.33184e-23	astro_basal_mito	SAMSN1
3.15344e-26	1.40257	0.627	0.548	6.30688e-23	astro_basal_mito	LINC01697
8.69762e-26	0.104147	0.788	0.716	1.73952e-22	astro_basal_mito	ETS1
1.14667e-25	0.25365	0.76	0.689	2.29334e-22	astro_basal_mito	LINC02389
1.42904e-25	0.667486	0.666	0.588	2.85808e-22	astro_basal_mito	CELF4
1.4345e-25	1.52119	0.55	0.467	2.869e-22	astro_basal_mito	LY86-AS1
1.43576e-25	0.254461	0.959	0.949	2.87152e-22	astro_basal_mito	GLUL
1.84257e-25	0.266172	0.907	0.913	3.68514e-22	astro_basal_mito	CHI3L1
2.98194e-25	1.20432	0.479	0.406	5.96388e-22	astro_basal_mito	MCOLN3
3.8899e-25	0.359228	0.579	0.476	7.7798e-22	astro_basal_mito	ADARB2
8.07673e-25	0.296954	0.679	0.624	1.61535e-21	astro_basal_mito	AC009899.1
9.11033e-25	0.383588	0.716	0.558	1.82207e-21	astro_basal_mito	MYT1
9.65882e-25	0.233477	0.992	0.985	1.93176e-21	astro_basal_mito	PTGDS
9.70759e-25	0.163491	0.852	0.803	1.94152e-21	astro_basal_mito	ARHGAP24
1.11442e-24	0.735118	0.669	0.609	2.22884e-21	astro_basal_mito	CHSY3
3.02129e-24	0.654266	0.772	0.682	6.04258e-21	astro_basal_mito	AOAH
3.77796e-24	0.187261	0.781	0.67	7.55593e-21	astro_basal_mito	RNF220
4.23869e-24	0.502685	0.761	0.723	8.47738e-21	astro_basal_mito	RPS28
4.33788e-24	1.53199	0.496	0.418	8.67575e-21	astro_basal_mito	ENC1
5.79866e-24	0.818638	0.827	0.724	1.15973e-20	astro_basal_mito	AC093791.2
6.23992e-24	0.726739	0.626	0.547	1.24798e-20	astro_basal_mito	RBM47
6.8393e-24	0.392854	0.601	0.511	1.36786e-20	astro_basal_mito	KHDRBS3
6.96402e-24	1.84771	0.38	0.269	1.3928e-20	astro_basal_mito	CYSLTR2
7.56394e-24	0.405885	0.766	0.749	1.51279e-20	astro_basal_mito	RPS23
3.08869e-23	1.32325	0.554	0.474	6.17737e-20	astro_basal_mito	IGFBP4
4.72166e-23	0.530933	0.706	0.627	9.44331e-20	astro_basal_mito	PWRN1
4.90814e-23	1.23534	0.483	0.439	9.81629e-20	astro_basal_mito	POSTN
8.49628e-23	0.451118	0.854	0.8	1.69926e-19	astro_basal_mito	ARHGAP15
9.17783e-23	0.410477	0.874	0.784	1.83557e-19	astro_basal_mito	IL18R1
1.07085e-22	0.305162	0.509	0.416	2.1417e-19	astro_basal_mito	LINC02133
1.66887e-22	0.857608	0.751	0.651	3.33773e-19	astro_basal_mito	AC005906.2
2.17879e-22	0.502355	0.769	0.749	4.35758e-19	astro_basal_mito	TUBA1B
2.56468e-22	0.725952	0.757	0.64	5.12936e-19	astro_basal_mito	THEMIS
4.5917e-22	0.313357	0.868	0.83	9.1834e-19	astro_basal_mito	BSG
5.52199e-22	0.437341	0.695	0.597	1.1044e-18	astro_basal_mito	CNGB1
5.52696e-22	0.709356	0.535	0.448	1.10539e-18	astro_basal_mito	IFITM2
6.95932e-22	0.235497	0.902	0.849	1.39186e-18	astro_basal_mito	STXBP6
8.26635e-22	0.167116	0.752	0.662	1.65327e-18	astro_basal_mito	CSMD3
1.33318e-21	1.94328	0.355	0.318	2.66637e-18	astro_basal_mito	NDST4
1.59168e-21	1.28927	0.546	0.456	3.18337e-18	astro_basal_mito	AC113383.1
1.64632e-21	0.168961	0.941	0.881	3.29265e-18	astro_basal_mito	LRRC4C
2.32761e-21	0.344812	0.748	0.68	4.65522e-18	astro_basal_mito	ENG
2.6671e-21	0.104498	0.931	0.86	5.33421e-18	astro_basal_mito	PDZD2
2.74549e-21	0.974261	0.676	0.602	5.49098e-18	astro_basal_mito	TAC1
4.93362e-21	0.433133	0.712	0.664	9.86723e-18	astro_basal_mito	CDH8
5.14584e-21	2.98941	0.49	0.411	1.02917e-17	astro_basal_mito	PTH2R
5.79321e-21	0.139892	0.964	0.914	1.15864e-17	astro_basal_mito	KCTD8
6.7262e-21	0.129579	0.758	0.738	1.34524e-17	astro_basal_mito	FMO2
1.15331e-20	1.17098	0.481	0.389	2.30661e-17	astro_basal_mito	ROR2
1.35429e-20	0.502991	0.624	0.55	2.70857e-17	astro_basal_mito	PLD5
1.4925e-20	0.475971	0.673	0.546	2.98499e-17	astro_basal_mito	LEF1
1.84698e-20	0.177935	0.846	0.763	3.69396e-17	astro_basal_mito	SMAD6
1.998e-20	0.262301	0.827	0.778	3.99601e-17	astro_basal_mito	PDGFRB
2.38459e-20	0.529562	0.704	0.649	4.76919e-17	astro_basal_mito	LRRK1
2.68405e-20	1.34281	0.47	0.395	5.36811e-17	astro_basal_mito	VSIG4
2.9073e-20	0.922232	0.679	0.661	5.81459e-17	astro_basal_mito	MSR1
3.18141e-20	1.12474	0.508	0.428	6.36283e-17	astro_basal_mito	SLC17A7
5.04475e-20	0.511828	0.633	0.558	1.00895e-16	astro_basal_mito	ANO3
5.81094e-20	0.425107	0.678	0.585	1.16219e-16	astro_basal_mito	NDST3
6.07252e-20	0.284729	0.774	0.748	1.2145e-16	astro_basal_mito	TLR2
7.31058e-20	0.404885	0.798	0.793	1.46212e-16	astro_basal_mito	RPL41
1.17721e-19	0.663188	0.702	0.618	2.35443e-16	astro_basal_mito	SYK
1.26508e-19	0.985986	0.506	0.424	2.53017e-16	astro_basal_mito	ZNF385D
1.39509e-19	0.656055	0.612	0.552	2.79019e-16	astro_basal_mito	VSNL1
2.59068e-19	0.537997	0.77	0.683	5.18136e-16	astro_basal_mito	KCNK13
3.0962e-19	0.696875	0.489	0.391	6.1924e-16	astro_basal_mito	RIMS2
3.71505e-19	0.512425	0.769	0.732	7.43009e-16	astro_basal_mito	LINC01091
5.77776e-19	0.255384	0.781	0.699	1.15555e-15	astro_basal_mito	LHFPL3
6.0171e-19	0.53899	0.581	0.497	1.20342e-15	astro_basal_mito	NELL1
8.22377e-19	0.354204	0.564	0.504	1.64475e-15	astro_basal_mito	AL357522.1
1.19141e-18	0.609751	0.739	0.671	2.38283e-15	astro_basal_mito	APBB1IP
2.29088e-18	0.324621	0.768	0.672	4.58177e-15	astro_basal_mito	AL136114.1
2.75181e-18	0.37119	0.736	0.667	5.50363e-15	astro_basal_mito	RBFOX1
2.75651e-18	0.833649	0.658	0.621	5.51301e-15	astro_basal_mito	PLPPR1
2.95569e-18	0.506513	0.748	0.639	5.91137e-15	astro_basal_mito	HMGA2
4.40828e-18	0.34968	0.701	0.624	8.81655e-15	astro_basal_mito	C5orf17
5.04549e-18	0.426135	0.568	0.484	1.0091e-14	astro_basal_mito	CSMD1
5.13271e-18	0.413433	0.727	0.638	1.02654e-14	astro_basal_mito	AC068633.1
5.51871e-18	0.667613	0.67	0.631	1.10374e-14	astro_basal_mito	CDH13
1.06867e-17	0.483483	0.673	0.548	2.13733e-14	astro_basal_mito	AC009262.1
1.59379e-17	1.25724	0.432	0.339	3.18758e-14	astro_basal_mito	STAT4
2.23921e-17	0.194184	0.948	0.924	4.47842e-14	astro_basal_mito	C4orf19
2.98995e-17	0.632132	0.744	0.693	5.9799e-14	astro_basal_mito	CCN2
3.4792e-17	0.968569	0.531	0.473	6.95839e-14	astro_basal_mito	NRGN
4.50446e-17	0.425855	0.576	0.661	9.00893e-14	astro_basal_mito	SLC27A6
5.44877e-17	0.23214	0.897	0.862	1.08975e-13	astro_basal_mito	SLC30A8
5.66204e-17	0.53828	0.842	0.793	1.13241e-13	astro_basal_mito	QRFPR
7.00603e-17	1.98995	0.591	0.54	1.40121e-13	astro_basal_mito	AC040174.1
7.29951e-17	0.488734	0.626	0.551	1.4599e-13	astro_basal_mito	CAMK2A
8.01964e-17	1.11819	0.483	0.363	1.60393e-13	astro_basal_mito	LINC01440
9.58329e-17	0.337267	0.814	0.785	1.91666e-13	astro_basal_mito	TMSB4X
9.59455e-17	0.738584	0.517	0.471	1.91891e-13	astro_basal_mito	ADTRP
1.05585e-16	0.722699	0.644	0.556	2.1117e-13	astro_basal_mito	CLEC2B
1.26171e-16	0.218484	0.829	0.784	2.52341e-13	astro_basal_mito	PTN
1.44812e-16	0.360045	0.687	0.621	2.89624e-13	astro_basal_mito	LAMA2
1.5635e-16	0.449029	0.662	0.609	3.127e-13	astro_basal_mito	HLA-B
1.8667e-16	0.659944	0.431	0.583	3.7334e-13	astro_basal_mito	AC097512.1
2.13532e-16	1.55411	0.476	0.456	4.27063e-13	astro_basal_mito	AL138927.1
2.68107e-16	0.696234	0.59	0.494	5.36214e-13	astro_basal_mito	ABCA6
4.71779e-16	0.464639	0.674	0.599	9.43559e-13	astro_basal_mito	COL8A1
5.54729e-16	0.853221	0.382	0.335	1.10946e-12	astro_basal_mito	TESPA1
5.86182e-16	0.578762	0.598	0.571	1.17236e-12	astro_basal_mito	CNN1
5.94046e-16	0.234622	0.771	0.753	1.18809e-12	astro_basal_mito	SOCS3
6.18222e-16	0.177635	0.616	0.536	1.23644e-12	astro_basal_mito	AC002074.1
8.79118e-16	0.859528	0.569	0.528	1.75824e-12	astro_basal_mito	PRELP
9.80273e-16	0.900648	0.682	0.574	1.96055e-12	astro_basal_mito	VGLL3
1.29218e-15	0.484007	0.623	0.559	2.58436e-12	astro_basal_mito	DNAH11
1.33123e-15	0.643167	0.65	0.599	2.66245e-12	astro_basal_mito	VAT1L
1.42369e-15	0.453996	0.631	0.582	2.84737e-12	astro_basal_mito	AL136962.1
1.44554e-15	0.771159	0.404	0.327	2.89108e-12	astro_basal_mito	SNTG1
1.9401e-15	0.685364	0.432	0.349	3.88019e-12	astro_basal_mito	AL117329.1
2.04837e-15	0.358416	0.613	0.564	4.09674e-12	astro_basal_mito	RDH10
2.15546e-15	0.154514	0.74	0.656	4.31092e-12	astro_basal_mito	VAV3
2.21553e-15	0.855783	0.543	0.495	4.43106e-12	astro_basal_mito	NCALD
2.82433e-15	0.234982	0.636	0.592	5.64866e-12	astro_basal_mito	LINC02476
3.83541e-15	0.32003	0.748	0.721	7.67082e-12	astro_basal_mito	CARMN
4.18306e-15	0.686365	0.639	0.588	8.36611e-12	astro_basal_mito	RBM20
4.76089e-15	0.346756	0.533	0.473	9.52179e-12	astro_basal_mito	LINC02755
4.81831e-15	0.10392	0.81	0.74	9.63662e-12	astro_basal_mito	AC025887.2
5.04829e-15	0.416846	0.749	0.657	1.00966e-11	astro_basal_mito	SCN1A-AS1
5.32989e-15	0.787337	0.562	0.472	1.06598e-11	astro_basal_mito	PAK5
6.16639e-15	0.66442	0.697	0.646	1.23328e-11	astro_basal_mito	GABRA1
8.23206e-15	0.210869	0.841	0.707	1.64641e-11	astro_basal_mito	AC090403.1
9.42664e-15	0.376374	0.644	0.594	1.88533e-11	astro_basal_mito	ARHGEF28
1.01954e-14	0.658815	0.703	0.682	2.03909e-11	astro_basal_mito	IGSF1
1.14035e-14	0.164602	0.187	0.33	2.28069e-11	astro_basal_mito	MYCT1
1.2778e-14	0.291394	0.754	0.717	2.5556e-11	astro_basal_mito	RIMS1
2.06826e-14	0.506086	0.529	0.467	4.13653e-11	astro_basal_mito	GALNT17
2.23731e-14	0.467151	0.563	0.528	4.47462e-11	astro_basal_mito	FCGBP
2.42822e-14	1.379	0.631	0.536	4.85644e-11	astro_basal_mito	CD53
2.65696e-14	1.2018	0.627	0.558	5.31392e-11	astro_basal_mito	SV2C
2.75882e-14	0.230239	0.873	0.803	5.51763e-11	astro_basal_mito	CNBD1
3.70007e-14	0.50793	0.531	0.46	7.40013e-11	astro_basal_mito	TRPC3
3.85484e-14	0.372596	0.831	0.769	7.70968e-11	astro_basal_mito	LINC01931
4.50511e-14	0.606623	0.573	0.503	9.01021e-11	astro_basal_mito	NPY1R
4.77962e-14	0.777358	0.501	0.446	9.55924e-11	astro_basal_mito	TMEM132D
6.83055e-14	0.317338	0.729	0.68	1.36611e-10	astro_basal_mito	AC007402.1
7.83172e-14	0.283008	0.806	0.742	1.56634e-10	astro_basal_mito	CHRM5
1.04564e-13	0.187736	0.675	0.764	2.09128e-10	astro_basal_mito	CALB1
1.0724e-13	0.216506	0.862	0.847	2.14479e-10	astro_basal_mito	ID4
1.14614e-13	0.236872	0.756	0.715	2.29228e-10	astro_basal_mito	SNAP25
1.40276e-13	0.153911	0.828	0.796	2.80552e-10	astro_basal_mito	SLC39A12
1.47369e-13	0.146255	0.661	0.615	2.94739e-10	astro_basal_mito	TGFBR1
1.50126e-13	1.46957	0.488	0.392	3.00252e-10	astro_basal_mito	CDH9
1.50576e-13	0.188487	0.935	0.89	3.01151e-10	astro_basal_mito	CHST11
1.68438e-13	0.228679	0.836	0.824	3.36876e-10	astro_basal_mito	PDGFRA
1.70437e-13	0.242838	0.851	0.833	3.40874e-10	astro_basal_mito	SRGN
2.10692e-13	0.744265	0.699	0.653	4.21384e-10	astro_basal_mito	THY1
2.39704e-13	0.106489	0.999	0.997	4.79408e-10	astro_basal_mito	ERBB4
4.64453e-13	0.540301	0.497	0.421	9.28906e-10	astro_basal_mito	AC011246.1
5.2482e-13	0.885753	0.497	0.445	1.04964e-09	astro_basal_mito	LINC02822
5.91754e-13	0.1873	0.534	0.436	1.18351e-09	astro_basal_mito	LINC01416
7.29658e-13	0.203205	0.984	0.949	1.45932e-09	astro_basal_mito	FAT3
7.32375e-13	0.265798	0.348	0.463	1.46475e-09	astro_basal_mito	AL442636.1
9.20585e-13	0.176549	0.49	0.453	1.84117e-09	astro_basal_mito	LINC01331
1.06129e-12	0.868751	0.546	0.516	2.12258e-09	astro_basal_mito	CCK
1.42934e-12	0.392891	0.426	0.376	2.85867e-09	astro_basal_mito	AP002989.1
2.25278e-12	0.383468	0.614	0.57	4.50556e-09	astro_basal_mito	AC110614.1
2.67072e-12	0.529934	0.602	0.553	5.34145e-09	astro_basal_mito	PTPRO
2.90787e-12	0.386404	0.589	0.527	5.81574e-09	astro_basal_mito	ARHGAP28
3.01609e-12	0.135981	0.75	0.737	6.03218e-09	astro_basal_mito	ADAMTS1
3.30316e-12	0.232073	0.932	0.895	6.60632e-09	astro_basal_mito	LINC01098
4.03942e-12	0.304045	0.744	0.676	8.07884e-09	astro_basal_mito	SLC22A10
4.17987e-12	0.188426	0.388	0.462	8.35974e-09	astro_basal_mito	AC019211.1
4.27919e-12	0.559291	0.525	0.453	8.55837e-09	astro_basal_mito	SCN3A
4.4557e-12	0.25258	0.692	0.688	8.9114e-09	astro_basal_mito	THSD4
4.52903e-12	0.776771	0.39	0.309	9.05805e-09	astro_basal_mito	LINC00558
4.86693e-12	0.394323	0.682	0.625	9.73385e-09	astro_basal_mito	UNC13C
5.07729e-12	0.380981	0.395	0.316	1.01546e-08	astro_basal_mito	NWD2
5.46941e-12	0.204668	0.855	0.793	1.09388e-08	astro_basal_mito	TBXAS1
6.08259e-12	0.24322	0.632	0.574	1.21652e-08	astro_basal_mito	AFF3
6.77573e-12	0.797619	0.328	0.322	1.35515e-08	astro_basal_mito	SCARA5
7.79943e-12	0.3943	0.684	0.611	1.55989e-08	astro_basal_mito	AC019197.1
9.55384e-12	0.10184	0.726	0.664	1.91077e-08	astro_basal_mito	AC120193.1
1.14541e-11	0.731179	0.879	0.886	2.29081e-08	astro_basal_mito	TINAGL1
1.48022e-11	0.371243	0.777	0.779	2.96045e-08	astro_basal_mito	AC073332.1
1.64224e-11	1.40856	0.632	0.599	3.28448e-08	astro_basal_mito	IGF1
3.35443e-11	0.158246	0.839	0.708	6.70887e-08	astro_basal_mito	LINC01807
3.89227e-11	0.404061	0.62	0.592	7.78455e-08	astro_basal_mito	VIM
4.64461e-11	0.103758	0.971	0.961	9.28922e-08	astro_basal_mito	TIMP3
5.49963e-11	0.379811	0.608	0.55	1.09993e-07	astro_basal_mito	SYT1
6.49593e-11	0.582752	0.697	0.666	1.29919e-07	astro_basal_mito	PDE1A
8.30579e-11	0.8697	0.746	0.705	1.66116e-07	astro_basal_mito	LINC01684
8.61648e-11	0.523851	0.526	0.475	1.7233e-07	astro_basal_mito	MIR31HG
8.63191e-11	0.708255	0.458	0.422	1.72638e-07	astro_basal_mito	AL024495.1
9.67021e-11	0.103846	0.99	0.992	1.93404e-07	astro_basal_mito	ATP1A2
9.8167e-11	0.156628	0.754	0.682	1.96334e-07	astro_basal_mito	AL359220.1
1.05207e-10	0.665049	0.642	0.573	2.10413e-07	astro_basal_mito	AC008574.1
1.17217e-10	0.113412	0.939	0.907	2.34434e-07	astro_basal_mito	ETNPPL
1.23314e-10	0.115751	0.959	0.961	2.46628e-07	astro_basal_mito	F3
1.26076e-10	0.141331	0.9	0.855	2.52153e-07	astro_basal_mito	DLEU1
1.49344e-10	0.356083	0.544	0.473	2.98688e-07	astro_basal_mito	KCNIP4
1.51648e-10	0.190635	0.945	0.911	3.03297e-07	astro_basal_mito	PIP4K2A
1.55422e-10	0.198929	0.695	0.672	3.10845e-07	astro_basal_mito	GRM3
1.78216e-10	0.285263	0.813	0.812	3.56431e-07	astro_basal_mito	NEFL
2.28877e-10	0.649671	0.53	0.487	4.57753e-07	astro_basal_mito	AC008415.1
2.51817e-10	0.282221	0.636	0.589	5.03634e-07	astro_basal_mito	MDGA2
2.77274e-10	1.14809	0.663	0.646	5.54549e-07	astro_basal_mito	TRPC6
3.08429e-10	0.125735	0.775	0.757	6.16857e-07	astro_basal_mito	EPAS1
3.50839e-10	0.346701	0.702	0.71	7.01678e-07	astro_basal_mito	TAGLN2
3.65459e-10	0.302945	0.906	0.771	7.30917e-07	astro_basal_mito	NPSR1
3.91659e-10	0.40456	0.476	0.553	7.83319e-07	astro_basal_mito	AC046195.1
4.44937e-10	0.185595	0.831	0.752	8.89873e-07	astro_basal_mito	LINC01374
4.9333e-10	0.282664	0.685	0.693	9.86661e-07	astro_basal_mito	TFPI
4.99319e-10	0.35071	0.863	0.737	9.98638e-07	astro_basal_mito	BCHE
5.38042e-10	1.06382	0.234	0.197	1.07608e-06	astro_basal_mito	LINC00702
6.14509e-10	0.13731	0.819	0.744	1.22902e-06	astro_basal_mito	LINC00504
6.57663e-10	0.413432	0.8	0.783	1.31533e-06	astro_basal_mito	PLEK
7.79481e-10	1.01077	0.544	0.524	1.55896e-06	astro_basal_mito	KCNH5
8.65698e-10	0.832156	0.542	0.516	1.7314e-06	astro_basal_mito	WIF1
8.74251e-10	0.483938	0.362	0.467	1.7485e-06	astro_basal_mito	ZSCAN31
9.14758e-10	0.437544	0.753	0.75	1.82952e-06	astro_basal_mito	LPAR1
1.20284e-09	0.499692	0.642	0.613	2.40567e-06	astro_basal_mito	HLA-C
1.69033e-09	2.80086	0.455	0.399	3.38066e-06	astro_basal_mito	LINC01721
2.54652e-09	0.123208	0.938	0.922	5.09303e-06	astro_basal_mito	PLPP3
2.59355e-09	0.274275	0.748	0.748	5.1871e-06	astro_basal_mito	HLA-A
2.64033e-09	1.05979	0.427	0.387	5.28067e-06	astro_basal_mito	AC016074.2
3.06111e-09	0.177726	0.629	0.609	6.12222e-06	astro_basal_mito	GNG11
3.51197e-09	0.220866	0.546	0.524	7.02393e-06	astro_basal_mito	FAM160A1
3.79512e-09	0.374687	0.422	0.368	7.59023e-06	astro_basal_mito	RUNX3
4.17678e-09	1.32089	0.438	0.397	8.35357e-06	astro_basal_mito	COL19A1
5.21684e-09	0.296013	0.755	0.749	1.04337e-05	astro_basal_mito	AC106729.1
5.445e-09	0.264124	0.443	0.404	1.089e-05	astro_basal_mito	SCHLAP1
5.80526e-09	0.377681	0.757	0.759	1.16105e-05	astro_basal_mito	IFI27
7.30458e-09	0.551165	0.839	0.749	1.46092e-05	astro_basal_mito	GJC1
8.27659e-09	0.368375	0.582	0.61	1.65532e-05	astro_basal_mito	TEX41
8.55503e-09	0.109361	0.87	0.825	1.71101e-05	astro_basal_mito	ICAM2
9.58487e-09	1.40408	0.483	0.45	1.91697e-05	astro_basal_mito	TRHDE
9.90245e-09	0.494786	0.72	0.706	1.98049e-05	astro_basal_mito	SLC11A1
1.0004e-08	0.708934	0.52	0.465	2.00081e-05	astro_basal_mito	GABRG2
1.01799e-08	0.367951	0.377	0.53	2.03598e-05	astro_basal_mito	FOXQ1
1.03804e-08	0.93582	0.64	0.653	2.07609e-05	astro_basal_mito	HYAL2
1.10573e-08	0.181166	0.962	0.943	2.21146e-05	astro_basal_mito	PTPRK
2.06405e-08	0.202799	0.833	0.805	4.12811e-05	astro_basal_mito	GRIA4
2.20304e-08	0.272598	0.669	0.648	4.40608e-05	astro_basal_mito	PODXL
4.04806e-08	0.212758	0.711	0.672	8.09611e-05	astro_basal_mito	MIAT
4.10336e-08	0.658194	0.614	0.614	8.20673e-05	astro_basal_mito	ETS2
4.2796e-08	0.143911	0.79	0.746	8.5592e-05	astro_basal_mito	NR4A2
5.07321e-08	0.260733	0.574	0.521	0.000101464	astro_basal_mito	KLHL1
5.22195e-08	0.959621	0.566	0.538	0.000104439	astro_basal_mito	LAMP5
5.96672e-08	0.193864	0.638	0.599	0.000119334	astro_basal_mito	IQGAP2
6.76518e-08	0.100768	0.491	0.458	0.000135304	astro_basal_mito	AC011586.2
7.88615e-08	0.251696	0.789	0.774	0.000157723	astro_basal_mito	AC019330.1
8.47357e-08	0.165164	0.793	0.775	0.000169471	astro_basal_mito	TFRC
9.97694e-08	0.152929	0.715	0.64	0.000199539	astro_basal_mito	SLCO5A1
1.35907e-07	0.240151	0.406	0.413	0.000271814	astro_basal_mito	CNGB3
1.43389e-07	0.218727	0.695	0.614	0.000286778	astro_basal_mito	LINC02232
1.44529e-07	0.614651	0.71	0.686	0.000289058	astro_basal_mito	NPPC
1.44585e-07	0.613977	0.525	0.484	0.000289171	astro_basal_mito	AL136456.1
1.66841e-07	0.213102	0.466	0.431	0.000333681	astro_basal_mito	MEG3
1.94664e-07	0.213437	0.76	0.762	0.000389329	astro_basal_mito	HLA-DRA
2.03924e-07	0.512705	0.505	0.469	0.000407847	astro_basal_mito	SRRM3
2.27057e-07	0.165101	0.675	0.631	0.000454115	astro_basal_mito	AC132803.1
2.28854e-07	1.26334	0.432	0.403	0.000457709	astro_basal_mito	ONECUT2
2.99752e-07	1.17609	0.564	0.551	0.000599505	astro_basal_mito	ANKRD34C-AS1
3.66818e-07	1.08153	0.467	0.432	0.000733637	astro_basal_mito	RIT2
4.64275e-07	0.283462	0.597	0.595	0.000928551	astro_basal_mito	BGN
5.69363e-07	0.237462	0.835	0.826	0.00113873	astro_basal_mito	P2RY12
5.89289e-07	0.934732	0.569	0.533	0.00117858	astro_basal_mito	IGFBP6
6.10282e-07	0.421839	0.591	0.559	0.00122056	astro_basal_mito	SLC17A6
6.19229e-07	0.641747	0.563	0.547	0.00123846	astro_basal_mito	TMEM132C
6.29164e-07	0.132242	0.668	0.586	0.00125833	astro_basal_mito	AC112770.1
7.5642e-07	0.781124	0.568	0.546	0.00151284	astro_basal_mito	AC246817.1
7.77e-07	0.725301	0.521	0.475	0.001554	astro_basal_mito	OPRM1
8.31336e-07	0.820559	0.353	0.335	0.00166267	astro_basal_mito	LINC02055
8.32955e-07	0.430709	0.633	0.634	0.00166591	astro_basal_mito	JAG1
8.40199e-07	0.273464	0.652	0.63	0.0016804	astro_basal_mito	DEPP1
8.4541e-07	0.510843	0.386	0.343	0.00169082	astro_basal_mito	LINC01378
8.63157e-07	0.28993	0.789	0.768	0.00172631	astro_basal_mito	KCTD12
9.00978e-07	1.51719	0.489	0.481	0.00180196	astro_basal_mito	SCGN
9.62701e-07	1.67192	0.44	0.416	0.0019254	astro_basal_mito	PDGFD
1.14163e-06	0.616382	0.367	0.418	0.00228326	astro_basal_mito	NPY
1.14273e-06	0.57546	0.857	0.839	0.00228547	astro_basal_mito	HS3ST4
1.24461e-06	0.482541	0.482	0.445	0.00248923	astro_basal_mito	MYT1L
1.31728e-06	0.701732	0.298	0.358	0.00263456	astro_basal_mito	AL355306.2
1.47415e-06	1.40478	0.812	0.754	0.00294829	astro_basal_mito	SLC17A8
1.56763e-06	1.21433	0.416	0.387	0.00313525	astro_basal_mito	KCNC2
2.06238e-06	1.32055	0.526	0.592	0.00412477	astro_basal_mito	GPC3
2.15843e-06	0.170169	0.583	0.678	0.00431686	astro_basal_mito	VAMP5
2.32986e-06	0.888976	0.294	0.394	0.00465971	astro_basal_mito	FLT3
2.56478e-06	0.229653	0.794	0.795	0.00512957	astro_basal_mito	DOCK2
2.63567e-06	0.445335	0.415	0.379	0.00527135	astro_basal_mito	TLL1
2.70251e-06	0.752556	0.673	0.708	0.00540503	astro_basal_mito	CYP1B1
3.85554e-06	0.489423	0.716	0.703	0.00771107	astro_basal_mito	SLC2A5
3.95721e-06	0.476392	0.682	0.667	0.00791442	astro_basal_mito	A2M
4.175e-06	0.113356	0.808	0.797	0.00835	astro_basal_mito	S100A6
4.24848e-06	1.07083	0.486	0.448	0.00849696	astro_basal_mito	RAB3C
5.13258e-06	0.248385	0.659	0.628	0.0102652	astro_basal_mito	LINC00276
5.16516e-06	0.679959	0.655	0.642	0.0103303	astro_basal_mito	SCG2
5.86651e-06	0.124082	0.408	0.37	0.011733	astro_basal_mito	SYN2
9.84681e-06	0.176744	0.712	0.66	0.0196936	astro_basal_mito	FSTL4
1.12598e-05	0.877488	0.705	0.664	0.0225196	astro_basal_mito	CRHBP
1.12869e-05	0.11424	0.716	0.699	0.0225739	astro_basal_mito	MFSD2A
1.13678e-05	0.572084	0.291	0.281	0.0227356	astro_basal_mito	PENK
1.17917e-05	0.41932	0.662	0.636	0.0235834	astro_basal_mito	PEG3
1.22967e-05	0.86775	0.453	0.404	0.0245934	astro_basal_mito	SLIT2
1.24654e-05	0.974841	0.668	0.699	0.0249307	astro_basal_mito	MGP
1.27048e-05	0.123885	0.87	0.86	0.0254096	astro_basal_mito	STOM
1.32346e-05	0.13837	0.619	0.581	0.0264692	astro_basal_mito	SLC24A3
1.36166e-05	0.410489	0.558	0.524	0.0272332	astro_basal_mito	ARPP21
1.36481e-05	0.502034	0.765	0.748	0.0272961	astro_basal_mito	AL442163.1
1.41443e-05	0.120784	0.876	0.821	0.0282887	astro_basal_mito	EGLN3
1.42865e-05	0.343259	0.456	0.426	0.0285729	astro_basal_mito	AC026167.1
1.46107e-05	0.568418	0.445	0.429	0.0292214	astro_basal_mito	MOXD1
1.84561e-05	0.434672	0.471	0.449	0.0369123	astro_basal_mito	ATP10A
2.09645e-05	0.250835	0.763	0.75	0.0419289	astro_basal_mito	FYB1
2.12012e-05	0.114334	0.676	0.675	0.0424025	astro_basal_mito	NRP1
2.64186e-05	0.68708	0.422	0.382	0.0528372	astro_basal_mito	PTGER3
2.9915e-05	0.602365	0.446	0.408	0.05983	astro_basal_mito	HTR4
3.12203e-05	1.22903	0.649	0.593	0.0624406	astro_basal_mito	CMTM8
3.1629e-05	0.309215	0.647	0.664	0.0632581	astro_basal_mito	FBLN2
3.89416e-05	0.47514	0.74	0.772	0.0778832	astro_basal_mito	TACR3
4.28287e-05	0.132141	0.806	0.797	0.0856574	astro_basal_mito	ID1
4.79421e-05	0.28319	0.795	0.748	0.0958842	astro_basal_mito	HAMP
5.01894e-05	0.774132	0.497	0.455	0.100379	astro_basal_mito	NETO1
6.7874e-05	1.20242	0.543	0.515	0.135748	astro_basal_mito	MTUS2
6.89458e-05	1.15146	0.373	0.276	0.137892	astro_basal_mito	GABRQ
6.90718e-05	0.248828	0.663	0.658	0.138144	astro_basal_mito	SLC30A10
7.27378e-05	0.684071	0.448	0.412	0.145476	astro_basal_mito	CNTN4
7.31628e-05	0.329019	0.648	0.638	0.146326	astro_basal_mito	AC016721.1
7.47157e-05	0.30805	0.696	0.689	0.149431	astro_basal_mito	DISC1
7.84603e-05	0.695316	0.497	0.469	0.156921	astro_basal_mito	CHRM3
7.84838e-05	0.619229	0.542	0.595	0.156968	astro_basal_mito	C14orf39
7.90158e-05	0.689519	0.621	0.614	0.158032	astro_basal_mito	AC018697.1
8.55486e-05	0.434138	0.467	0.443	0.171097	astro_basal_mito	GAS2L3
8.80229e-05	0.235833	0.627	0.586	0.176046	astro_basal_mito	CLSTN2
9.50031e-05	0.519339	0.623	0.589	0.190006	astro_basal_mito	CNTNAP5
0.000100325	0.847815	0.386	0.32	0.20065	astro_basal_mito	CD163
0.000100838	0.263311	0.52	0.445	0.201676	astro_basal_mito	AP005203.1
0.000113365	0.400399	0.6	0.58	0.22673	astro_basal_mito	VWC2L
0.000115239	0.184987	0.587	0.581	0.230479	astro_basal_mito	C7
0.000126585	0.214778	0.77	0.766	0.253171	astro_basal_mito	TMSB10
0.000146459	0.682561	0.314	0.416	0.292918	astro_basal_mito	PTPRQ
0.000148595	0.481026	0.509	0.56	0.29719	astro_basal_mito	DLX6-AS1
0.000150802	0.692687	0.277	0.338	0.301605	astro_basal_mito	TMEM233
0.000157373	0.631339	0.468	0.463	0.314746	astro_basal_mito	LINC02301
0.000176024	0.780049	0.687	0.652	0.352048	astro_basal_mito	ST8SIA4
0.000190766	0.150429	0.672	0.675	0.381532	astro_basal_mito	OTOGL
0.00020797	0.254887	0.685	0.68	0.415941	astro_basal_mito	DUSP5
0.000228553	0.104449	0.837	0.802	0.457106	astro_basal_mito	PAPLN
0.000249652	0.561765	0.451	0.443	0.499305	astro_basal_mito	AC109466.1
0.000255044	0.493771	0.604	0.585	0.510088	astro_basal_mito	SCIN
0.000258603	0.181041	0.493	0.503	0.517207	astro_basal_mito	AC112493.1
0.000279026	0.37225	0.274	0.316	0.558051	astro_basal_mito	AC010967.1
0.000287991	1.13486	0.721	0.702	0.575982	astro_basal_mito	AC008591.1
0.000353898	0.32944	0.763	0.745	0.707795	astro_basal_mito	FLT1
0.000373477	0.777596	0.656	0.632	0.746954	astro_basal_mito	PTPRB
0.0003956	0.394986	0.669	0.715	0.791199	astro_basal_mito	CSF1R
0.000396901	0.39153	0.689	0.698	0.793803	astro_basal_mito	TRABD2A
0.000451874	0.602689	0.592	0.579	0.903749	astro_basal_mito	ATP1A3
0.000462344	0.598333	0.49	0.452	0.924688	astro_basal_mito	ADAMTS19
0.000472135	0.152895	0.545	0.538	0.944271	astro_basal_mito	DNAH14
0.000493637	0.127179	0.811	0.8	0.987274	astro_basal_mito	BDNF
0.000494555	0.242354	0.406	0.36	0.989111	astro_basal_mito	PALMD
0.000550235	0.107788	0.641	0.659	1	astro_basal_mito	AC068051.1
0.000616893	0.354959	0.37	0.365	1	astro_basal_mito	AL138701.2
0.00066485	0.104147	0.708	0.674	1	astro_basal_mito	RHOJ
0.000687762	0.250967	0.853	0.803	1	astro_basal_mito	NEFM
0.000710397	0.149777	0.527	0.581	1	astro_basal_mito	FGF10
0.000737104	4.94811	0.368	0.312	1	astro_basal_mito	TRPC7
0.000791547	0.294615	0.514	0.483	1	astro_basal_mito	SLC4A10
0.000802948	1.32854	0.475	0.446	1	astro_basal_mito	CRYM
0.000807289	1.20985	0.373	0.416	1	astro_basal_mito	AC021134.1
0.000838264	0.144753	0.756	0.75	1	astro_basal_mito	AL096794.1
0.000853163	0.336601	0.717	0.727	1	astro_basal_mito	MRC1
0.000862404	1.19783	0.396	0.375	1	astro_basal_mito	PURPL
0.000890874	0.461277	0.706	0.68	1	astro_basal_mito	IPCEF1
0.00100377	0.244747	0.468	0.455	1	astro_basal_mito	RANBP17
0.00104319	0.224651	0.643	0.621	1	astro_basal_mito	OPCML
0.00105884	0.231086	0.727	0.688	1	astro_basal_mito	NIPAL2
0.00106485	0.143639	0.655	0.647	1	astro_basal_mito	PHYHIP
0.00125679	1.22765	0.439	0.436	1	astro_basal_mito	CABP1
0.00132487	0.186887	0.441	0.486	1	astro_basal_mito	GABRA4
0.00138961	0.254377	0.552	0.537	1	astro_basal_mito	RGR
0.00144827	2.44473	0.383	0.392	1	astro_basal_mito	COL3A1
0.00152429	0.315766	0.701	0.716	1	astro_basal_mito	HLA-DRB1
0.00157187	0.290035	0.472	0.448	1	astro_basal_mito	PTPRN2
0.00159561	0.150709	0.691	0.666	1	astro_basal_mito	SLC25A21
0.00171065	1.01607	0.472	0.469	1	astro_basal_mito	NSG2
0.00238284	0.313949	0.611	0.567	1	astro_basal_mito	XACT
0.00250877	0.381813	0.511	0.496	1	astro_basal_mito	AMPH
0.00303753	0.184747	0.673	0.712	1	astro_basal_mito	PCSK2
0.00314099	0.103747	0.531	0.523	1	astro_basal_mito	SLC44A5
0.00359397	0.117568	0.53	0.584	1	astro_basal_mito	DLGAP1-AS4
0.00393136	0.222619	0.285	0.31	1	astro_basal_mito	LINGO2
0.00417073	0.539415	0.245	0.29	1	astro_basal_mito	AL445623.2
0.00418998	0.451694	0.526	0.575	1	astro_basal_mito	CALY
0.00454577	0.249372	0.631	0.677	1	astro_basal_mito	ATP8B4
0.00467696	0.124794	0.815	0.769	1	astro_basal_mito	PI15
0.00535201	0.342984	0.516	0.565	1	astro_basal_mito	PCSK1
0.00540423	1.15177	0.529	0.552	1	astro_basal_mito	RGS4
0.00541552	0.214847	0.747	0.707	1	astro_basal_mito	LINC02398
0.00678371	0.704213	0.462	0.431	1	astro_basal_mito	FRAS1
0.00691057	0.296653	0.507	0.591	1	astro_basal_mito	RND3
0.00729932	1.01968	0.637	0.684	1	astro_basal_mito	ADRA1B
0.00791832	0.402535	0.601	0.588	1	astro_basal_mito	PCDH15
0.00807899	0.10432	0.607	0.621	1	astro_basal_mito	AC092957.1
0.00869949	1.02224	0.336	0.334	1	astro_basal_mito	GIMAP7
0	1.24588	0.775	0.275	0	astro_basal_eaat	VGF
0	1.86799	0.946	0.477	0	astro_basal_eaat	MYT1
0	1.92945	0.926	0.461	0	astro_basal_eaat	LEF1
0	0.865	0.892	0.444	0	astro_basal_eaat	NOS3
0	2.93682	0.928	0.491	0	astro_basal_eaat	TPO
0	0.933548	0.872	0.457	0	astro_basal_eaat	CD53
0	1.49719	0.917	0.51	0	astro_basal_eaat	MIR4527HG
0	2.56879	0.765	0.361	0	astro_basal_eaat	LINC01416
0	1.70948	0.963	0.57	0	astro_basal_eaat	THEMIS
0	1.55185	0.964	0.577	0	astro_basal_eaat	AC097528.1
0	1.82344	0.564	0.198	0	astro_basal_eaat	AL353811.1
0	1.1801	0.893	0.529	0	astro_basal_eaat	LINC01482
0	1.00538	0.868	0.506	0	astro_basal_eaat	C14orf39
0	1.86626	0.827	0.474	0	astro_basal_eaat	EPHA6
0	1.38632	0.854	0.518	0	astro_basal_eaat	LINC00871
0	1.17266	0.929	0.596	0	astro_basal_eaat	AC096570.1
0	0.347233	0.91	0.58	0	astro_basal_eaat	AC004852.2
0	0.562395	0.764	0.435	0	astro_basal_eaat	ABCA6
0	0.561853	0.899	0.573	0	astro_basal_eaat	NOX4
0	1.16894	0.905	0.582	0	astro_basal_eaat	MYO3B
0	1.51254	0.91	0.591	0	astro_basal_eaat	LINC00499
0	0.890175	0.806	0.492	0	astro_basal_eaat	RAB3B
0	0.870977	0.948	0.644	0	astro_basal_eaat	PROX1-AS1
0	0.817351	0.889	0.6	0	astro_basal_eaat	CCDC144NL-AS1
0	0.608082	0.948	0.662	0	astro_basal_eaat	TFEC
0	2.35462	0.982	0.697	0	astro_basal_eaat	ADGRV1
0	1.22294	0.89	0.605	0	astro_basal_eaat	VAV3
0	0.463738	0.841	0.562	0	astro_basal_eaat	OPCML
0	1.77878	0.896	0.625	0	astro_basal_eaat	AC004052.1
0	0.413604	0.948	0.678	0	astro_basal_eaat	SOX1-OT
0	0.351279	0.92	0.651	0	astro_basal_eaat	LHFPL3
0	1.29634	0.846	0.578	0	astro_basal_eaat	LINC01151
0	0.308818	0.956	0.691	0	astro_basal_eaat	DIPK2B
0	1.20865	0.931	0.666	0	astro_basal_eaat	IL12RB2
0	1.26982	0.862	0.601	0	astro_basal_eaat	MIR2052HG
0	1.96699	0.963	0.705	0	astro_basal_eaat	SLC17A8
0	1.38922	0.877	0.632	0	astro_basal_eaat	AL136114.1
0	1.16511	0.868	0.625	0	astro_basal_eaat	RHOJ
0	1.08139	0.935	0.699	0	astro_basal_eaat	LINC01619
0	1.14911	0.888	0.66	0	astro_basal_eaat	LINC01684
0	0.731431	0.915	0.688	0	astro_basal_eaat	TBX2
0	0.906746	0.901	0.676	0	astro_basal_eaat	AC090403.1
0	1.13773	0.905	0.683	0	astro_basal_eaat	LINC02742
0	0.458413	0.907	0.69	0	astro_basal_eaat	FMN1
0	0.545354	0.962	0.745	0	astro_basal_eaat	PROX1
0	1.41519	0.907	0.692	0	astro_basal_eaat	AL137139.2
0	0.947849	0.955	0.744	0	astro_basal_eaat	AC004083.1
0	1.35536	0.924	0.716	0	astro_basal_eaat	EPHB1
0	0.580318	0.951	0.745	0	astro_basal_eaat	NPSR1
0	0.660131	0.963	0.758	0	astro_basal_eaat	CYYR1
0	0.339776	0.972	0.768	0	astro_basal_eaat	LINC00639
0	1.53094	0.891	0.687	0	astro_basal_eaat	LINC01934
0	1.13808	0.953	0.752	0	astro_basal_eaat	IL18R1
0	0.799832	0.976	0.777	0	astro_basal_eaat	SRARP
0	1.01451	0.923	0.726	0	astro_basal_eaat	ERVMER61-1
0	1.50484	0.961	0.767	0	astro_basal_eaat	ARHGAP24
0	0.566565	0.973	0.78	0	astro_basal_eaat	LINC02197
0	1.72806	0.962	0.773	0	astro_basal_eaat	ZNF98
0	0.461274	0.956	0.77	0	astro_basal_eaat	RASGRF2
0	0.161442	0.985	0.8	0	astro_basal_eaat	FRMD4B
0	0.857191	0.93	0.751	0	astro_basal_eaat	PTN
0	1.31881	0.874	0.697	0	astro_basal_eaat	GABRA2
0	1.14941	0.963	0.787	0	astro_basal_eaat	AC073050.1
0	1.45658	0.945	0.771	0	astro_basal_eaat	MYRFL
0	0.817672	0.889	0.721	0	astro_basal_eaat	LINC01933
0	0.730043	0.905	0.739	0	astro_basal_eaat	SPHKAP
0	0.959121	0.991	0.827	0	astro_basal_eaat	CACNB2
0	0.219714	0.988	0.829	0	astro_basal_eaat	CAVIN2
0	0.847083	0.924	0.771	0	astro_basal_eaat	KYNU
0	0.678174	0.943	0.79	0	astro_basal_eaat	RGS1
0	0.945694	0.893	0.743	0	astro_basal_eaat	PI15
0	0.309451	0.987	0.839	0	astro_basal_eaat	AC012494.1
0	0.750513	0.965	0.818	0	astro_basal_eaat	TGM2
0	0.950111	0.91	0.771	0	astro_basal_eaat	BDNF
0	0.282084	0.979	0.841	0	astro_basal_eaat	AC008571.2
0	0.164179	0.966	0.828	0	astro_basal_eaat	AC008945.2
0	1.07223	0.964	0.826	0	astro_basal_eaat	STXBP6
0	1.0476	0.942	0.805	0	astro_basal_eaat	LRRC3B
0	1.08116	0.932	0.797	0	astro_basal_eaat	P2RY12
0	0.609641	0.988	0.855	0	astro_basal_eaat	HHIP
0	0.967129	0.956	0.832	0	astro_basal_eaat	AL109809.5
0	0.834187	0.917	0.799	0	astro_basal_eaat	AC012593.1
0	0.590904	0.916	0.804	0	astro_basal_eaat	AC009522.1
0	0.730458	0.984	0.878	0	astro_basal_eaat	ANXA3
0	0.673201	0.927	0.825	0	astro_basal_eaat	LINC00534
0	0.946269	0.969	0.877	0	astro_basal_eaat	LINC02465
0	1.05028	0.977	0.888	0	astro_basal_eaat	AL589740.1
0	0.486639	0.934	0.85	0	astro_basal_eaat	EMCN
0	0.637171	0.987	0.904	0	astro_basal_eaat	AC097518.2
0	0.537211	0.99	0.91	0	astro_basal_eaat	SLC15A5
0	0.893862	0.988	0.908	0	astro_basal_eaat	COL5A3
0	0.417493	0.946	0.872	0	astro_basal_eaat	ADAMTS16
0	0.746352	0.99	0.921	0	astro_basal_eaat	CABLES1
0	0.15205	0.994	0.925	0	astro_basal_eaat	COL12A1
0	0.135581	0.991	0.927	0	astro_basal_eaat	AC004946.1
0	0.884062	0.999	0.976	0	astro_basal_eaat	SLC1A3
0	1.10843	0.999	0.979	0	astro_basal_eaat	SLC1A2
0	0.436824	1	0.992	0	astro_basal_eaat	SOX5
0	0.725621	1	0.994	0	astro_basal_eaat	CTNNA2
0	0.532148	1	0.995	0	astro_basal_eaat	GPC5
2.02579e-306	0.683522	0.961	0.862	4.05159e-303	astro_basal_eaat	P2RY14
4.63436e-305	0.804155	0.932	0.763	9.26872e-302	astro_basal_eaat	SLC39A12
3.67372e-303	1.31043	0.833	0.648	7.34744e-300	astro_basal_eaat	TMEM132B
8.52454e-303	0.665331	0.995	0.967	1.70491e-299	astro_basal_eaat	SLCO1C1
1.20397e-301	1.16658	0.824	0.633	2.40794e-298	astro_basal_eaat	GRM3
2.60061e-301	0.496743	0.995	0.917	5.20122e-298	astro_basal_eaat	KCNIP1
7.37238e-301	0.177818	0.898	0.593	1.47448e-297	astro_basal_eaat	SEMA5A
1.99204e-299	0.576131	0.908	0.675	3.98407e-296	astro_basal_eaat	LINC01807
2.2915e-298	0.933889	0.777	0.482	4.58299e-295	astro_basal_eaat	PART1
5.17822e-298	0.184037	0.955	0.784	1.03564e-294	astro_basal_eaat	ST6GAL2
1.09961e-295	0.641391	0.931	0.808	2.19922e-292	astro_basal_eaat	AC034195.1
4.30758e-294	0.382675	0.814	0.544	8.61516e-291	astro_basal_eaat	IQGAP2
5.19784e-293	0.199981	0.983	0.839	1.03957e-289	astro_basal_eaat	SLC2A1
5.19792e-293	0.281222	0.968	0.908	1.03958e-289	astro_basal_eaat	AC061958.1
4.87306e-289	1.4232	0.782	0.662	9.74613e-286	astro_basal_eaat	THSD4
1.32226e-286	0.540497	0.725	0.416	2.64452e-283	astro_basal_eaat	PAK5
8.07655e-284	0.219736	0.928	0.75	1.61531e-280	astro_basal_eaat	RPH3A
1.38693e-281	0.443609	0.973	0.896	2.77386e-278	astro_basal_eaat	AF130359.1
2.37679e-281	0.699476	0.833	0.694	4.75358e-278	astro_basal_eaat	MRC1
4.0097e-281	1.52621	0.777	0.686	8.01939e-278	astro_basal_eaat	CARD18
6.93282e-280	1.07932	0.66	0.353	1.38656e-276	astro_basal_eaat	AP001037.1
7.40724e-280	0.56839	0.91	0.828	1.48145e-276	astro_basal_eaat	AC117834.1
1.16331e-278	0.433158	0.92	0.745	2.32662e-275	astro_basal_eaat	CPM
8.54326e-278	0.10744	0.86	0.64	1.70865e-274	astro_basal_eaat	ITGA5
1.14072e-277	0.532468	0.89	0.826	2.28144e-274	astro_basal_eaat	EYS
6.38548e-276	0.719694	0.922	0.666	1.2771e-272	astro_basal_eaat	TOX
4.26125e-272	0.601524	0.819	0.642	8.5225e-269	astro_basal_eaat	AC078923.1
7.77456e-272	1.38369	0.798	0.694	1.55491e-268	astro_basal_eaat	AGBL1
2.07244e-270	1.58783	0.684	0.363	4.14487e-267	astro_basal_eaat	CXCL12
1.48608e-269	0.722499	0.894	0.646	2.97216e-266	astro_basal_eaat	MERTK
2.4274e-267	1.08168	0.78	0.58	4.8548e-264	astro_basal_eaat	LINC01950
1.0367e-266	0.710818	0.824	0.641	2.07339e-263	astro_basal_eaat	DGKH
7.23712e-260	0.50127	0.685	0.366	1.44742e-256	astro_basal_eaat	LURAP1L-AS1
1.15185e-259	0.468086	0.998	0.986	2.3037e-256	astro_basal_eaat	NKAIN3
1.2348e-259	0.62966	0.856	0.639	2.4696e-256	astro_basal_eaat	MMRN2
1.37745e-258	0.569329	0.733	0.467	2.7549e-255	astro_basal_eaat	CREG2
2.23528e-255	2.33678	0.634	0.372	4.47057e-252	astro_basal_eaat	LINC01443
7.86575e-253	0.129805	0.706	0.435	1.57315e-249	astro_basal_eaat	SST
7.36187e-252	1.66541	0.698	0.452	1.47237e-248	astro_basal_eaat	AL122014.1
9.07152e-251	0.568921	0.971	0.879	1.8143e-247	astro_basal_eaat	LMO3
2.54307e-247	0.439903	0.848	0.682	5.08614e-244	astro_basal_eaat	AP001977.1
3.41034e-247	0.252986	0.928	0.775	6.82067e-244	astro_basal_eaat	GRIA4
2.88812e-246	0.604376	0.971	0.827	5.77625e-243	astro_basal_eaat	MEIS2
3.24553e-246	0.397436	0.913	0.759	6.49105e-243	astro_basal_eaat	TAFA4
1.14744e-245	3.11735	0.563	0.28	2.29488e-242	astro_basal_eaat	AL133405.2
3.01464e-244	0.336564	0.934	0.732	6.02929e-241	astro_basal_eaat	HHAT
1.12585e-242	0.382333	0.999	0.977	2.2517e-239	astro_basal_eaat	CARMIL1
3.53729e-241	0.956449	0.821	0.615	7.07457e-238	astro_basal_eaat	FBLN2
9.32917e-241	0.630428	0.945	0.821	1.86583e-237	astro_basal_eaat	PDGFC
5.1468e-239	0.6282	0.932	0.797	1.02936e-235	astro_basal_eaat	ADD3-AS1
1.15564e-237	0.583871	0.777	0.511	2.31128e-234	astro_basal_eaat	GPR4
1.29697e-236	0.984153	0.835	0.636	2.59393e-233	astro_basal_eaat	TAFA1
2.71443e-236	1.20694	0.741	0.374	5.42886e-233	astro_basal_eaat	AP005203.1
9.95677e-234	1.43133	0.518	0.293	1.99135e-230	astro_basal_eaat	FSHR
5.29554e-232	0.350115	0.88	0.72	1.05911e-228	astro_basal_eaat	EPSTI1
6.68764e-231	0.507371	0.902	0.817	1.33753e-227	astro_basal_eaat	AL356295.1
2.41464e-230	0.562676	0.884	0.765	4.82928e-227	astro_basal_eaat	AC021851.2
4.07053e-230	0.571843	0.968	0.864	8.14106e-227	astro_basal_eaat	RANBP3L
1.82959e-229	0.348656	1	0.997	3.65917e-226	astro_basal_eaat	ERBB4
2.97274e-229	0.300261	0.92	0.785	5.94548e-226	astro_basal_eaat	SNHG31
5.79044e-229	0.406042	0.981	0.91	1.15809e-225	astro_basal_eaat	TPD52L1
7.24891e-229	0.371682	0.806	0.639	1.44978e-225	astro_basal_eaat	CYP1B1-AS1
2.07681e-227	1.66989	0.726	0.612	4.15363e-224	astro_basal_eaat	LINC01727
1.18928e-221	0.571771	0.968	0.897	2.37857e-218	astro_basal_eaat	DLC1
8.1704e-219	0.328045	0.71	0.452	1.63408e-215	astro_basal_eaat	NELL1
2.69012e-217	1.03773	0.814	0.731	5.38023e-214	astro_basal_eaat	F11-AS1
4.49914e-216	0.380767	0.584	0.367	8.99827e-213	astro_basal_eaat	LINC01202
3.85553e-213	0.555318	0.625	0.343	7.71105e-210	astro_basal_eaat	RUNDC3B
1.14723e-212	0.630182	0.879	0.747	2.29446e-209	astro_basal_eaat	SPRY4-AS1
1.25329e-210	0.683337	0.843	0.665	2.50657e-207	astro_basal_eaat	GRM7
2.16368e-210	0.579466	0.964	0.819	4.32735e-207	astro_basal_eaat	CST3
2.29402e-210	1.44968	0.7	0.503	4.58804e-207	astro_basal_eaat	BMPER
1.09111e-209	0.374152	0.719	0.511	2.18222e-206	astro_basal_eaat	ZNF385B
6.14575e-209	0.485759	0.958	0.873	1.22915e-205	astro_basal_eaat	GNA14
9.13653e-209	0.472728	0.859	0.717	1.82731e-205	astro_basal_eaat	AC068305.2
5.02882e-206	0.526863	0.864	0.74	1.00576e-202	astro_basal_eaat	LINC01344
7.25738e-205	0.405882	1	0.982	1.45148e-201	astro_basal_eaat	LINC00299
1.10445e-202	0.18315	0.903	0.741	2.20891e-199	astro_basal_eaat	AC090015.1
1.54942e-201	1.94856	0.658	0.48	3.09884e-198	astro_basal_eaat	WIF1
3.13611e-201	0.524973	0.886	0.775	6.27222e-198	astro_basal_eaat	LINC01239
6.84325e-201	0.267115	0.767	0.545	1.36865e-197	astro_basal_eaat	LUCAT1
1.53584e-200	0.714752	0.812	0.652	3.07168e-197	astro_basal_eaat	AC007402.1
3.7386e-200	1.68078	0.718	0.644	7.4772e-197	astro_basal_eaat	AL590807.1
7.51342e-198	0.993552	0.775	0.64	1.50268e-194	astro_basal_eaat	AC022126.1
2.46383e-197	0.483619	0.828	0.615	4.92766e-194	astro_basal_eaat	SLC5A4-AS1
7.73146e-197	0.422633	0.989	0.925	1.54629e-193	astro_basal_eaat	OPHN1
2.30574e-196	0.706772	0.897	0.789	4.61148e-193	astro_basal_eaat	CNBD1
7.51922e-195	0.705137	0.833	0.682	1.50384e-191	astro_basal_eaat	AC106845.1
5.93856e-193	0.416579	0.955	0.838	1.18771e-189	astro_basal_eaat	RORB
6.1479e-193	0.172552	0.922	0.75	1.22958e-189	astro_basal_eaat	C10orf90
1.85518e-191	0.333737	0.877	0.717	3.71036e-188	astro_basal_eaat	LINC02698
1.44993e-190	0.470416	0.968	0.855	2.89987e-187	astro_basal_eaat	STON2
6.29476e-189	0.12829	0.874	0.7	1.25895e-185	astro_basal_eaat	KANK3
4.74882e-187	1.56156	0.683	0.512	9.49764e-184	astro_basal_eaat	TMEM132C
1.95281e-185	0.5222	0.948	0.799	3.90561e-182	astro_basal_eaat	EFNA5
1.62074e-184	0.392267	0.853	0.656	3.24147e-181	astro_basal_eaat	POU6F2
1.23443e-182	0.422876	0.796	0.5	2.46887e-179	astro_basal_eaat	SULT1B1
6.678e-180	0.790199	0.89	0.68	1.3356e-176	astro_basal_eaat	AC069277.1
5.89777e-179	0.469341	0.621	0.354	1.17955e-175	astro_basal_eaat	HTR4
4.98953e-178	0.435481	0.955	0.861	9.97906e-175	astro_basal_eaat	SLC35F1
5.61648e-178	0.330704	0.842	0.724	1.1233e-174	astro_basal_eaat	CALB1
1.06712e-177	0.443904	0.936	0.77	2.13425e-174	astro_basal_eaat	PAPLN
6.40529e-177	0.917995	0.658	0.442	1.28106e-173	astro_basal_eaat	GFRA1
2.65545e-176	0.351277	0.884	0.713	5.31089e-173	astro_basal_eaat	AC119674.1
9.90894e-176	1.61521	0.688	0.561	1.98179e-172	astro_basal_eaat	AL136962.1
8.36456e-174	0.351994	0.989	0.934	1.67291e-170	astro_basal_eaat	NHSL1
3.76242e-172	0.43183	0.984	0.919	7.52484e-169	astro_basal_eaat	TENM2
5.56861e-172	0.270354	0.862	0.653	1.11372e-168	astro_basal_eaat	VEGFC
1.11859e-171	0.204822	0.859	0.666	2.23718e-168	astro_basal_eaat	COL14A1
4.33062e-170	0.136838	0.744	0.546	8.66125e-167	astro_basal_eaat	SYNPR
6.99401e-170	0.770424	0.795	0.644	1.3988e-166	astro_basal_eaat	EMX2OS
1.17744e-169	2.24189	0.574	0.266	2.35489e-166	astro_basal_eaat	HTR1E
5.12663e-168	0.343411	0.975	0.893	1.02533e-164	astro_basal_eaat	ETNPPL
2.07516e-166	1.34617	0.842	0.691	4.15031e-163	astro_basal_eaat	CARMN
1.04407e-162	0.452074	0.863	0.636	2.08814e-159	astro_basal_eaat	RNF220
5.67731e-162	0.428602	0.974	0.872	1.13546e-158	astro_basal_eaat	ZNRF3
7.25117e-162	0.377505	0.967	0.879	1.45023e-158	astro_basal_eaat	SHROOM3
1.17791e-161	0.416734	0.829	0.7	2.35583e-158	astro_basal_eaat	LAMA3
1.27521e-159	0.512818	0.736	0.566	2.55042e-156	astro_basal_eaat	CHRNA7
3.31093e-159	0.297708	0.989	0.944	6.62186e-156	astro_basal_eaat	GLI3
3.12888e-158	0.874299	0.767	0.64	6.25775e-155	astro_basal_eaat	ADAMTS17
4.5968e-157	0.563281	0.833	0.655	9.19359e-154	astro_basal_eaat	MPPED2
1.90356e-155	0.29263	0.99	0.922	3.80712e-152	astro_basal_eaat	USP53
2.22379e-155	0.118128	0.81	0.632	4.44757e-152	astro_basal_eaat	TNFRSF6B
2.63287e-155	0.865732	0.574	0.335	5.26574e-152	astro_basal_eaat	PTGER3
3.16453e-153	0.606736	0.85	0.713	6.32907e-150	astro_basal_eaat	SLC7A2
4.87634e-153	0.220628	0.789	0.591	9.75267e-150	astro_basal_eaat	SLC19A1
1.39243e-151	0.239591	0.97	0.908	2.78487e-148	astro_basal_eaat	SLC25A48
1.13146e-150	0.71936	0.762	0.647	2.26292e-147	astro_basal_eaat	TBX18
3.9098e-150	0.764186	0.758	0.665	7.8196e-147	astro_basal_eaat	SLC6A12
1.04855e-149	0.386624	0.879	0.791	2.09711e-146	astro_basal_eaat	BRINP2
2.85843e-149	0.44228	0.847	0.777	5.71686e-146	astro_basal_eaat	AL353604.1
1.91393e-148	0.326991	0.768	0.584	3.82785e-145	astro_basal_eaat	GRM1
3.68457e-148	0.235723	0.808	0.588	7.36915e-145	astro_basal_eaat	ITGA8
4.4088e-148	0.393436	0.724	0.516	8.81759e-145	astro_basal_eaat	CAMK2A
5.54978e-148	0.378239	0.947	0.795	1.10996e-144	astro_basal_eaat	FLRT2
1.48418e-147	0.366689	0.944	0.829	2.96836e-144	astro_basal_eaat	PRDM16
1.17255e-146	0.347167	0.995	0.97	2.34511e-143	astro_basal_eaat	NCKAP5
2.66628e-144	0.917631	0.67	0.47	5.33256e-141	astro_basal_eaat	AKAP12
2.74682e-144	0.83421	0.759	0.651	5.49364e-141	astro_basal_eaat	NRP1
6.64855e-144	0.358606	0.96	0.917	1.32971e-140	astro_basal_eaat	SGCD
9.27757e-143	0.3024	0.956	0.899	1.85551e-139	astro_basal_eaat	TMEM108
9.36695e-143	0.403497	0.451	0.25	1.87339e-139	astro_basal_eaat	AC113347.4
3.56872e-142	0.276584	0.891	0.765	7.13744e-139	astro_basal_eaat	AL133346.1
3.96543e-140	0.295486	0.996	0.955	7.93086e-137	astro_basal_eaat	AC007389.1
6.42089e-140	0.57358	0.85	0.769	1.28418e-136	astro_basal_eaat	LINC02745
1.01928e-139	0.415035	0.979	0.865	2.03856e-136	astro_basal_eaat	LRRC4C
8.34884e-138	0.174739	0.49	0.233	1.66977e-134	astro_basal_eaat	GABRQ
8.35262e-135	1.10541	0.771	0.573	1.67052e-131	astro_basal_eaat	MME
2.10492e-133	0.20692	0.643	0.412	4.20983e-130	astro_basal_eaat	LINC02301
1.45584e-131	0.425008	0.764	0.668	2.91167e-128	astro_basal_eaat	AL589693.1
1.53127e-131	0.369831	0.935	0.829	3.06255e-128	astro_basal_eaat	CNTNAP3B
2.51134e-131	0.699907	0.624	0.414	5.02269e-128	astro_basal_eaat	LINC02315
3.18977e-130	0.176822	0.941	0.753	6.37954e-127	astro_basal_eaat	AC002066.1
5.44311e-130	0.27863	0.924	0.776	1.08862e-126	astro_basal_eaat	CGNL1
1.88513e-129	0.2532	0.885	0.778	3.77026e-126	astro_basal_eaat	TBXAS1
3.04403e-129	0.229483	0.99	0.923	6.08806e-126	astro_basal_eaat	PDE3A
9.16966e-129	0.757848	0.731	0.659	1.83393e-125	astro_basal_eaat	OTOGL
1.87149e-128	0.355432	0.996	0.973	3.74298e-125	astro_basal_eaat	AC002429.2
8.69209e-127	0.340731	0.901	0.794	1.73842e-123	astro_basal_eaat	DNAH7
9.42106e-126	0.314529	0.952	0.869	1.88421e-122	astro_basal_eaat	TNS3
4.74156e-125	0.120685	0.955	0.918	9.48311e-122	astro_basal_eaat	KCNMB2
2.86714e-124	0.217844	0.822	0.682	5.73427e-121	astro_basal_eaat	AC024901.1
1.60084e-122	1.26513	0.682	0.676	3.20168e-119	astro_basal_eaat	ADRA1B
1.59124e-120	0.237459	0.993	0.939	3.18247e-117	astro_basal_eaat	PDE7B
1.94266e-120	0.433421	0.694	0.497	3.88533e-117	astro_basal_eaat	AC046195.1
2.12875e-120	0.459589	0.794	0.641	4.2575e-117	astro_basal_eaat	B3GLCT
2.63556e-120	0.376906	0.867	0.699	5.27113e-117	astro_basal_eaat	CDC14A
2.70956e-120	0.541391	0.671	0.501	5.41913e-117	astro_basal_eaat	RGR
1.0162e-119	0.455551	0.456	0.218	2.03241e-116	astro_basal_eaat	ZNF366
1.45242e-119	0.241208	0.83	0.635	2.90484e-116	astro_basal_eaat	MIAT
4.23443e-119	0.254584	0.949	0.851	8.46887e-116	astro_basal_eaat	BRINP3
6.90445e-118	0.45059	0.812	0.671	1.38089e-114	astro_basal_eaat	CDH4
2.1101e-117	0.995721	0.655	0.513	4.22021e-114	astro_basal_eaat	EPHA4
4.41477e-117	0.402282	0.918	0.877	8.82953e-114	astro_basal_eaat	AF279873.3
1.05022e-115	0.332704	0.834	0.73	2.10044e-112	astro_basal_eaat	PKN2-AS1
1.06661e-115	1.55082	0.615	0.459	2.13322e-112	astro_basal_eaat	AC068308.1
1.43791e-115	0.211118	0.987	0.928	2.87583e-112	astro_basal_eaat	AC079352.1
5.736e-113	0.239741	0.973	0.887	1.1472e-109	astro_basal_eaat	GJA1
1.36167e-111	0.147673	0.999	0.992	2.72333e-108	astro_basal_eaat	PREX2
3.87672e-110	0.100529	0.765	0.599	7.75344e-107	astro_basal_eaat	C5orf17
2.14646e-109	0.355095	0.854	0.715	4.29291e-106	astro_basal_eaat	ADGRF5
3.24311e-109	0.260434	0.857	0.769	6.48623e-106	astro_basal_eaat	LINC02328
1.21936e-108	1.08028	0.548	0.397	2.43872e-105	astro_basal_eaat	MOXD1
1.24214e-108	0.21366	0.982	0.941	2.48428e-105	astro_basal_eaat	AC023095.1
6.1415e-108	0.463902	0.724	0.547	1.2283e-104	astro_basal_eaat	SLC24A3
5.01868e-107	0.218449	0.948	0.844	1.00374e-103	astro_basal_eaat	ARHGAP31
1.52379e-106	0.180783	0.858	0.755	3.04758e-103	astro_basal_eaat	TFRC
1.34194e-105	0.215096	0.781	0.619	2.68388e-102	astro_basal_eaat	HMGA2
1.81011e-103	0.295231	0.966	0.882	3.62023e-100	astro_basal_eaat	AC087564.1
3.36232e-103	0.192668	0.984	0.942	6.72463e-100	astro_basal_eaat	ACSS3
6.50374e-103	0.252243	0.9	0.804	1.30075e-99	astro_basal_eaat	AL445426.1
1.0689e-101	0.178343	0.856	0.765	2.1378e-98	astro_basal_eaat	PDGFRB
1.83933e-101	0.353707	0.741	0.608	3.67867e-98	astro_basal_eaat	AC132803.1
3.04707e-101	0.292649	0.999	0.979	6.09415e-98	astro_basal_eaat	AC114971.1
1.43607e-100	0.152962	0.934	0.818	2.87213e-97	astro_basal_eaat	MID1
5.70403e-100	0.164729	0.919	0.781	1.14081e-96	astro_basal_eaat	DOCK5
7.21767e-100	0.774961	0.332	0.285	1.44353e-96	astro_basal_eaat	LINC01709
7.47475e-98	0.169308	0.991	0.964	1.49495e-94	astro_basal_eaat	PON2
1.20289e-97	0.340032	0.887	0.75	2.40578e-94	astro_basal_eaat	AC025810.1
4.76505e-97	0.269238	0.564	0.467	9.53011e-94	astro_basal_eaat	RXFP1
8.33229e-97	0.183482	0.789	0.74	1.66646e-93	astro_basal_eaat	AL442163.1
4.52182e-96	0.198177	0.978	0.933	9.04365e-93	astro_basal_eaat	AC091826.2
1.17962e-95	0.216754	0.969	0.876	2.35924e-92	astro_basal_eaat	CHST11
1.51759e-95	0.245997	0.865	0.743	3.03519e-92	astro_basal_eaat	AC093865.1
8.68387e-93	0.529307	0.344	0.283	1.73677e-89	astro_basal_eaat	AC108690.1
4.7501e-92	1.01737	0.548	0.379	9.50021e-89	astro_basal_eaat	LINC01508
1.2381e-91	0.391827	0.651	0.492	2.47619e-88	astro_basal_eaat	KCNH5
1.78644e-91	0.315183	0.898	0.822	3.57289e-88	astro_basal_eaat	APCDD1
2.80644e-90	0.259194	0.827	0.712	5.61287e-87	astro_basal_eaat	TSBP1-AS1
2.66461e-89	0.180079	0.874	0.757	5.32921e-86	astro_basal_eaat	PALD1
4.31805e-89	0.257081	0.86	0.761	8.63611e-86	astro_basal_eaat	ZIC1
2.39706e-87	0.128957	0.993	0.951	4.79413e-84	astro_basal_eaat	FGFR3
7.10196e-87	0.477625	0.698	0.541	1.42039e-83	astro_basal_eaat	AC110614.1
5.109e-85	0.247914	0.761	0.641	1.0218e-81	astro_basal_eaat	ROR1
6.58539e-84	0.26565	0.857	0.734	1.31708e-80	astro_basal_eaat	OXR1
7.41663e-84	0.347582	0.802	0.7	1.48333e-80	astro_basal_eaat	RIMS1
3.5652e-83	0.195448	0.998	0.98	7.13039e-80	astro_basal_eaat	SOX6
9.8269e-83	0.197433	0.732	0.645	1.96538e-79	astro_basal_eaat	MIR3681HG
1.17439e-81	0.610822	0.525	0.331	2.34877e-78	astro_basal_eaat	PLA1A
1.33255e-80	0.404038	0.682	0.555	2.6651e-77	astro_basal_eaat	LINC01250
4.67638e-80	0.168447	0.724	0.61	9.35276e-77	astro_basal_eaat	LINC02336
5.53202e-80	0.208289	0.868	0.79	1.1064e-76	astro_basal_eaat	ETV1
1.22377e-79	1.49091	0.534	0.399	2.44755e-76	astro_basal_eaat	ST6GALNAC5
1.10109e-78	0.262624	0.366	0.293	2.20219e-75	astro_basal_eaat	LINC02217
3.66946e-78	0.101354	0.974	0.914	7.33891e-75	astro_basal_eaat	SLC6A1
7.92723e-78	0.201809	0.936	0.852	1.58545e-74	astro_basal_eaat	INPP4B
3.65135e-77	0.156887	0.999	0.98	7.30271e-74	astro_basal_eaat	MSI2
6.72662e-77	0.32003	0.702	0.565	1.34532e-73	astro_basal_eaat	VIM
7.29305e-77	1.07224	0.617	0.558	1.45861e-73	astro_basal_eaat	HGF
8.62746e-77	0.174688	0.989	0.915	1.72549e-73	astro_basal_eaat	SPON1
8.43631e-76	1.57291	0.581	0.386	1.68726e-72	astro_basal_eaat	LINC02133
1.22908e-75	0.162516	0.979	0.908	2.45816e-72	astro_basal_eaat	PLPP3
4.98786e-75	0.162534	0.972	0.901	9.97572e-72	astro_basal_eaat	ALDH1L1
8.94307e-74	0.143012	0.735	0.594	1.78861e-70	astro_basal_eaat	AC106793.1
1.12016e-73	0.350426	0.894	0.764	2.24032e-70	astro_basal_eaat	SLCO2A1
8.48109e-73	0.713084	0.624	0.522	1.69622e-69	astro_basal_eaat	NEDD9
1.46076e-72	0.187898	0.81	0.678	2.92151e-69	astro_basal_eaat	ST6GALNAC3
1.5774e-72	0.687671	0.533	0.403	3.1548e-69	astro_basal_eaat	AC011246.1
4.2794e-72	0.129542	0.876	0.794	8.5588e-69	astro_basal_eaat	STS
6.23057e-71	0.157678	0.962	0.934	1.24611e-67	astro_basal_eaat	RGS20
1.40742e-70	0.279608	0.534	0.409	2.81484e-67	astro_basal_eaat	CABP1
2.49199e-69	0.384929	0.67	0.556	4.98398e-66	astro_basal_eaat	AC107223.1
5.35526e-69	1.16719	0.551	0.459	1.07105e-65	astro_basal_eaat	GABRA4
1.1124e-68	0.833678	0.695	0.628	2.22481e-65	astro_basal_eaat	AC007100.1
2.21572e-68	0.651906	0.672	0.618	4.43144e-65	astro_basal_eaat	HS3ST5
2.46975e-68	0.181454	0.989	0.946	4.93949e-65	astro_basal_eaat	AC002460.2
5.54893e-68	0.131141	0.969	0.894	1.10979e-64	astro_basal_eaat	PDLIM5
2.19712e-67	2.0157	0.475	0.324	4.39424e-64	astro_basal_eaat	TRHDE-AS1
6.2818e-67	0.113375	0.977	0.943	1.25636e-63	astro_basal_eaat	GNG12-AS1
3.409e-66	0.10948	0.827	0.697	6.81799e-63	astro_basal_eaat	GABRG1
4.37621e-66	0.29261	0.778	0.7	8.75243e-63	astro_basal_eaat	CCDC26
1.19834e-65	0.221653	0.789	0.71	2.39668e-62	astro_basal_eaat	CNTNAP3
2.05595e-65	0.264859	0.789	0.739	4.11189e-62	astro_basal_eaat	LPAR1
4.16314e-65	0.597824	0.617	0.509	8.32628e-62	astro_basal_eaat	DIAPH3
6.28298e-64	0.244507	0.859	0.805	1.2566e-60	astro_basal_eaat	LINC00683
2.02449e-63	0.106876	0.919	0.804	4.04898e-60	astro_basal_eaat	EGLN3
3.91307e-63	1.0033	0.533	0.462	7.82613e-60	astro_basal_eaat	ADTRP
4.00691e-63	0.15672	0.872	0.755	8.01383e-60	astro_basal_eaat	FAM107A
7.1561e-63	0.11532	0.991	0.959	1.43122e-59	astro_basal_eaat	WLS
1.79522e-62	0.113264	0.986	0.968	3.59044e-59	astro_basal_eaat	KCNMB2-AS1
2.47856e-61	0.541008	0.537	0.369	4.95713e-58	astro_basal_eaat	UNC5D
3.72942e-61	0.162585	0.697	0.559	7.45883e-58	astro_basal_eaat	KCTD16
6.89164e-61	0.185921	0.689	0.593	1.37833e-57	astro_basal_eaat	FAM153CP
7.36744e-61	0.113998	0.867	0.78	1.47349e-57	astro_basal_eaat	LYPD6
3.73353e-60	0.162542	0.463	0.39	7.46706e-57	astro_basal_eaat	VSIG4
6.26033e-60	0.112712	0.997	0.981	1.25207e-56	astro_basal_eaat	SLC4A4
2.41162e-59	0.939196	0.506	0.399	4.82323e-56	astro_basal_eaat	PTH2R
5.13275e-59	0.364794	0.642	0.538	1.02655e-55	astro_basal_eaat	PLD5
1.12961e-58	0.187051	0.711	0.593	2.25922e-55	astro_basal_eaat	AC092957.1
2.80691e-58	0.429922	0.607	0.496	5.61382e-55	astro_basal_eaat	PCBP3
3.71144e-58	0.111726	0.658	0.534	7.42288e-55	astro_basal_eaat	SPANXA2-OT1
4.18722e-56	0.175481	0.929	0.862	8.37445e-53	astro_basal_eaat	FER1L6-AS2
4.80411e-54	0.466826	0.786	0.695	9.60822e-51	astro_basal_eaat	CORT
5.41797e-54	0.179118	0.564	0.449	1.08359e-50	astro_basal_eaat	SRRM3
5.63534e-54	0.116228	0.984	0.911	1.12707e-50	astro_basal_eaat	PRKG1
1.61375e-52	0.342911	0.535	0.608	3.2275e-49	astro_basal_eaat	AC020704.1
7.72331e-52	0.134815	0.954	0.91	1.54466e-48	astro_basal_eaat	ZNF208
8.18734e-52	0.616856	0.784	0.803	1.63747e-48	astro_basal_eaat	AC090993.1
3.4547e-51	1.40917	0.522	0.34	6.9094e-48	astro_basal_eaat	LINC01440
5.73029e-51	0.22664	0.543	0.432	1.14606e-47	astro_basal_eaat	RANBP17
1.0775e-50	0.646418	0.706	0.707	2.15499e-47	astro_basal_eaat	MCHR2-AS1
3.07936e-50	0.591838	0.573	0.425	6.15872e-47	astro_basal_eaat	ADAMTS19
3.48628e-50	0.104527	0.697	0.557	6.97256e-47	astro_basal_eaat	AP000829.1
3.79212e-50	0.133361	0.643	0.523	7.58424e-47	astro_basal_eaat	HOPX
7.77384e-50	0.121051	0.821	0.734	1.55477e-46	astro_basal_eaat	AC104574.2
1.04051e-48	0.402189	0.54	0.497	2.08103e-45	astro_basal_eaat	FOXQ1
1.58899e-48	0.45335	0.759	0.659	3.17798e-45	astro_basal_eaat	AC079380.1
4.84309e-48	0.393279	0.611	0.549	9.68618e-45	astro_basal_eaat	CEMIP2
2.37702e-46	0.128696	0.861	0.754	4.75404e-43	astro_basal_eaat	LINC01931
2.47125e-43	0.666142	0.622	0.565	4.9425e-40	astro_basal_eaat	AC064875.1
4.70449e-43	0.420449	0.505	0.385	9.40899e-40	astro_basal_eaat	LRRC32
1.95414e-42	1.25481	0.64	0.541	3.90828e-39	astro_basal_eaat	LINC01090
2.27497e-42	0.595166	0.69	0.632	4.54994e-39	astro_basal_eaat	ZNF804B
2.00665e-41	0.382119	0.773	0.775	4.01331e-38	astro_basal_eaat	AC092969.1
3.29895e-41	3.05693	0.552	0.45	6.59789e-38	astro_basal_eaat	LINC02220
5.9596e-41	0.120083	0.981	0.9	1.19192e-37	astro_basal_eaat	KANK1
6.42441e-40	0.302198	0.736	0.715	1.28488e-36	astro_basal_eaat	ARHGAP29
1.66137e-34	0.17105	0.666	0.622	3.32274e-31	astro_basal_eaat	AC009899.1
4.74421e-34	0.101971	0.995	0.968	9.48842e-31	astro_basal_eaat	MAML2
5.56993e-34	0.11143	0.551	0.444	1.11399e-30	astro_basal_eaat	SDK1
1.40859e-33	0.910036	0.501	0.463	2.81719e-30	astro_basal_eaat	LINC01965
1.66601e-32	1.75212	0.403	0.282	3.33202e-29	astro_basal_eaat	AC010967.1
6.9692e-32	0.265376	0.539	0.434	1.39384e-28	astro_basal_eaat	BMP5
1.55464e-31	0.140298	0.789	0.655	3.10927e-28	astro_basal_eaat	AL359636.2
5.80425e-30	0.144436	0.682	0.652	1.16085e-26	astro_basal_eaat	SLC30A10
2.0797e-27	0.166851	0.759	0.579	4.1594e-24	astro_basal_eaat	SLC38A11
5.36229e-27	0.345182	0.673	0.651	1.07246e-23	astro_basal_eaat	AC060765.2
7.57556e-26	0.17648	0.684	0.618	1.51511e-22	astro_basal_eaat	LINC00276
2.615e-24	0.446409	0.428	0.38	5.23001e-21	astro_basal_eaat	GABRE
5.29802e-24	0.207037	0.408	0.355	1.0596e-20	astro_basal_eaat	LINC01821
5.38919e-23	0.551894	0.483	0.442	1.07784e-19	astro_basal_eaat	AC019211.1
8.4286e-23	0.297436	0.507	0.45	1.68572e-19	astro_basal_eaat	SAMD12-AS1
9.36327e-23	0.673056	0.532	0.508	1.87265e-19	astro_basal_eaat	LYN
3.08547e-22	1.24052	0.389	0.414	6.17095e-19	astro_basal_eaat	SMYD1
3.75021e-22	0.582082	0.509	0.5	7.50043e-19	astro_basal_eaat	FREM2
5.15664e-22	0.798204	0.498	0.406	1.03133e-18	astro_basal_eaat	AL161629.1
3.09651e-19	1.60762	0.492	0.454	6.19302e-16	astro_basal_eaat	PIP5K1B
2.28423e-18	0.375381	0.812	0.801	4.56846e-15	astro_basal_eaat	AC097467.3
3.578e-15	0.795109	0.4	0.34	7.15601e-12	astro_basal_eaat	AC067956.1
7.02389e-15	4.69916	0.223	0.197	1.40478e-11	astro_basal_eaat	LINC00702
1.70316e-14	0.510195	0.365	0.3	3.40633e-11	astro_basal_eaat	HS3ST3A1
1.82325e-14	0.583865	0.542	0.52	3.64649e-11	astro_basal_eaat	CPED1
8.56961e-14	2.14042	0.461	0.354	1.71392e-10	astro_basal_eaat	LYPD6B
4.8908e-10	0.287521	0.434	0.411	9.78159e-07	astro_basal_eaat	AC005537.1
9.44136e-10	0.506238	0.389	0.297	1.88827e-06	astro_basal_eaat	AL133166.1
8.66565e-09	0.727136	0.665	0.566	1.73313e-05	astro_basal_eaat	AC087883.2
3.60185e-08	0.527705	0.797	0.747	7.2037e-05	astro_basal_eaat	LINC02267
8.61707e-08	0.7686	0.381	0.339	0.000172341	astro_basal_eaat	AL355306.2
8.41688e-07	0.279341	0.755	0.831	0.00168338	astro_basal_eaat	LINC01414
1.11805e-06	0.312445	0.379	0.419	0.0022361	astro_basal_eaat	SCHLAP1
1.79988e-05	0.906951	0.263	0.322	0.0359976	astro_basal_eaat	MYCT1
3.68891e-05	0.853217	0.432	0.35	0.0737783	astro_basal_eaat	RERG
0.000151654	1.71334	0.44	0.428	0.303308	astro_basal_eaat	AC026167.1
0.000896344	0.876893	0.405	0.465	1	astro_basal_eaat	ZSCAN31
0.00184422	0.152537	0.664	0.728	1	astro_basal_eaat	LAMC3
0.00216799	0.172758	0.32	0.33	1	astro_basal_eaat	AC093843.1
0.00250561	0.231157	0.268	0.339	1	astro_basal_eaat	LINC00470
0.0043555	0.77893	0.429	0.392	1	astro_basal_eaat	DACH1
0	0.31918	0.254	0.533	0	astro_basal_iaat	ADGRD1
0	0.85734	0.863	0.786	0	astro_basal_iaat	LINC00326
0	0.59357	0.917	0.974	0	astro_basal_iaat	AL136441.1
0	1.53949	0.914	0.953	0	astro_basal_iaat	ITPRID1
0	0.84969	0.925	0.962	0	astro_basal_iaat	AC093817.2
0	1.41511	0.989	0.958	0	astro_basal_iaat	GRID2
0	1.13679	0.936	0.953	0	astro_basal_iaat	RALYL
0	1.06866	0.964	0.979	0	astro_basal_iaat	AC124854.1
0	0.938536	0.861	0.869	0	astro_basal_iaat	SLC30A8
0	1.25695	0.89	0.896	0	astro_basal_iaat	AL033504.1
0	1.03966	0.981	0.975	0	astro_basal_iaat	SLC6A11
0	0.552347	0.999	0.995	0	astro_basal_iaat	GPC5
0	0.847798	0.999	0.996	0	astro_basal_iaat	HPSE2
0	1.23153	0.971	0.971	0	astro_basal_iaat	KCND2
2.75101e-298	0.474524	0.998	0.999	5.50201e-295	astro_basal_iaat	TRPM3
2.53008e-296	1.10714	0.874	0.907	5.06016e-293	astro_basal_iaat	STK32A
1.32676e-292	0.829976	0.962	0.962	2.65352e-289	astro_basal_iaat	RGS6
8.92488e-280	0.393582	0.602	0.796	1.78498e-276	astro_basal_iaat	ADAMTS20
6.44758e-269	0.877593	0.97	0.975	1.28952e-265	astro_basal_iaat	LUZP2
2.17168e-268	0.328597	0.643	0.891	4.34336e-265	astro_basal_iaat	SRARP
4.10521e-263	0.604945	0.993	0.991	8.21042e-260	astro_basal_iaat	TNC
4.83408e-249	0.620995	0.212	0.33	9.66817e-246	astro_basal_iaat	LINC01162
2.75153e-248	0.432096	0.548	0.879	5.50307e-245	astro_basal_iaat	CHRNA2
1.05054e-245	0.728218	0.922	0.895	2.10108e-242	astro_basal_iaat	LRRC7
8.4119e-235	1.40009	0.304	0.454	1.68238e-231	astro_basal_iaat	CNGB3
7.5768e-231	1.60336	0.783	0.808	1.51536e-227	astro_basal_iaat	QRFPR
1.74424e-230	1.18847	0.281	0.488	3.48847e-227	astro_basal_iaat	LINC01443
1.49821e-223	2.78249	0.244	0.382	2.99641e-220	astro_basal_iaat	AL133405.2
2.88302e-222	1.08068	0.921	0.948	5.76603e-219	astro_basal_iaat	COL12A1
9.10319e-221	0.760044	0.969	0.948	1.82064e-217	astro_basal_iaat	FAT3
8.60107e-216	0.752426	0.39	0.676	1.72021e-212	astro_basal_iaat	AJ006995.1
5.15904e-208	1.3453	0.842	0.839	1.03181e-204	astro_basal_iaat	TTC6
5.31771e-205	0.624703	0.237	0.403	1.06354e-201	astro_basal_iaat	NPR3
1.81375e-202	0.846044	0.232	0.389	3.6275e-199	astro_basal_iaat	SLFN12L
2.42699e-199	1.09062	0.817	0.726	4.85399e-196	astro_basal_iaat	LINC01837
4.21702e-196	1.29967	0.176	0.32	8.43405e-193	astro_basal_iaat	AL353811.1
4.63057e-186	0.863777	0.929	0.918	9.26113e-183	astro_basal_iaat	RGS7
4.23908e-184	1.2196	0.883	0.859	8.47816e-181	astro_basal_iaat	GRM5
1.80395e-179	0.86005	0.277	0.552	3.60789e-176	astro_basal_iaat	STAC
8.72425e-179	0.246154	0.682	0.887	1.74485e-175	astro_basal_iaat	SLCO1A2
4.02434e-177	1.14437	0.829	0.689	8.04869e-174	astro_basal_iaat	LINC00616
6.05942e-171	0.465454	0.997	0.998	1.21188e-167	astro_basal_iaat	OBI1-AS1
1.1258e-166	1.18124	0.911	0.952	2.2516e-163	astro_basal_iaat	SEMA3E
4.65757e-163	1.05061	0.839	0.823	9.31513e-160	astro_basal_iaat	AL357507.1
4.46415e-156	0.555548	0.967	0.974	8.92829e-153	astro_basal_iaat	LHFPL6
4.87885e-156	0.518012	0.294	0.466	9.75769e-153	astro_basal_iaat	SGCG
1.22038e-153	1.31319	0.278	0.47	2.44075e-150	astro_basal_iaat	AC005537.1
3.26804e-152	0.955853	0.845	0.932	6.53609e-149	astro_basal_iaat	AC108169.1
1.00417e-151	0.418789	0.849	0.861	2.00833e-148	astro_basal_iaat	LTBP2
3.69371e-151	0.705706	0.886	0.899	7.38743e-148	astro_basal_iaat	AL583785.1
4.43809e-150	1.49461	0.47	0.69	8.87618e-147	astro_basal_iaat	GALR1
5.80911e-150	0.364816	0.489	0.65	1.16182e-146	astro_basal_iaat	TEX41
1.29908e-149	0.186357	0.844	0.938	2.59817e-146	astro_basal_iaat	UGT8
2.03641e-148	0.35529	0.91	0.972	4.07282e-145	astro_basal_iaat	AC114316.1
1.53525e-147	0.422402	0.982	0.985	3.07049e-144	astro_basal_iaat	CDH20
1.84088e-140	0.523976	0.836	0.826	3.68176e-137	astro_basal_iaat	AC004949.1
5.73676e-139	0.718469	0.892	0.871	1.14735e-135	astro_basal_iaat	AC023480.1
4.96822e-135	0.106554	0.237	0.47	9.93644e-132	astro_basal_iaat	IGFBP3
3.17476e-133	0.129616	0.319	0.511	6.34951e-130	astro_basal_iaat	BMP5
4.3785e-132	1.1639	0.803	0.659	8.757e-129	astro_basal_iaat	AL929091.1
2.00203e-130	0.213045	0.415	0.618	4.00407e-127	astro_basal_iaat	PLD5
4.76602e-130	0.369825	0.993	0.997	9.53203e-127	astro_basal_iaat	AC012405.1
2.99151e-127	0.64457	0.943	0.934	5.98302e-124	astro_basal_iaat	CABLES1
1.77517e-123	0.910328	0.867	0.625	3.55034e-120	astro_basal_iaat	CLIC6
1.01609e-122	0.880692	0.938	0.917	2.03218e-119	astro_basal_iaat	AC097518.2
1.46308e-122	0.331621	0.594	0.796	2.92616e-119	astro_basal_iaat	LGR5
2.89024e-122	0.704064	0.343	0.481	5.78048e-119	astro_basal_iaat	GREM2
1.05307e-119	0.986822	0.9	0.902	2.10614e-116	astro_basal_iaat	TNR
4.29865e-116	1.15602	0.851	0.868	8.59729e-113	astro_basal_iaat	SAMD5
1.82336e-114	0.449295	0.989	0.986	3.64672e-111	astro_basal_iaat	AHCYL1
5.40479e-114	0.562649	0.952	0.978	1.08096e-110	astro_basal_iaat	ANKFN1
3.2901e-113	0.14849	0.623	0.799	6.58019e-110	astro_basal_iaat	AC106729.1
4.05884e-113	3.70818	0.244	0.308	8.11767e-110	astro_basal_iaat	AC008568.1
4.46326e-113	0.244379	0.969	0.994	8.92652e-110	astro_basal_iaat	LINC01088
4.43634e-112	1.23734	0.385	0.575	8.87268e-109	astro_basal_iaat	LINC02141
4.63963e-109	0.563145	0.864	0.752	9.27925e-106	astro_basal_iaat	NELL2
8.17711e-108	0.609343	0.963	0.942	1.63542e-104	astro_basal_iaat	EFEMP1
1.05175e-107	0.396557	0.506	0.552	2.1035e-104	astro_basal_iaat	AC092110.1
1.84386e-107	0.816761	0.873	0.968	3.68772e-104	astro_basal_iaat	AC004946.1
2.1817e-107	0.841566	0.93	0.948	4.3634e-104	astro_basal_iaat	GHR
5.47563e-103	1.12426	0.729	0.54	1.09513e-99	astro_basal_iaat	AC078845.1
5.94548e-103	0.409756	0.964	0.989	1.1891e-99	astro_basal_iaat	AC073941.1
2.42503e-98	0.712047	0.812	0.746	4.85006e-95	astro_basal_iaat	SLC38A5
1.4752e-97	0.880484	0.9	0.896	2.9504e-94	astro_basal_iaat	LDB2
5.44752e-96	0.753314	0.954	0.948	1.0895e-92	astro_basal_iaat	PID1
4.50099e-93	0.414176	0.457	0.608	9.00198e-90	astro_basal_iaat	SULT1B1
6.69403e-93	0.148562	0.733	0.856	1.33881e-89	astro_basal_iaat	ST6GAL2
7.07999e-93	1.23536	0.209	0.311	1.416e-89	astro_basal_iaat	PENK
1.22197e-92	0.996683	0.788	0.704	2.44393e-89	astro_basal_iaat	LINC01807
1.32882e-92	0.732817	0.405	0.556	2.65763e-89	astro_basal_iaat	AC079163.2
1.71157e-92	0.148864	0.595	0.77	3.42315e-89	astro_basal_iaat	LINC02853
1.98944e-92	0.238767	0.996	0.998	3.97887e-89	astro_basal_iaat	ERBB4
2.75299e-91	0.762488	0.9	0.953	5.50598e-88	astro_basal_iaat	AL355612.1
5.6309e-91	0.135724	0.376	0.525	1.12618e-87	astro_basal_iaat	AC113137.1
1.89219e-90	0.9544	0.763	0.644	3.78439e-87	astro_basal_iaat	MYO1B
3.89194e-90	0.272108	0.523	0.669	7.78388e-87	astro_basal_iaat	SCN7A
2.0534e-88	0.755895	0.287	0.358	4.10681e-85	astro_basal_iaat	AC073091.4
4.79998e-87	0.238857	0.994	0.994	9.59996e-84	astro_basal_iaat	SOX5
8.31923e-87	2.39876	0.252	0.393	1.66385e-83	astro_basal_iaat	SCUBE1
3.62261e-86	0.199333	0.406	0.563	7.24523e-83	astro_basal_iaat	NRIP3
3.6472e-86	0.619656	0.902	0.886	7.29441e-83	astro_basal_iaat	LRRC4C
9.50593e-86	0.237742	0.484	0.631	1.90119e-82	astro_basal_iaat	PCDH15
8.10441e-85	0.177086	0.367	0.52	1.62088e-81	astro_basal_iaat	DACH2
1.26454e-84	0.845406	0.733	0.697	2.52908e-81	astro_basal_iaat	MCHR2-AS1
6.47137e-84	0.706617	0.81	0.735	1.29427e-80	astro_basal_iaat	AL163541.1
1.35648e-83	0.846186	0.802	0.887	2.71297e-80	astro_basal_iaat	KIAA1217
2.50045e-83	0.123392	0.862	0.925	5.00091e-80	astro_basal_iaat	SLC5A11
4.92773e-83	0.171275	0.527	0.705	9.85546e-80	astro_basal_iaat	AC018680.1
8.90458e-82	0.431546	0.984	0.987	1.78092e-78	astro_basal_iaat	MGAT4C
1.26635e-81	1.20151	0.828	0.892	2.5327e-78	astro_basal_iaat	AGMO
2.55173e-81	0.123474	0.856	0.918	5.10345e-78	astro_basal_iaat	LINC01098
8.04112e-81	0.297121	0.851	0.898	1.60822e-77	astro_basal_iaat	TINAGL1
2.93063e-80	0.175861	0.802	0.695	5.86126e-77	astro_basal_iaat	CARMN
3.13516e-80	1.12621	0.805	0.814	6.27032e-77	astro_basal_iaat	SHISA6
3.3942e-80	0.573837	0.986	0.99	6.78839e-77	astro_basal_iaat	CACNA2D3
4.32022e-80	0.723836	0.731	0.62	8.64045e-77	astro_basal_iaat	PODXL
3.20035e-79	1.05769	0.815	0.838	6.40069e-76	astro_basal_iaat	ICAM2
3.97324e-79	0.251054	0.666	0.88	7.94648e-76	astro_basal_iaat	CLEC14A
2.31591e-76	0.293936	0.995	0.998	4.63182e-73	astro_basal_iaat	RBMS3
8.22271e-76	0.488361	0.686	0.503	1.64454e-72	astro_basal_iaat	CPNE4
5.59791e-74	0.189354	0.706	0.87	1.11958e-70	astro_basal_iaat	TMEM255A
2.92773e-72	0.238289	0.443	0.578	5.85547e-69	astro_basal_iaat	CD86
3.30742e-72	0.595084	0.903	0.927	6.61484e-69	astro_basal_iaat	ZNF208
6.4064e-72	0.73448	0.914	0.962	1.28128e-68	astro_basal_iaat	NR2F2-AS1
8.98551e-71	0.220163	0.624	0.731	1.7971e-67	astro_basal_iaat	IL12A-AS1
1.87851e-70	0.837409	0.376	0.432	3.75703e-67	astro_basal_iaat	MCOLN3
1.02882e-69	0.258362	0.521	0.652	2.05763e-66	astro_basal_iaat	SORBS2
1.53284e-69	0.54793	0.951	0.951	3.06567e-66	astro_basal_iaat	PDE7B
6.57142e-69	0.611497	0.604	0.812	1.31428e-65	astro_basal_iaat	U91319.1
1.19833e-67	0.319911	0.648	0.762	2.39667e-64	astro_basal_iaat	CFH
1.3467e-67	0.576977	0.942	0.932	2.6934e-64	astro_basal_iaat	KCNIP1
1.02987e-66	0.962541	0.299	0.391	2.05974e-63	astro_basal_iaat	AL138701.2
1.22493e-66	0.784419	0.752	0.622	2.44986e-63	astro_basal_iaat	SLC35F4
2.92499e-66	0.528865	0.765	0.657	5.84997e-63	astro_basal_iaat	SLC22A10
2.00735e-65	1.19744	0.704	0.616	4.01469e-62	astro_basal_iaat	AL162414.1
1.49488e-64	0.76792	0.805	0.769	2.98976e-61	astro_basal_iaat	IFI44L
1.91478e-64	0.394198	0.882	0.878	3.82957e-61	astro_basal_iaat	ZFPM2-AS1
7.13539e-64	0.836432	0.85	0.883	1.42708e-60	astro_basal_iaat	BX284613.2
1.21038e-63	0.74341	0.905	0.897	2.42077e-60	astro_basal_iaat	EGFR
9.45817e-63	2.7457	0.27	0.283	1.89163e-59	astro_basal_iaat	AC046195.2
3.23394e-62	0.281421	0.893	0.866	6.46789e-59	astro_basal_iaat	ADAMTS3
7.0596e-62	0.292075	0.742	0.614	1.41192e-58	astro_basal_iaat	GPR149
1.79669e-60	0.251771	0.4	0.527	3.59339e-57	astro_basal_iaat	ADARB2
2.40778e-60	0.743923	0.441	0.563	4.81557e-57	astro_basal_iaat	KLHL1
4.60017e-60	0.805849	0.904	0.935	9.20034e-57	astro_basal_iaat	AC005162.3
1.98834e-59	0.292137	0.528	0.674	3.97668e-56	astro_basal_iaat	UNC13C
6.8433e-59	0.518446	0.928	0.978	1.36866e-55	astro_basal_iaat	AL591519.1
1.44303e-58	0.578068	0.76	0.633	2.88606e-55	astro_basal_iaat	FSTL4
1.42472e-57	0.749444	0.472	0.558	2.84944e-54	astro_basal_iaat	AC009975.1
6.99935e-57	0.521033	0.907	0.959	1.39987e-53	astro_basal_iaat	EPHA7
1.67187e-56	0.632257	0.545	0.309	3.34373e-53	astro_basal_iaat	GPRC5A
1.85297e-56	1.07869	0.814	0.811	3.70595e-53	astro_basal_iaat	FSTL5
1.88959e-56	1.15237	0.763	0.773	3.77918e-53	astro_basal_iaat	EPHA3
2.78543e-56	0.34154	0.992	0.993	5.57086e-53	astro_basal_iaat	LRMDA
6.00651e-56	0.345886	0.947	0.976	1.2013e-52	astro_basal_iaat	HIF3A
2.05865e-55	0.647322	0.944	0.952	4.1173e-52	astro_basal_iaat	SH3GL2
6.60483e-55	0.233099	0.738	0.844	1.32097e-51	astro_basal_iaat	MYO16
5.69234e-54	0.813502	0.697	0.594	1.13847e-50	astro_basal_iaat	GULP1
7.29093e-54	1.1867	0.635	0.409	1.45819e-50	astro_basal_iaat	TAC3
3.3249e-53	0.230248	0.995	0.979	6.6498e-50	astro_basal_iaat	SLC1A2
5.34882e-53	1.10655	0.679	0.524	1.06976e-49	astro_basal_iaat	USH2A
7.41985e-52	0.338667	0.518	0.626	1.48397e-48	astro_basal_iaat	MDGA2
9.61596e-52	6.58238	0.602	0.375	1.92319e-48	astro_basal_iaat	AC079772.1
1.06083e-51	0.326435	0.925	0.943	2.12167e-48	astro_basal_iaat	ADAMTS9
1.21101e-51	0.568092	0.925	0.928	2.42202e-48	astro_basal_iaat	SLC6A1
1.30285e-51	0.129893	0.455	0.622	2.60569e-48	astro_basal_iaat	CNN1
2.15298e-51	0.402761	0.562	0.681	4.30597e-48	astro_basal_iaat	PHYHIP
2.1995e-51	0.228543	0.529	0.644	4.399e-48	astro_basal_iaat	GNG11
5.26126e-51	0.137308	0.387	0.49	1.05225e-47	astro_basal_iaat	LINC02315
7.76815e-51	0.168274	0.869	0.951	1.55363e-47	astro_basal_iaat	SLC15A5
1.04081e-50	2.40536	0.263	0.374	2.08162e-47	astro_basal_iaat	FSHR
8.094e-50	0.611034	0.866	0.868	1.6188e-46	astro_basal_iaat	SATB1-AS1
9.19091e-50	0.498946	0.895	0.911	1.83818e-46	astro_basal_iaat	ANTXR2
5.74132e-49	0.854207	0.841	0.862	1.14826e-45	astro_basal_iaat	XYLT1
9.65606e-49	0.238499	0.459	0.574	1.93121e-45	astro_basal_iaat	AC021723.2
7.53423e-48	0.468427	0.846	0.889	1.50685e-44	astro_basal_iaat	LINC01500
1.23791e-47	0.577972	0.605	0.413	2.47583e-44	astro_basal_iaat	SLIT3
7.1487e-47	0.596216	0.57	0.556	1.42974e-43	astro_basal_iaat	AC093895.1
1.24844e-46	0.28251	0.953	0.986	2.49689e-43	astro_basal_iaat	TSHZ2
3.24931e-46	0.364931	0.425	0.441	6.49863e-43	astro_basal_iaat	AL359436.1
4.2931e-46	0.213595	0.464	0.559	8.5862e-43	astro_basal_iaat	GRIK1
5.30455e-46	0.394363	0.958	0.984	1.06091e-42	astro_basal_iaat	PCDH7
7.98483e-46	0.221558	0.721	0.808	1.59697e-42	astro_basal_iaat	CPM
2.70817e-45	0.351131	0.989	0.993	5.41634e-42	astro_basal_iaat	DGKG
2.71804e-45	0.394618	0.977	0.989	5.43607e-42	astro_basal_iaat	WDR49
3.61052e-45	0.58023	0.92	0.889	7.22103e-42	astro_basal_iaat	LINC00472
9.30028e-45	0.375175	0.986	0.984	1.86006e-41	astro_basal_iaat	SLC4A4
3.43037e-44	0.28024	0.659	0.764	6.86075e-41	astro_basal_iaat	ABCG2
8.92642e-44	1.56398	0.326	0.359	1.78528e-40	astro_basal_iaat	BTNL9
1.2596e-43	0.673027	0.385	0.485	2.5192e-40	astro_basal_iaat	RANBP17
1.93491e-43	0.441542	0.967	0.987	3.86983e-40	astro_basal_iaat	ALDH1A1
4.96519e-43	0.331026	0.986	0.98	9.93039e-40	astro_basal_iaat	CARMIL1
5.43899e-43	0.568048	0.893	0.952	1.0878e-39	astro_basal_iaat	LAMA4
8.0901e-43	0.522986	0.473	0.599	1.61802e-39	astro_basal_iaat	SLC17A6
8.92346e-43	0.13241	0.457	0.562	1.78469e-39	astro_basal_iaat	MMP16
1.66391e-42	0.393041	0.98	0.984	3.32782e-39	astro_basal_iaat	AC114971.1
1.04118e-41	0.237485	0.993	0.996	2.08237e-38	astro_basal_iaat	RYR3
1.27199e-41	0.511207	0.788	0.787	2.54398e-38	astro_basal_iaat	LINC02745
1.39491e-41	0.389646	0.816	0.824	2.78982e-38	astro_basal_iaat	AC015943.1
4.47653e-41	1.09343	0.792	0.753	8.95306e-38	astro_basal_iaat	IGF2BP2
4.48106e-41	1.2806	0.769	0.852	8.96213e-38	astro_basal_iaat	DLL4
6.61683e-41	0.203538	0.6	0.75	1.32337e-37	astro_basal_iaat	PECAM1
6.7681e-41	0.284937	0.992	0.997	1.35362e-37	astro_basal_iaat	PTCHD1-AS
1.65539e-40	0.925431	0.279	0.333	3.31077e-37	astro_basal_iaat	LINC01197
2.15544e-40	2.19255	0.639	0.569	4.31088e-37	astro_basal_iaat	AC093912.1
5.64834e-40	0.259632	0.53	0.587	1.12967e-36	astro_basal_iaat	TOX3
6.23905e-40	0.403288	0.663	0.837	1.24781e-36	astro_basal_iaat	C10orf90
9.09808e-40	0.715011	0.663	0.49	1.81962e-36	astro_basal_iaat	IGFBP6
1.05613e-39	0.191739	0.583	0.625	2.11226e-36	astro_basal_iaat	LINC02511
2.76448e-39	0.473589	0.962	0.951	5.52896e-36	astro_basal_iaat	GLI3
6.00994e-39	0.365624	0.56	0.664	1.20199e-35	astro_basal_iaat	SLC19A1
6.44196e-39	0.70501	0.835	0.886	1.28839e-35	astro_basal_iaat	AC027288.3
7.93053e-39	0.187466	0.479	0.538	1.58611e-35	astro_basal_iaat	VIP
8.51249e-39	0.348814	0.303	0.372	1.7025e-35	astro_basal_iaat	LINC01876
1.56584e-38	0.84827	0.564	0.723	3.13167e-35	astro_basal_iaat	NDNF
3.01254e-38	0.332648	0.407	0.504	6.02508e-35	astro_basal_iaat	AL162493.1
3.36935e-38	0.162868	0.55	0.622	6.73869e-35	astro_basal_iaat	CDH12
4.00494e-38	0.456104	0.391	0.475	8.00988e-35	astro_basal_iaat	NXPH1
4.51454e-38	0.560241	0.815	0.769	9.02908e-35	astro_basal_iaat	AC080132.1
5.1292e-38	0.457975	0.676	0.557	1.02584e-34	astro_basal_iaat	MIR4435-2HG
7.31831e-38	0.374222	0.946	0.946	1.46366e-34	astro_basal_iaat	NHSL1
2.85552e-37	0.217	0.535	0.602	5.71105e-34	astro_basal_iaat	EGFL7
7.88397e-37	0.374511	0.603	0.665	1.57679e-33	astro_basal_iaat	SLC9A3R2
1.91106e-36	0.119166	0.786	0.855	3.82213e-33	astro_basal_iaat	SRGN
1.95838e-36	0.68151	0.866	0.862	3.91677e-33	astro_basal_iaat	CDH10
2.52555e-36	0.226631	0.584	0.656	5.05109e-33	astro_basal_iaat	LINC02336
1.08939e-35	0.927056	0.772	0.773	2.17879e-32	astro_basal_iaat	RNF152
3.34402e-35	0.306114	0.82	0.886	6.68805e-32	astro_basal_iaat	Z93403.1
4.6136e-35	0.556795	0.784	0.844	9.22719e-32	astro_basal_iaat	AL110292.1
2.05353e-34	0.473387	0.785	0.794	4.10707e-31	astro_basal_iaat	NPSR1
2.05747e-34	0.614399	0.826	0.793	4.11494e-31	astro_basal_iaat	RUNX2
2.48908e-34	0.295957	0.989	0.989	4.97816e-31	astro_basal_iaat	NKAIN3
3.64929e-34	0.273672	0.54	0.675	7.29857e-31	astro_basal_iaat	AC138305.1
3.96699e-34	0.134093	0.603	0.673	7.93398e-31	astro_basal_iaat	LPL
4.20313e-34	0.121071	0.734	0.849	8.40627e-31	astro_basal_iaat	LINC00683
4.32796e-34	0.632459	0.733	0.693	8.65592e-31	astro_basal_iaat	PHLDB2
7.52142e-34	0.799435	0.723	0.661	1.50428e-30	astro_basal_iaat	ADAM28
9.48054e-34	0.468823	0.345	0.429	1.89611e-30	astro_basal_iaat	RUNDC3B
2.03847e-33	0.151649	0.82	0.791	4.07694e-30	astro_basal_iaat	AC090993.1
2.31103e-33	0.396034	0.655	0.84	4.62206e-30	astro_basal_iaat	SHISA9
2.95411e-33	0.597383	0.876	0.872	5.90823e-30	astro_basal_iaat	BRINP3
4.98504e-33	0.765246	0.844	0.953	9.97007e-30	astro_basal_iaat	AC117464.1
5.47992e-33	0.386821	0.918	0.937	1.09598e-29	astro_basal_iaat	SPON1
1.03702e-32	0.317296	0.662	0.69	2.07403e-29	astro_basal_iaat	DKK2
1.19721e-32	1.69066	0.527	0.643	2.39442e-29	astro_basal_iaat	HPGD
1.24969e-32	0.143686	0.41	0.492	2.49938e-29	astro_basal_iaat	NSG2
1.25508e-32	0.963604	0.797	0.787	2.51016e-29	astro_basal_iaat	RPH3A
2.25854e-32	0.553143	0.92	0.908	4.51709e-29	astro_basal_iaat	TMEM108
2.78528e-32	0.661184	0.343	0.421	5.57056e-29	astro_basal_iaat	ANK1
3.41975e-32	0.284211	0.917	0.91	6.83949e-29	astro_basal_iaat	CHI3L1
1.91798e-31	0.635714	0.898	0.93	3.83597e-28	astro_basal_iaat	KCTD8
3.20126e-31	0.236886	0.61	0.693	6.40252e-28	astro_basal_iaat	ATP8B4
3.70815e-31	0.18457	0.5	0.552	7.41629e-28	astro_basal_iaat	MECOM
4.22003e-31	0.226583	0.987	0.996	8.44007e-28	astro_basal_iaat	ASTN2
4.31219e-31	0.467922	0.964	0.964	8.62437e-28	astro_basal_iaat	AC007389.1
8.24402e-31	0.846079	0.753	0.719	1.6488e-27	astro_basal_iaat	SLIT1
1.0311e-30	0.455888	0.931	0.948	2.06219e-27	astro_basal_iaat	AC091826.2
1.45528e-30	0.68741	0.776	0.818	2.91055e-27	astro_basal_iaat	PRDM1
2.97535e-30	0.945229	0.658	0.848	5.9507e-27	astro_basal_iaat	GREB1L
3.30816e-30	0.421881	0.95	0.965	6.61632e-27	astro_basal_iaat	AC073475.1
4.30045e-30	0.762912	0.712	0.654	8.6009e-27	astro_basal_iaat	CRHBP
1.03096e-29	0.255281	0.619	0.693	2.06193e-26	astro_basal_iaat	TNFRSF6B
2.69085e-29	0.960285	0.4	0.451	5.3817e-26	astro_basal_iaat	SMOC2
3.21754e-29	0.512174	0.95	0.968	6.43507e-26	astro_basal_iaat	TIMP3
3.63188e-29	0.960139	0.778	0.895	7.26376e-26	astro_basal_iaat	HAS2-AS1
3.98234e-29	0.127146	0.683	0.721	7.96468e-26	astro_basal_iaat	AC007319.1
4.2842e-29	1.42223	0.67	0.6	8.56839e-26	astro_basal_iaat	CD96
4.48919e-29	0.487357	0.926	0.964	8.97837e-26	astro_basal_iaat	DDIT4
5.74927e-29	0.182586	0.376	0.437	1.14985e-25	astro_basal_iaat	ANKRD33B
2.535e-28	0.567285	0.805	0.866	5.06999e-25	astro_basal_iaat	ANO2
2.61288e-28	0.615647	0.398	0.453	5.22577e-25	astro_basal_iaat	LURAP1L-AS1
2.86314e-28	0.133227	0.529	0.593	5.72629e-25	astro_basal_iaat	CA10
3.8506e-28	0.860417	0.663	0.574	7.7012e-25	astro_basal_iaat	NDST3
4.91134e-28	0.331329	0.986	0.994	9.82267e-25	astro_basal_iaat	ATP1A2
5.96042e-28	0.394013	0.432	0.485	1.19208e-24	astro_basal_iaat	TRPC3
6.79448e-28	0.303769	0.489	0.511	1.3589e-24	astro_basal_iaat	TMEM196
1.86382e-27	0.360346	0.969	0.988	3.72764e-24	astro_basal_iaat	AQP1
2.17178e-27	0.451183	0.973	0.977	4.34356e-24	astro_basal_iaat	SLC25A18
3.48163e-27	0.227963	0.694	0.785	6.96327e-24	astro_basal_iaat	EPAS1
6.94158e-27	0.42298	0.961	0.988	1.38832e-23	astro_basal_iaat	LAMA1
7.4802e-27	0.988364	0.677	0.615	1.49604e-23	astro_basal_iaat	AC009899.1
8.92061e-27	0.851568	0.665	0.573	1.78412e-23	astro_basal_iaat	LINC02476
1.19337e-26	0.40026	0.931	0.934	2.38675e-23	astro_basal_iaat	TENM2
1.35851e-26	0.466933	0.887	0.901	2.71703e-23	astro_basal_iaat	MCC
1.74623e-26	0.323676	0.982	0.983	3.49247e-23	astro_basal_iaat	ATP13A4
1.91151e-26	0.726172	0.762	0.733	3.82302e-23	astro_basal_iaat	FMO2
2.25771e-26	3.44219	0.604	0.465	4.51543e-23	astro_basal_iaat	PCAT19
2.59628e-26	1.05902	0.369	0.359	5.19256e-23	astro_basal_iaat	AC093772.1
2.76292e-26	0.519807	0.728	0.681	5.52584e-23	astro_basal_iaat	AL050403.2
2.79349e-26	0.16511	0.612	0.653	5.58698e-23	astro_basal_iaat	TPM2
3.59181e-26	0.304474	0.808	0.794	7.18362e-23	astro_basal_iaat	AC007614.1
5.07226e-26	0.21119	0.441	0.529	1.01445e-22	astro_basal_iaat	SHISA8
5.58431e-26	2.17869	0.41	0.296	1.11686e-22	astro_basal_iaat	AC093843.1
1.04201e-25	0.275199	0.478	0.528	2.08401e-22	astro_basal_iaat	CDH7
1.06847e-25	0.148151	0.573	0.635	2.13693e-22	astro_basal_iaat	HLA-C
1.41894e-25	0.24887	0.583	0.641	2.83788e-22	astro_basal_iaat	GRM1
6.77712e-25	0.87967	0.686	0.63	1.35542e-21	astro_basal_iaat	TRPC4
7.07448e-25	0.320969	0.978	0.991	1.4149e-21	astro_basal_iaat	ANGPTL4
8.88846e-25	0.18015	0.743	0.816	1.77769e-21	astro_basal_iaat	AC008127.1
1.10613e-24	0.818705	0.681	0.573	2.21226e-21	astro_basal_iaat	LINC02112
1.25735e-24	0.204158	0.565	0.636	2.51469e-21	astro_basal_iaat	PCDH11X
1.78573e-24	0.538996	0.938	0.943	3.57145e-21	astro_basal_iaat	AC079352.1
2.43072e-24	0.114404	0.994	0.995	4.86144e-21	astro_basal_iaat	PITPNC1
3.03085e-24	0.969836	0.618	0.501	6.06171e-21	astro_basal_iaat	LINC02008
5.96066e-24	0.541421	0.891	0.854	1.19213e-20	astro_basal_iaat	RORB
9.73225e-24	0.25336	0.948	0.986	1.94645e-20	astro_basal_iaat	SLC24A4
1.21358e-23	0.221376	0.713	0.794	2.42717e-20	astro_basal_iaat	LINC01725
2.18805e-23	0.6717	0.637	0.748	4.3761e-20	astro_basal_iaat	PTPRT
2.5906e-23	0.493118	0.506	0.597	5.1812e-20	astro_basal_iaat	IFNG-AS1
2.68017e-23	0.505482	0.536	0.643	5.36034e-20	astro_basal_iaat	AC013287.1
3.57865e-23	0.626558	0.908	0.928	7.15731e-20	astro_basal_iaat	SLC25A48
4.1089e-23	3.71267	0.531	0.454	8.21779e-20	astro_basal_iaat	SLC16A12
4.77867e-23	0.676509	0.616	0.693	9.55735e-20	astro_basal_iaat	LINC01435
5.67285e-23	0.322689	0.957	0.967	1.13457e-19	astro_basal_iaat	PCSK5
1.71831e-22	0.272999	0.592	0.58	3.43663e-19	astro_basal_iaat	AC008574.1
2.32847e-22	0.182609	0.973	0.993	4.65695e-19	astro_basal_iaat	PLP1
2.41692e-22	0.190463	0.625	0.671	4.83384e-19	astro_basal_iaat	DISC1FP1
2.67295e-22	0.780162	0.82	0.776	5.34591e-19	astro_basal_iaat	ADAMTSL1
3.18274e-22	0.628597	0.769	0.71	6.36547e-19	astro_basal_iaat	GABRG1
5.97676e-22	0.66871	0.88	0.87	1.19535e-18	astro_basal_iaat	KIAA1211
7.49393e-22	0.329371	0.67	0.755	1.49879e-18	astro_basal_iaat	LINC02240
1.1079e-21	0.156772	0.398	0.473	2.21579e-18	astro_basal_iaat	ATP10A
1.13259e-21	0.981722	0.833	0.895	2.26518e-18	astro_basal_iaat	COL4A3
1.27567e-21	0.587562	0.338	0.387	2.55135e-18	astro_basal_iaat	AP000676.5
1.62587e-21	1.11351	0.536	0.631	3.25175e-18	astro_basal_iaat	LINC02718
2.23222e-21	0.845881	0.711	0.66	4.46444e-18	astro_basal_iaat	AL512452.1
2.24145e-21	0.700325	0.433	0.517	4.4829e-18	astro_basal_iaat	ANKRD30B
3.98673e-21	0.365459	0.987	0.993	7.97347e-18	astro_basal_iaat	ACSBG1
4.44935e-21	0.225612	0.36	0.425	8.89871e-18	astro_basal_iaat	AC011029.1
5.684e-21	0.548878	0.815	0.807	1.1368e-17	astro_basal_iaat	NALCN-AS1
6.84348e-21	0.384272	0.398	0.445	1.3687e-17	astro_basal_iaat	AC011246.1
7.38717e-21	0.47526	0.74	0.668	1.47743e-17	astro_basal_iaat	TAGLN
7.60752e-21	0.597308	0.78	0.768	1.5215e-17	astro_basal_iaat	KCTD12
8.28581e-21	0.396547	0.972	0.986	1.65716e-17	astro_basal_iaat	AC027117.2
2.07913e-20	0.54354	0.886	0.909	4.15826e-17	astro_basal_iaat	BBOX1
2.20541e-20	0.849919	0.46	0.455	4.41082e-17	astro_basal_iaat	AC005062.1
2.51927e-20	0.158679	0.714	0.765	5.03855e-17	astro_basal_iaat	AL442163.1
3.93817e-20	0.527227	0.756	0.808	7.87635e-17	astro_basal_iaat	TAFA4
4.23458e-20	0.256428	0.985	0.994	8.46916e-17	astro_basal_iaat	UTRN
4.50962e-20	0.31987	0.476	0.557	9.01924e-17	astro_basal_iaat	PRKG2
6.20194e-20	0.417479	0.956	0.965	1.24039e-16	astro_basal_iaat	AC053513.1
6.55993e-20	0.103501	0.305	0.352	1.31199e-16	astro_basal_iaat	SNTG1
7.98486e-20	1.02182	0.71	0.659	1.59697e-16	astro_basal_iaat	CTXND1
9.3256e-20	0.352615	0.819	0.904	1.86512e-16	astro_basal_iaat	NEFH
1.00643e-19	0.104175	0.829	0.822	2.01286e-16	astro_basal_iaat	RGS1
1.15119e-19	0.337156	0.546	0.598	2.30239e-16	astro_basal_iaat	VWC2L
1.29542e-19	0.374966	0.77	0.86	2.59084e-16	astro_basal_iaat	ATP10B
1.34572e-19	0.966209	0.754	0.869	2.69144e-16	astro_basal_iaat	RSPO2
1.48887e-19	0.119054	0.775	0.845	2.97774e-16	astro_basal_iaat	AL445426.1
2.26024e-19	0.317415	0.731	0.889	4.52048e-16	astro_basal_iaat	CLDN11
2.60951e-19	0.922602	0.786	0.907	5.21902e-16	astro_basal_iaat	OTX2-AS1
3.54914e-19	0.172324	0.55	0.621	7.09827e-16	astro_basal_iaat	COL25A1
6.71104e-19	0.496562	0.949	0.949	1.34221e-15	astro_basal_iaat	CADPS2
9.46007e-19	0.369321	0.72	0.819	1.89201e-15	astro_basal_iaat	RNF144B
2.03883e-18	0.285906	0.88	0.857	4.07766e-15	astro_basal_iaat	CACNB2
2.13574e-18	0.242466	0.897	0.92	4.27148e-15	astro_basal_iaat	TENM1
4.00735e-18	0.740703	0.737	0.686	8.01471e-15	astro_basal_iaat	VEGFC
4.26588e-18	0.812388	0.507	0.533	8.53176e-15	astro_basal_iaat	ST8SIA6
5.28e-18	0.468745	0.729	0.681	1.056e-14	astro_basal_iaat	NIPAL2
5.63798e-18	0.246217	0.958	0.984	1.1276e-14	astro_basal_iaat	SLC14A1
7.46613e-18	0.607835	0.75	0.68	1.49323e-14	astro_basal_iaat	LINC02389
1.13456e-17	0.433912	0.914	0.956	2.26913e-14	astro_basal_iaat	FAM198B-AS1
1.19784e-17	0.436244	0.555	0.601	2.39567e-14	astro_basal_iaat	ABCA9
1.45859e-17	3.21817	0.265	0.3	2.91717e-14	astro_basal_iaat	GABRQ
1.47284e-17	0.552146	0.667	0.701	2.94567e-14	astro_basal_iaat	AC111006.1
1.50757e-17	0.439415	0.504	0.547	3.01514e-14	astro_basal_iaat	GAD1
1.60721e-17	0.465031	0.947	0.971	3.21442e-14	astro_basal_iaat	EYA1
2.72243e-17	0.190404	0.81	0.798	5.44486e-14	astro_basal_iaat	ITM2A
4.06469e-17	0.281005	0.404	0.47	8.12937e-14	astro_basal_iaat	CAMK4
4.72498e-17	0.208876	0.952	0.982	9.44996e-14	astro_basal_iaat	ADCY8
5.95498e-17	0.155251	0.893	0.959	1.191e-13	astro_basal_iaat	GGT5
6.78292e-17	0.239751	0.696	0.639	1.35658e-13	astro_basal_iaat	HMGA2
7.20274e-17	0.728342	0.725	0.681	1.44055e-13	astro_basal_iaat	MUSTN1
7.56912e-17	0.490239	0.827	0.866	1.51382e-13	astro_basal_iaat	PLEKHG1
1.0291e-16	0.181103	0.412	0.444	2.0582e-13	astro_basal_iaat	CXCL12
1.08966e-16	0.959395	0.493	0.564	2.17932e-13	astro_basal_iaat	NOS3
1.20061e-16	0.270943	0.699	0.759	2.40122e-13	astro_basal_iaat	PLAT
1.51846e-16	0.285531	0.773	0.726	3.03692e-13	astro_basal_iaat	AL391840.1
1.5999e-16	0.118502	0.282	0.315	3.1998e-13	astro_basal_iaat	LINGO2
1.9589e-16	0.440911	0.654	0.578	3.91779e-13	astro_basal_iaat	CELF4
1.97876e-16	0.383249	0.902	0.895	3.95752e-13	astro_basal_iaat	CHST11
2.39927e-16	0.701153	0.799	0.917	4.79855e-13	astro_basal_iaat	C1QTNF1
3.94528e-16	0.27151	0.702	0.805	7.89057e-13	astro_basal_iaat	SPRY4-AS1
5.07151e-16	0.595775	0.909	0.949	1.0143e-12	astro_basal_iaat	TF
6.46505e-16	0.219387	0.782	0.739	1.29301e-12	astro_basal_iaat	AL096794.1
7.50636e-16	0.302248	0.965	0.983	1.50127e-12	astro_basal_iaat	LINC01748
7.60398e-16	0.930521	0.681	0.654	1.5208e-12	astro_basal_iaat	ERG
1.09194e-15	0.192202	0.765	0.831	2.18387e-12	astro_basal_iaat	HPCAL1
1.32343e-15	0.572319	0.727	0.627	2.64687e-12	astro_basal_iaat	LINC02223
1.35076e-15	0.412412	0.924	0.927	2.70152e-12	astro_basal_iaat	PBX3
1.69857e-15	0.644236	0.856	0.92	3.39713e-12	astro_basal_iaat	SPARC
1.95802e-15	0.365568	0.691	0.719	3.91603e-12	astro_basal_iaat	ARHGAP25
2.32101e-15	0.133058	0.981	0.991	4.64202e-12	astro_basal_iaat	PARD3
2.34447e-15	0.159088	0.346	0.412	4.68894e-12	astro_basal_iaat	AL356124.1
2.38824e-15	0.743565	0.42	0.438	4.77648e-12	astro_basal_iaat	ABCB1
2.6739e-15	0.126588	0.421	0.421	5.34779e-12	astro_basal_iaat	SCML4
2.6864e-15	0.302507	0.673	0.539	5.37281e-12	astro_basal_iaat	NOTCH3
3.30278e-15	0.862227	0.611	0.54	6.60555e-12	astro_basal_iaat	LINC01697
3.62165e-15	0.499799	0.698	0.736	7.24331e-12	astro_basal_iaat	ITGA1
4.09985e-15	0.590075	0.748	0.693	8.1997e-12	astro_basal_iaat	SLC11A1
4.18349e-15	0.231524	0.477	0.518	8.36698e-12	astro_basal_iaat	SERPINH1
4.73848e-15	0.888825	0.747	0.656	9.47697e-12	astro_basal_iaat	AC079380.1
6.69327e-15	0.235911	0.668	0.695	1.33865e-11	astro_basal_iaat	MMRN2
7.21107e-15	0.193017	0.681	0.658	1.44221e-11	astro_basal_iaat	AC117453.1
7.63119e-15	0.426474	0.928	0.913	1.52624e-11	astro_basal_iaat	SERPINE2
9.44087e-15	0.517256	0.837	0.8	1.88817e-11	astro_basal_iaat	PDK4
1.0297e-14	0.604772	0.584	0.624	2.05941e-11	astro_basal_iaat	HS6ST2
1.05343e-14	3.13773	0.356	0.381	2.10686e-11	astro_basal_iaat	AC114930.1
1.66917e-14	0.708399	0.764	0.748	3.33834e-11	astro_basal_iaat	LINC02698
1.69635e-14	0.656417	0.735	0.788	3.3927e-11	astro_basal_iaat	NETO2
1.81019e-14	0.568233	0.592	0.609	3.62039e-11	astro_basal_iaat	LINC00390
2.16723e-14	0.339054	0.904	0.88	4.33447e-11	astro_basal_iaat	RANBP3L
2.37624e-14	0.545019	0.773	0.788	4.75248e-11	astro_basal_iaat	SLCO2B1
3.10475e-14	0.133793	0.657	0.681	6.2095e-11	astro_basal_iaat	TRPC5
3.1207e-14	0.375066	0.943	0.947	6.24141e-11	astro_basal_iaat	PTPRK
3.18922e-14	0.478275	0.889	0.93	6.37844e-11	astro_basal_iaat	EYA4
3.31267e-14	0.537314	0.701	0.573	6.62533e-11	astro_basal_iaat	SNTG2
3.48596e-14	0.299382	0.458	0.536	6.97192e-11	astro_basal_iaat	PTGS2
6.66941e-14	0.632739	0.664	0.778	1.33388e-10	astro_basal_iaat	MKX
7.13296e-14	0.317843	0.539	0.598	1.42659e-10	astro_basal_iaat	AC107223.1
7.95771e-14	0.63364	0.743	0.678	1.59154e-10	astro_basal_iaat	HDAC9
8.81066e-14	0.453807	0.746	0.81	1.76213e-10	astro_basal_iaat	FAT4
8.96658e-14	0.120057	0.867	0.965	1.79332e-10	astro_basal_iaat	PDE3A
1.07891e-13	0.267246	0.629	0.703	2.15782e-10	astro_basal_iaat	TENM3
1.09781e-13	0.232914	0.964	0.983	2.19562e-10	astro_basal_iaat	AC002429.2
1.16147e-13	0.743273	0.636	0.742	2.32295e-10	astro_basal_iaat	GABBR2
1.20608e-13	0.118495	0.637	0.692	2.41215e-10	astro_basal_iaat	RBFOX1
1.20845e-13	0.186733	0.297	0.409	2.4169e-10	astro_basal_iaat	PURPL
1.21164e-13	0.401378	0.911	0.939	2.42327e-10	astro_basal_iaat	SULF1
1.7893e-13	0.303969	0.633	0.642	3.5786e-10	astro_basal_iaat	AL391117.1
2.07441e-13	0.473703	0.563	0.608	4.14882e-10	astro_basal_iaat	AL356010.2
2.71656e-13	0.344544	0.887	0.913	5.43312e-10	astro_basal_iaat	TMTC1
2.75364e-13	0.16928	0.754	0.8	5.50728e-10	astro_basal_iaat	LINC01483
2.87307e-13	0.650438	0.694	0.666	5.74615e-10	astro_basal_iaat	AC120193.1
2.94137e-13	1.08086	0.643	0.762	5.88274e-10	astro_basal_iaat	FOXP2
3.84498e-13	0.514983	0.871	0.88	7.68996e-10	astro_basal_iaat	MT1M
4.14675e-13	0.548427	0.73	0.863	8.29349e-10	astro_basal_iaat	NID1
6.13188e-13	1.91522	0.478	0.566	1.22638e-09	astro_basal_iaat	LINC02653
8.94366e-13	0.545234	0.613	0.678	1.78873e-09	astro_basal_iaat	DLGAP2
1.37264e-12	0.304118	0.54	0.569	2.74528e-09	astro_basal_iaat	DCC
1.4358e-12	0.432533	0.861	0.916	2.8716e-09	astro_basal_iaat	GPC6
1.50364e-12	0.615273	0.852	0.893	3.00728e-09	astro_basal_iaat	NTNG1
1.54034e-12	0.110899	0.615	0.644	3.08068e-09	astro_basal_iaat	C5orf17
2.50497e-12	0.532725	0.781	0.756	5.00994e-09	astro_basal_iaat	CRISPLD2
2.84678e-12	0.716545	0.4	0.41	5.69356e-09	astro_basal_iaat	SCN9A
3.0398e-12	0.608655	0.874	0.901	6.07961e-09	astro_basal_iaat	CACNA1B
3.91044e-12	0.125365	0.534	0.568	7.82088e-09	astro_basal_iaat	SYT1
4.0208e-12	0.281386	0.967	0.986	8.04161e-09	astro_basal_iaat	CALN1
5.47947e-12	0.334042	0.734	0.81	1.09589e-08	astro_basal_iaat	LINC02328
5.62249e-12	0.572967	0.746	0.78	1.1245e-08	astro_basal_iaat	SLC26A4
7.11676e-12	0.350679	0.952	0.964	1.42335e-08	astro_basal_iaat	FGFR3
8.95474e-12	0.402313	0.937	0.924	1.79095e-08	astro_basal_iaat	C4orf19
1.03295e-11	0.715832	0.811	0.893	2.06589e-08	astro_basal_iaat	PDZD2
1.05972e-11	0.542188	0.595	0.611	2.11943e-08	astro_basal_iaat	CACNG3
1.12201e-11	0.119987	0.829	0.905	2.24403e-08	astro_basal_iaat	MT1E
1.18157e-11	0.765711	0.64	0.741	2.36314e-08	astro_basal_iaat	COL9A1
1.986e-11	0.986412	0.752	0.839	3.97201e-08	astro_basal_iaat	HEYL
2.36675e-11	0.391669	0.689	0.774	4.73349e-08	astro_basal_iaat	AC025887.2
2.67046e-11	0.31973	0.812	0.9	5.34093e-08	astro_basal_iaat	PAWR
3.03767e-11	0.853368	0.468	0.512	6.07534e-08	astro_basal_iaat	AC114757.1
3.13498e-11	0.229939	0.394	0.436	6.26996e-08	astro_basal_iaat	CCSER1
3.28431e-11	0.102555	0.493	0.54	6.56862e-08	astro_basal_iaat	AL022151.1
3.45711e-11	0.598186	0.845	0.885	6.91423e-08	astro_basal_iaat	CEMIP
3.90366e-11	0.757239	0.73	0.726	7.80733e-08	astro_basal_iaat	PAPSS2
4.05711e-11	0.435654	0.551	0.443	8.11422e-08	astro_basal_iaat	GABRG2
4.69041e-11	0.239396	0.93	0.966	9.38082e-08	astro_basal_iaat	ACACB
4.91992e-11	0.103557	0.754	0.757	9.83984e-08	astro_basal_iaat	EPSTI1
5.35677e-11	0.386432	0.888	0.903	1.07135e-07	astro_basal_iaat	NREP
7.11874e-11	0.836949	0.458	0.361	1.42375e-07	astro_basal_iaat	KHDRBS2-OT
7.34393e-11	0.365691	0.773	0.847	1.46879e-07	astro_basal_iaat	UACA
7.3876e-11	0.508179	0.906	0.938	1.47752e-07	astro_basal_iaat	AL513166.1
7.95723e-11	0.10747	0.913	0.976	1.59145e-07	astro_basal_iaat	SMOC1
7.96841e-11	0.75133	0.694	0.682	1.59368e-07	astro_basal_iaat	AC087379.2
9.37802e-11	0.124668	0.746	0.831	1.8756e-07	astro_basal_iaat	PAPLN
9.70968e-11	0.343574	0.871	0.943	1.94194e-07	astro_basal_iaat	LINC01099
1.00792e-10	0.16474	0.909	0.955	2.01583e-07	astro_basal_iaat	HES1
1.63171e-10	0.165665	0.808	0.913	3.26343e-07	astro_basal_iaat	AC068587.4
1.85213e-10	0.696195	0.73	0.662	3.70427e-07	astro_basal_iaat	IGFBP2
2.44703e-10	0.433022	0.776	0.914	4.89405e-07	astro_basal_iaat	NTN1
3.53803e-10	0.604216	0.465	0.462	7.07606e-07	astro_basal_iaat	AC011586.2
3.97718e-10	0.306878	0.746	0.837	7.95435e-07	astro_basal_iaat	AC108721.2
4.82837e-10	0.188724	0.946	0.974	9.65674e-07	astro_basal_iaat	TCF7L2
5.33134e-10	0.282906	0.861	0.945	1.06627e-06	astro_basal_iaat	PVALB
5.36358e-10	0.15949	0.684	0.709	1.07272e-06	astro_basal_iaat	AC002070.1
5.37579e-10	0.465229	0.877	0.91	1.07516e-06	astro_basal_iaat	ZFPM2
7.59352e-10	0.520511	0.605	0.682	1.5187e-06	astro_basal_iaat	LINC00923
7.66779e-10	0.193149	0.765	0.864	1.53356e-06	astro_basal_iaat	BSG
8.81304e-10	0.59856	0.788	0.875	1.76261e-06	astro_basal_iaat	LINC01117
1.02346e-09	0.192453	0.861	0.899	2.04691e-06	astro_basal_iaat	LINC00598
1.56484e-09	0.778976	0.441	0.421	3.12967e-06	astro_basal_iaat	AL161629.1
2.02866e-09	0.527977	0.832	0.817	4.05732e-06	astro_basal_iaat	STEAP2-AS1
2.15536e-09	0.592893	0.829	0.823	4.31072e-06	astro_basal_iaat	ACVR1C
2.90202e-09	0.222824	0.954	0.972	5.80405e-06	astro_basal_iaat	MGST1
4.98547e-09	0.595989	0.441	0.42	9.97095e-06	astro_basal_iaat	LINC02163
6.74828e-09	0.87756	0.794	0.886	1.34966e-05	astro_basal_iaat	NR2F2
7.34913e-09	1.02298	0.339	0.37	1.46983e-05	astro_basal_iaat	AL117329.1
9.5463e-09	0.15196	0.677	0.711	1.90926e-05	astro_basal_iaat	MERTK
1.5187e-08	0.156653	0.992	0.996	3.0374e-05	astro_basal_iaat	FAM189A2
1.819e-08	0.219116	0.506	0.401	3.638e-05	astro_basal_iaat	AC026167.1
2.26192e-08	0.631804	0.746	0.711	4.52384e-05	astro_basal_iaat	SNAP25
2.64554e-08	0.257089	0.948	0.965	5.29108e-05	astro_basal_iaat	STK33
2.68144e-08	0.303661	0.694	0.741	5.36287e-05	astro_basal_iaat	LINC00535
2.72925e-08	0.416729	0.795	0.843	5.4585e-05	astro_basal_iaat	FLRT2
3.17931e-08	0.364165	0.808	0.809	6.35862e-05	astro_basal_iaat	AL136119.1
3.62413e-08	0.644081	0.873	0.962	7.24825e-05	astro_basal_iaat	LINC02343
3.89661e-08	0.725038	0.513	0.617	7.79323e-05	astro_basal_iaat	AC087883.2
4.21867e-08	1.21205	0.462	0.505	8.43733e-05	astro_basal_iaat	HTR7
4.44128e-08	0.211923	0.436	0.461	8.88256e-05	astro_basal_iaat	TMEM132D
4.5466e-08	0.469409	0.872	0.955	9.0932e-05	astro_basal_iaat	PLXNA4
5.40993e-08	0.536033	0.623	0.578	0.000108199	astro_basal_iaat	AC021504.1
7.17492e-08	0.275026	0.432	0.438	0.000143498	astro_basal_iaat	FRAS1
7.47037e-08	0.182222	0.841	0.87	0.000149407	astro_basal_iaat	DLEU1
8.00337e-08	0.462396	0.818	0.808	0.000160067	astro_basal_iaat	BRINP2
1.02738e-07	0.173506	0.793	0.847	0.000205476	astro_basal_iaat	ARSJ
1.12027e-07	0.305469	0.705	0.768	0.000224054	astro_basal_iaat	KLHL29
1.15229e-07	0.459856	0.791	0.844	0.000230458	astro_basal_iaat	EGLN3
1.3559e-07	0.641467	0.739	0.757	0.000271179	astro_basal_iaat	MYBPC1
1.4805e-07	0.916019	0.589	0.677	0.0002961	astro_basal_iaat	AC244502.1
1.62022e-07	0.117924	0.814	0.864	0.000324044	astro_basal_iaat	ID4
1.84815e-07	0.227802	0.471	0.489	0.000369629	astro_basal_iaat	FGF12
1.85975e-07	0.482319	0.613	0.688	0.00037195	astro_basal_iaat	LIN7A
1.98572e-07	0.245193	0.796	0.782	0.000397144	astro_basal_iaat	PLEK
2.50543e-07	0.371916	0.88	0.964	0.000501085	astro_basal_iaat	GRIK3
2.5163e-07	0.196736	0.801	0.875	0.000503261	astro_basal_iaat	UST
2.95191e-07	1.5051	0.578	0.555	0.000590382	astro_basal_iaat	AC093866.1
3.18652e-07	3.35371	0.266	0.303	0.000637304	astro_basal_iaat	CHRM2
3.18906e-07	0.661526	0.604	0.46	0.000637813	astro_basal_iaat	AC020637.1
3.71323e-07	0.686141	0.786	0.824	0.000742646	astro_basal_iaat	COL15A1
4.34762e-07	0.647563	0.401	0.415	0.000869524	astro_basal_iaat	SLIT2
4.84663e-07	1.89183	0.341	0.345	0.000969327	astro_basal_iaat	AL591686.2
5.19639e-07	0.276183	0.72	0.65	0.00103928	astro_basal_iaat	LINC02458
5.30077e-07	0.269089	0.635	0.673	0.00106015	astro_basal_iaat	PIK3R3
7.68275e-07	0.235003	0.689	0.637	0.00153655	astro_basal_iaat	AC068633.1
7.72745e-07	0.402571	0.902	0.871	0.00154549	astro_basal_iaat	BRINP1
9.02179e-07	0.233455	0.948	0.968	0.00180436	astro_basal_iaat	GRAMD2B
9.5132e-07	0.449104	0.673	0.727	0.00190264	astro_basal_iaat	GALNTL6
1.03319e-06	0.154499	0.978	0.989	0.00206637	astro_basal_iaat	LINC00299
1.0587e-06	0.103153	0.864	0.912	0.0021174	astro_basal_iaat	SHROOM3
1.13287e-06	0.886699	0.677	0.652	0.00226575	astro_basal_iaat	TACR1
1.19002e-06	0.490402	0.461	0.477	0.00238005	astro_basal_iaat	AC022325.2
1.24449e-06	0.346385	0.603	0.608	0.00248899	astro_basal_iaat	VAT1L
1.5758e-06	0.116331	0.864	0.892	0.00315161	astro_basal_iaat	C8orf37-AS1
1.66549e-06	0.381131	0.273	0.359	0.00333097	astro_basal_iaat	HTR1E
1.80734e-06	0.145128	0.859	0.924	0.00361468	astro_basal_iaat	COL21A1
2.13209e-06	0.162326	0.996	0.995	0.00426418	astro_basal_iaat	PTPRZ1
2.28162e-06	0.346953	0.64	0.585	0.00456324	astro_basal_iaat	SYT4
2.58124e-06	0.211019	0.52	0.433	0.00516249	astro_basal_iaat	PLEKHH2
2.87696e-06	0.184011	0.603	0.661	0.00575393	astro_basal_iaat	DIRC3
3.13864e-06	0.340106	0.775	0.777	0.00627728	astro_basal_iaat	LINC02006
3.40843e-06	0.347619	0.919	0.943	0.00681686	astro_basal_iaat	CNKSR2
3.46308e-06	0.257031	0.968	0.975	0.00692616	astro_basal_iaat	COLEC12
3.54997e-06	0.109395	0.733	0.811	0.00709995	astro_basal_iaat	PLA2G4A
3.83364e-06	0.322008	0.884	0.905	0.00766728	astro_basal_iaat	LMO3
5.12606e-06	0.840126	0.493	0.499	0.0102521	astro_basal_iaat	ELAVL2
5.35635e-06	0.211488	0.886	0.886	0.0107127	astro_basal_iaat	AF279873.3
5.71217e-06	0.509367	0.81	0.877	0.0114243	astro_basal_iaat	AC008945.2
6.61927e-06	0.38671	0.763	0.739	0.0132385	astro_basal_iaat	ADGRF5
7.98979e-06	0.107998	0.718	0.711	0.0159796	astro_basal_iaat	LINC02398
9.25386e-06	0.67973	0.507	0.432	0.0185077	astro_basal_iaat	LINC02822
9.34647e-06	0.778769	0.733	0.729	0.0186929	astro_basal_iaat	MCAM
1.21637e-05	1.0028	0.491	0.54	0.0243275	astro_basal_iaat	LINC01478
1.23034e-05	0.214871	0.437	0.456	0.0246068	astro_basal_iaat	MYT1L
1.33521e-05	0.155102	0.955	0.974	0.0267042	astro_basal_iaat	MAPK4
1.55604e-05	0.375454	0.741	0.715	0.0311209	astro_basal_iaat	RIMS1
1.75429e-05	0.10225	0.666	0.656	0.0350858	astro_basal_iaat	MIR2052HG
1.83652e-05	0.754597	0.379	0.356	0.0367303	astro_basal_iaat	AC090125.1
1.87426e-05	1.16032	0.673	0.603	0.0374851	astro_basal_iaat	ENPEP
1.91882e-05	0.505017	0.713	0.684	0.0383764	astro_basal_iaat	LINC01266
2.02786e-05	0.344726	0.782	0.8	0.0405572	astro_basal_iaat	KIF26B
2.20345e-05	0.176004	0.836	0.88	0.0440689	astro_basal_iaat	ARHGAP31
2.63168e-05	0.307941	0.75	0.775	0.0526335	astro_basal_iaat	FBLN1
2.86385e-05	0.435501	0.772	0.766	0.057277	astro_basal_iaat	LINC01344
5.1634e-05	0.528636	0.76	0.845	0.103268	astro_basal_iaat	AC018467.1
5.86759e-05	0.220705	0.723	0.763	0.117352	astro_basal_iaat	FYB1
6.46648e-05	0.470001	0.723	0.697	0.12933	astro_basal_iaat	SLC2A5
6.60533e-05	0.339492	0.937	0.953	0.132107	astro_basal_iaat	AC099792.1
6.90161e-05	0.2279	0.713	0.652	0.138032	astro_basal_iaat	A2M
7.56398e-05	0.256175	0.904	0.962	0.15128	astro_basal_iaat	TMEM144
8.25145e-05	3.01954	0.364	0.346	0.165029	astro_basal_iaat	AC124290.1
9.14216e-05	0.128406	0.903	0.913	0.182843	astro_basal_iaat	PDLIM5
0.000140949	0.101058	0.764	0.761	0.281898	astro_basal_iaat	HLA-DRA
0.000148833	0.312699	0.645	0.672	0.297666	astro_basal_iaat	MIR3681HG
0.000175588	0.648257	0.573	0.503	0.351177	astro_basal_iaat	AC009315.1
0.00017758	0.549471	0.639	0.642	0.35516	astro_basal_iaat	ROBO4
0.000191062	0.27473	0.712	0.67	0.382125	astro_basal_iaat	APBB1IP
0.000197165	1.08842	0.557	0.589	0.394331	astro_basal_iaat	GUCY1A2
0.000203205	0.378559	0.74	0.717	0.40641	astro_basal_iaat	TOX
0.000236719	0.140984	0.843	0.848	0.473438	astro_basal_iaat	AC117834.1
0.000237717	0.719493	0.438	0.431	0.475433	astro_basal_iaat	AC104041.1
0.000244946	1.24698	0.407	0.411	0.489892	astro_basal_iaat	NPY
0.000248058	0.184346	0.727	0.759	0.496117	astro_basal_iaat	STXBP5-AS1
0.000320412	0.78144	0.442	0.378	0.640824	astro_basal_iaat	ATP2C2
0.000347038	1.06418	0.478	0.492	0.694077	astro_basal_iaat	NYAP2
0.000380047	0.943389	0.664	0.71	0.760095	astro_basal_iaat	PRKCH
0.000453699	1.16394	0.725	0.73	0.907399	astro_basal_iaat	ESAM
0.000468327	1.01208	0.627	0.628	0.936654	astro_basal_iaat	CD69
0.000478741	0.350463	0.833	0.903	0.957483	astro_basal_iaat	OPALIN
0.000518261	0.65818	0.838	0.939	1	astro_basal_iaat	PDZRN4
0.000540307	0.156096	0.54	0.523	1	astro_basal_iaat	GAD2
0.000565921	0.443202	0.721	0.802	1	astro_basal_iaat	COL11A1
0.000590594	0.209326	0.624	0.54	1	astro_basal_iaat	CEMIP2
0.000592781	1.41271	0.592	0.704	1	astro_basal_iaat	TBX18
0.000651852	0.108997	0.817	0.808	1	astro_basal_iaat	NEFM
0.00068824	0.70261	0.696	0.739	1	astro_basal_iaat	ETS1
0.000701866	0.186243	0.789	0.769	1	astro_basal_iaat	TPT1
0.000754915	0.126864	0.929	0.969	1	astro_basal_iaat	PADI2
0.000840088	0.212941	0.813	0.812	1	astro_basal_iaat	NEFL
0.00101311	0.957869	0.617	0.721	1	astro_basal_iaat	EBF1
0.00126093	0.432714	0.745	0.671	1	astro_basal_iaat	TFPI
0.00141586	0.251092	0.78	0.724	1	astro_basal_iaat	STPG2-AS1
0.00148009	0.116048	0.432	0.447	1	astro_basal_iaat	AC090578.1
0.00154264	0.330217	0.924	0.96	1	astro_basal_iaat	AC023095.1
0.00156967	0.233047	0.675	0.626	1	astro_basal_iaat	PEG3
0.00167762	0.200906	0.645	0.558	1	astro_basal_iaat	PTPRG-AS1
0.00180179	0.51507	0.8	0.794	1	astro_basal_iaat	PPP1R3C
0.00192853	0.330591	0.758	0.69	1	astro_basal_iaat	COL14A1
0.00200463	1.67463	0.287	0.35	1	astro_basal_iaat	BEST3
0.00212149	0.675355	0.658	0.62	1	astro_basal_iaat	FOXC1
0.00248671	0.32165	0.805	0.756	1	astro_basal_iaat	AC093865.1
0.00262039	0.231098	0.992	0.994	1	astro_basal_iaat	PREX2
0.00303413	0.428909	0.699	0.672	1	astro_basal_iaat	LINC01208
0.00304143	0.374186	0.818	0.803	1	astro_basal_iaat	ETV1
0.0032581	1.47013	0.394	0.389	1	astro_basal_iaat	GRIP2
0.00331452	0.156544	0.324	0.323	1	astro_basal_iaat	PWRN4
0.00351032	0.177881	0.814	0.845	1	astro_basal_iaat	AP000477.3
0.00357388	0.558327	0.783	0.902	1	astro_basal_iaat	SAMMSON
0.00360465	0.2174	0.689	0.687	1	astro_basal_iaat	AC007402.1
0.00361069	0.406996	0.841	0.911	1	astro_basal_iaat	CDH5
0.00385054	0.251507	0.82	0.854	1	astro_basal_iaat	MID1
0.00386422	0.385619	0.597	0.599	1	astro_basal_iaat	NDUFA4L2
0.00400477	0.467602	0.557	0.454	1	astro_basal_iaat	SYTL5
0.00410555	0.688251	0.616	0.587	1	astro_basal_iaat	BICC1
0.00425118	0.683448	0.681	0.666	1	astro_basal_iaat	SLC25A21
0.00427688	0.24394	0.772	0.787	1	astro_basal_iaat	AC113414.1
0.00447027	0.977636	0.656	0.786	1	astro_basal_iaat	COL4A4
0.00453913	0.225779	0.686	0.71	1	astro_basal_iaat	LNCAROD
0.00457103	0.166686	0.896	0.907	1	astro_basal_iaat	SEMA6D
0.00505085	0.128943	0.821	0.833	1	astro_basal_iaat	AC093298.2
0.0057126	0.337316	0.799	0.858	1	astro_basal_iaat	LINC00924
0.00572561	0.233347	0.917	0.952	1	astro_basal_iaat	DPY19L1
0.00657186	0.350246	0.873	0.915	1	astro_basal_iaat	CXXC4-AS1
0.00661772	0.264171	0.862	0.872	1	astro_basal_iaat	AC004053.1
0.00694459	0.896525	0.463	0.464	1	astro_basal_iaat	SCN3A
0.00720078	0.120272	0.857	0.872	1	astro_basal_iaat	C1orf87
0.00754688	0.195302	0.571	0.548	1	astro_basal_iaat	AC002072.1
0.00772735	0.291021	0.786	0.82	1	astro_basal_iaat	LINC01505
0.0081007	0.260529	0.696	0.632	1	astro_basal_iaat	AC127526.2
0.00812069	1.23729	0.687	0.791	1	astro_basal_iaat	SLC22A3
0.00822391	0.124765	0.733	0.712	1	astro_basal_iaat	HOMER1
0.00829446	0.103525	0.612	0.557	1	astro_basal_iaat	LMCD1
0.0083316	0.422256	0.72	0.764	1	astro_basal_iaat	MIR646HG
0.00838603	0.21578	0.667	0.691	1	astro_basal_iaat	MALRD1
0.00849312	0.396175	0.806	0.841	1	astro_basal_iaat	VWF
0.00952761	0.291769	0.632	0.622	1	astro_basal_iaat	LINC01950
0	1.73489	0.873	0.421	0	astro_reactive_chaperone	LINC02141
0	1.95786	0.85	0.4	0	astro_reactive_chaperone	LINC02360
0	5.52805	0.772	0.348	0	astro_reactive_chaperone	AC104689.2
0	2.85013	0.73	0.314	0	astro_reactive_chaperone	JCAD
0	3.89408	0.828	0.456	0	astro_reactive_chaperone	AC092110.1
0	2.06055	0.822	0.472	0	astro_reactive_chaperone	AP000331.1
0	2.19585	0.902	0.569	0	astro_reactive_chaperone	AC079793.1
0	1.70778	0.853	0.523	0	astro_reactive_chaperone	LINC02248
0	2.02472	0.887	0.564	0	astro_reactive_chaperone	AC015522.1
0	0.301749	0.848	0.536	0	astro_reactive_chaperone	TEX41
0	2.15353	0.815	0.528	0	astro_reactive_chaperone	KCNK2
0	1.92349	0.798	0.512	0	astro_reactive_chaperone	DLGAP1-AS4
0	2.56301	0.866	0.587	0	astro_reactive_chaperone	AC112481.2
0	1.55526	0.88	0.606	0	astro_reactive_chaperone	PKHD1
0	2.37067	0.849	0.575	0	astro_reactive_chaperone	AL713851.1
0	2.7508	0.911	0.64	0	astro_reactive_chaperone	AC097487.1
0	1.99868	0.916	0.654	0	astro_reactive_chaperone	AC018742.1
0	2.22914	0.773	0.511	0	astro_reactive_chaperone	LINC01776
0	3.04316	0.838	0.58	0	astro_reactive_chaperone	CASC6
0	1.68377	0.83	0.574	0	astro_reactive_chaperone	AC020718.1
0	1.4703	0.824	0.571	0	astro_reactive_chaperone	HS3ST2
0	1.64744	0.894	0.648	0	astro_reactive_chaperone	AC080079.2
0	2.73026	0.941	0.695	0	astro_reactive_chaperone	LINC02307
0	2.40862	0.814	0.568	0	astro_reactive_chaperone	AL603840.1
0	2.20698	0.853	0.624	0	astro_reactive_chaperone	EPHA5
0	1.62607	0.81	0.595	0	astro_reactive_chaperone	SLC7A5
0	2.02707	0.8	0.586	0	astro_reactive_chaperone	SPAG17
0	1.51082	0.848	0.636	0	astro_reactive_chaperone	AL031073.2
0	1.31103	0.876	0.668	0	astro_reactive_chaperone	MYO5B
0	2.32237	0.852	0.652	0	astro_reactive_chaperone	COL24A1
0	1.36881	0.912	0.713	0	astro_reactive_chaperone	EMP1
0	1.38607	0.906	0.708	0	astro_reactive_chaperone	LINC02147
0	3.2323	0.948	0.757	0	astro_reactive_chaperone	CCDC85A
0	1.11736	0.906	0.716	0	astro_reactive_chaperone	LINC02388
0	1.36392	0.883	0.695	0	astro_reactive_chaperone	SEMA3D
0	1.1699	0.884	0.699	0	astro_reactive_chaperone	STPG2-AS1
0	1.44789	0.833	0.648	0	astro_reactive_chaperone	ADAMTS12
0	1.67693	0.833	0.65	0	astro_reactive_chaperone	LINC02550
0	2.39828	0.865	0.683	0	astro_reactive_chaperone	LRAT
0	1.12727	0.818	0.64	0	astro_reactive_chaperone	LINC01208
0	1.03387	0.879	0.707	0	astro_reactive_chaperone	FRMD3
0	1.7009	0.909	0.738	0	astro_reactive_chaperone	AC019330.1
0	1.54844	0.905	0.735	0	astro_reactive_chaperone	SKAP1
0	3.15544	0.892	0.728	0	astro_reactive_chaperone	C8orf34
0	1.81029	0.875	0.711	0	astro_reactive_chaperone	AC084816.1
0	2.5567	0.867	0.705	0	astro_reactive_chaperone	TMEM163
0	0.8963	0.851	0.698	0	astro_reactive_chaperone	TIE1
0	1.92088	0.809	0.658	0	astro_reactive_chaperone	AL445250.1
0	1.5704	0.895	0.745	0	astro_reactive_chaperone	FAP
0	1.89103	0.877	0.727	0	astro_reactive_chaperone	AL353595.1
0	1.26098	0.866	0.718	0	astro_reactive_chaperone	NOSTRIN
0	1.73136	0.827	0.684	0	astro_reactive_chaperone	CNTN3
0	1.60289	0.843	0.701	0	astro_reactive_chaperone	TRDN
0	1.81795	0.921	0.781	0	astro_reactive_chaperone	AC016766.1
0	1.93861	0.858	0.718	0	astro_reactive_chaperone	VIPR2
0	2.21146	0.935	0.797	0	astro_reactive_chaperone	STXBP5L
0	0.725777	0.904	0.772	0	astro_reactive_chaperone	ITM2A
0	1.04002	0.944	0.812	0	astro_reactive_chaperone	NPNT
0	0.990118	0.897	0.766	0	astro_reactive_chaperone	DOCK2
0	1.92686	0.888	0.758	0	astro_reactive_chaperone	CHODL
0	1.13772	0.9	0.771	0	astro_reactive_chaperone	CD34
0	1.6412	0.883	0.754	0	astro_reactive_chaperone	SORCS3
0	1.90271	0.874	0.748	0	astro_reactive_chaperone	PLCB4
0	1.81269	0.905	0.782	0	astro_reactive_chaperone	ID3
0	2.26067	0.825	0.705	0	astro_reactive_chaperone	ARHGAP6
0	1.13998	0.909	0.793	0	astro_reactive_chaperone	KCNS3
0	1.98864	0.79	0.676	0	astro_reactive_chaperone	IGF2BP3
0	1.13398	0.896	0.786	0	astro_reactive_chaperone	SULF2
0	1.55014	0.952	0.844	0	astro_reactive_chaperone	BTBD11
0	1.95149	0.915	0.809	0	astro_reactive_chaperone	HS6ST3
0	2.64092	0.924	0.822	0	astro_reactive_chaperone	LHCGR
0	1.34512	0.894	0.794	0	astro_reactive_chaperone	FBN2
0	1.80438	0.833	0.733	0	astro_reactive_chaperone	ITIH5
0	1.87946	0.944	0.844	0	astro_reactive_chaperone	DSCAM
0	0.621545	0.898	0.798	0	astro_reactive_chaperone	LINC02712
0	2.03253	0.943	0.844	0	astro_reactive_chaperone	LINC00378
0	2.60239	0.977	0.879	0	astro_reactive_chaperone	ROBO2
0	1.90101	0.842	0.749	0	astro_reactive_chaperone	CP
0	1.62116	0.926	0.836	0	astro_reactive_chaperone	LINC01515
0	2.06059	0.902	0.82	0	astro_reactive_chaperone	MYOF
0	2.0484	0.913	0.837	0	astro_reactive_chaperone	KIT
0	2.40123	0.873	0.798	0	astro_reactive_chaperone	PLCXD3
0	1.37533	0.89	0.816	0	astro_reactive_chaperone	FLVCR2
0	2.02625	0.935	0.869	0	astro_reactive_chaperone	AL035446.2
0	1.93349	0.886	0.82	0	astro_reactive_chaperone	ART3
0	1.33399	0.892	0.827	0	astro_reactive_chaperone	DUSP1
0	1.98439	0.96	0.91	0	astro_reactive_chaperone	LINC01094
0	1.34599	0.921	0.873	0	astro_reactive_chaperone	GALNT13
0	2.06173	0.953	0.911	0	astro_reactive_chaperone	SYNPO2
0	1.77234	0.992	0.951	0	astro_reactive_chaperone	CD44
0	0.936007	0.928	0.891	0	astro_reactive_chaperone	AC092131.1
0	2.59108	0.987	0.95	0	astro_reactive_chaperone	ADAMTSL3
0	2.18917	0.996	0.96	0	astro_reactive_chaperone	DPP10
0	1.2277	0.967	0.931	0	astro_reactive_chaperone	MIR4300HG
0	1.59651	0.895	0.863	0	astro_reactive_chaperone	AC079052.1
0	1.20332	0.865	0.834	0	astro_reactive_chaperone	AP003464.1
0	1.23645	0.958	0.927	0	astro_reactive_chaperone	AL807742.1
0	0.298818	0.917	0.888	0	astro_reactive_chaperone	ACVRL1
0	1.39299	0.926	0.898	0	astro_reactive_chaperone	VCAN
0	1.68648	0.966	0.938	0	astro_reactive_chaperone	LINC00609
0	0.911627	0.918	0.892	0	astro_reactive_chaperone	CLMP
0	0.81246	0.941	0.916	0	astro_reactive_chaperone	PVALB
0	2.4457	0.831	0.855	0	astro_reactive_chaperone	AC079298.3
0	1.94004	0.983	0.961	0	astro_reactive_chaperone	GALNT15
0	0.747642	0.957	0.936	0	astro_reactive_chaperone	GGT5
0	2.01872	0.997	0.978	0	astro_reactive_chaperone	DCLK1
0	2.2542	0.895	0.878	0	astro_reactive_chaperone	SIDT1
0	1.087	0.995	0.979	0	astro_reactive_chaperone	MARCH3
0	1.75249	0.98	0.965	0	astro_reactive_chaperone	LINC00836
0	1.18153	0.982	0.968	0	astro_reactive_chaperone	ABI3BP
0	1.2989	0.998	0.984	0	astro_reactive_chaperone	LINC01088
0	1.65759	0.966	0.952	0	astro_reactive_chaperone	ST6GAL1
0	1.26752	0.907	0.921	0	astro_reactive_chaperone	ARHGAP10
0	0.699991	0.948	0.934	0	astro_reactive_chaperone	SRPX2
0	1.03587	0.995	0.984	0	astro_reactive_chaperone	DGKB
0	0.961019	0.984	0.974	0	astro_reactive_chaperone	TSHZ2
0	0.831401	0.897	0.888	0	astro_reactive_chaperone	AL391832.4
0	1.76628	0.869	0.878	0	astro_reactive_chaperone	ITGBL1
0	0.940356	0.952	0.96	0	astro_reactive_chaperone	SMOC1
0	1.56807	0.906	0.898	0	astro_reactive_chaperone	TTN
0	1.75705	0.922	0.929	0	astro_reactive_chaperone	AC116345.1
0	0.523606	0.951	0.957	0	astro_reactive_chaperone	AC012409.2
0	0.796571	0.906	0.912	0	astro_reactive_chaperone	CPLX3
0	0.893884	0.98	0.974	0	astro_reactive_chaperone	SLC24A4
0	1.71995	0.921	0.926	0	astro_reactive_chaperone	RERGL
0	1.35891	0.927	0.932	0	astro_reactive_chaperone	PIK3C2G
0	0.738514	0.941	0.936	0	astro_reactive_chaperone	LINC02343
0	0.674027	0.944	0.94	0	astro_reactive_chaperone	GRIK3
0	0.728789	0.962	0.964	0	astro_reactive_chaperone	PAPPA
2.202e-307	0.832399	0.893	0.835	4.40401e-304	astro_reactive_chaperone	MAMDC2
1.25968e-302	1.33683	0.851	0.781	2.51936e-299	astro_reactive_chaperone	AL353138.1
3.76661e-297	0.143664	0.889	0.758	7.53321e-294	astro_reactive_chaperone	CHRNA2
4.2991e-295	1.67879	0.823	0.536	8.59819e-292	astro_reactive_chaperone	ACSL5
3.18578e-293	1.26978	0.839	0.575	6.37156e-290	astro_reactive_chaperone	ADCYAP1
1.42634e-290	2.10052	0.784	0.808	2.85269e-287	astro_reactive_chaperone	PRR16
1.03302e-283	1.76104	0.814	0.652	2.06605e-280	astro_reactive_chaperone	LINC01708
8.63016e-279	1.10402	0.977	0.919	1.72603e-275	astro_reactive_chaperone	WWTR1
4.46319e-278	0.633549	0.888	0.748	8.92637e-275	astro_reactive_chaperone	LAMB1
1.03868e-277	1.02641	0.97	0.962	2.07735e-274	astro_reactive_chaperone	TENM4
2.807e-277	2.25029	0.827	0.663	5.61399e-274	astro_reactive_chaperone	AC104035.1
4.82338e-277	0.737869	0.998	0.996	9.64675e-274	astro_reactive_chaperone	AC012405.1
1.32667e-274	2.53027	0.773	0.492	2.65335e-271	astro_reactive_chaperone	AC242022.2
3.46424e-274	0.949222	0.864	0.648	6.92848e-271	astro_reactive_chaperone	LINC01580
3.05595e-272	0.661485	0.951	0.935	6.1119e-269	astro_reactive_chaperone	AL355612.1
9.91535e-270	1.04581	0.896	0.8	1.98307e-266	astro_reactive_chaperone	TM4SF18
2.03605e-265	0.999694	0.845	0.641	4.0721e-262	astro_reactive_chaperone	AC112206.2
5.05909e-265	0.971603	0.827	0.723	1.01182e-261	astro_reactive_chaperone	MKX
6.07039e-262	1.33835	0.77	0.472	1.21408e-258	astro_reactive_chaperone	LINC02082
2.46278e-261	1.55069	0.829	0.786	4.92556e-258	astro_reactive_chaperone	AC007563.2
4.40724e-261	1.38282	0.818	0.706	8.81447e-258	astro_reactive_chaperone	AC092422.1
5.85772e-260	1.32709	0.819	0.59	1.17154e-256	astro_reactive_chaperone	SYT10
5.58905e-258	0.979415	0.845	0.751	1.11781e-254	astro_reactive_chaperone	LINC01725
3.82269e-256	1.2846	0.871	0.699	7.64537e-253	astro_reactive_chaperone	AC091576.1
1.39569e-253	1.29981	0.914	0.896	2.79139e-250	astro_reactive_chaperone	GEM
3.82654e-253	0.879875	0.85	0.775	7.65309e-250	astro_reactive_chaperone	ESR1
1.72668e-252	0.88801	0.886	0.916	3.45336e-249	astro_reactive_chaperone	GPR183
2.40759e-251	4.15325	0.673	0.373	4.81518e-248	astro_reactive_chaperone	LINC01902
1.42644e-249	1.70389	0.8	0.728	2.85288e-246	astro_reactive_chaperone	PPP1R1C
3.91007e-245	1.0202	0.83	0.541	7.82014e-242	astro_reactive_chaperone	HMCN1
3.67843e-243	1.15667	0.838	0.785	7.35685e-240	astro_reactive_chaperone	PRICKLE1
5.02797e-242	0.755956	0.822	0.71	1.00559e-238	astro_reactive_chaperone	AC099517.1
3.90331e-241	0.941141	0.844	0.734	7.80663e-238	astro_reactive_chaperone	AP000943.2
1.44156e-238	0.83576	0.736	0.551	2.88312e-235	astro_reactive_chaperone	AC020704.1
7.85674e-238	1.81536	0.763	0.553	1.57135e-234	astro_reactive_chaperone	ATRNL1
4.78581e-236	1.07869	0.955	0.913	9.57162e-233	astro_reactive_chaperone	TLE4
1.39178e-235	0.993857	0.864	0.765	2.78356e-232	astro_reactive_chaperone	PCP4
1.39461e-235	1.49155	0.714	0.381	2.78923e-232	astro_reactive_chaperone	ADGRD1
1.71367e-235	1.17235	0.925	0.84	3.42735e-232	astro_reactive_chaperone	AHNAK
1.97483e-235	1.15857	0.912	0.74	3.94967e-232	astro_reactive_chaperone	CA8
4.84906e-232	2.00297	0.754	0.566	9.69811e-229	astro_reactive_chaperone	CFAP47
1.65666e-231	1.41074	0.77	0.655	3.31331e-228	astro_reactive_chaperone	S100A10
4.00259e-230	0.480808	0.999	0.999	8.00518e-227	astro_reactive_chaperone	NEAT1
1.00771e-229	0.750304	0.983	0.967	2.01542e-226	astro_reactive_chaperone	AC079385.1
2.11105e-229	1.21642	0.799	0.549	4.2221e-226	astro_reactive_chaperone	LINC00390
3.95936e-228	1.42145	0.752	0.543	7.91872e-225	astro_reactive_chaperone	AL356108.1
6.98676e-227	1.24692	0.832	0.727	1.39735e-223	astro_reactive_chaperone	C2orf83
8.84247e-227	1.14313	0.851	0.781	1.76849e-223	astro_reactive_chaperone	AC005999.2
2.25992e-225	1.17727	0.783	0.662	4.51983e-222	astro_reactive_chaperone	LINC02306
4.34977e-225	1.67618	0.77	0.649	8.69954e-222	astro_reactive_chaperone	LINC01122
1.09367e-223	0.883771	0.859	0.768	2.18733e-220	astro_reactive_chaperone	SHISA9
1.44316e-222	1.19331	0.775	0.559	2.88631e-219	astro_reactive_chaperone	GPR17
2.13232e-221	1.01258	0.819	0.71	4.26463e-218	astro_reactive_chaperone	AC114689.3
5.75382e-221	0.747738	0.828	0.708	1.15076e-217	astro_reactive_chaperone	ABCG2
1.25272e-220	0.648671	0.908	0.851	2.50543e-217	astro_reactive_chaperone	ANGPT2
1.4423e-220	0.755918	0.958	0.919	2.8846e-217	astro_reactive_chaperone	PRKG1
3.076e-218	1.29099	0.887	0.827	6.152e-215	astro_reactive_chaperone	CRYAB
1.6958e-216	1.3635	0.83	0.756	3.3916e-213	astro_reactive_chaperone	CARTPT
4.53821e-216	1.09109	0.936	0.93	9.07641e-213	astro_reactive_chaperone	MYLK
3.28891e-212	0.57729	0.941	0.902	6.57783e-209	astro_reactive_chaperone	PDZRN4
6.99837e-211	0.687649	0.78	0.536	1.39967e-207	astro_reactive_chaperone	VGLL3
1.01914e-204	1.3683	0.795	0.629	2.03828e-201	astro_reactive_chaperone	AL137025.1
2.29385e-203	2.19368	0.735	0.413	4.5877e-200	astro_reactive_chaperone	AL591463.1
2.24942e-202	0.712492	0.808	0.602	4.49885e-199	astro_reactive_chaperone	SLC27A6
4.75447e-202	1.57661	0.662	0.385	9.50894e-199	astro_reactive_chaperone	FREM3
1.26331e-201	3.32058	0.53	0.224	2.52662e-198	astro_reactive_chaperone	CHRM2
4.76819e-201	1.08833	0.906	0.906	9.53638e-198	astro_reactive_chaperone	COL21A1
2.74449e-199	0.808521	0.855	0.763	5.48897e-196	astro_reactive_chaperone	LINC01524
6.78985e-197	0.867431	0.904	0.861	1.35797e-193	astro_reactive_chaperone	C3
2.8425e-196	0.975252	0.769	0.5	5.685e-193	astro_reactive_chaperone	AC097512.1
7.58451e-196	1.46894	0.741	0.6	1.5169e-192	astro_reactive_chaperone	HCN1
1.38403e-195	1.63408	0.766	0.768	2.76806e-192	astro_reactive_chaperone	F5
2.83924e-194	1.93132	0.767	0.596	5.67848e-191	astro_reactive_chaperone	AC010230.1
1.44774e-191	0.836428	0.871	0.791	2.89548e-188	astro_reactive_chaperone	AL096854.1
5.08725e-191	1.53113	0.825	0.874	1.01745e-187	astro_reactive_chaperone	KCNN2
7.99768e-191	0.881822	0.816	0.711	1.59954e-187	astro_reactive_chaperone	IRAK3
1.86209e-190	1.02043	0.754	0.56	3.72419e-187	astro_reactive_chaperone	LINC02224
2.15299e-190	1.00186	0.791	0.628	4.30599e-187	astro_reactive_chaperone	AC022523.1
6.6293e-190	0.713389	0.898	0.826	1.32586e-186	astro_reactive_chaperone	PCSK6
6.98924e-190	0.837566	0.796	0.543	1.39785e-186	astro_reactive_chaperone	ADGRG6
1.81568e-189	2.57501	0.563	0.273	3.63137e-186	astro_reactive_chaperone	LINC02055
2.3228e-185	0.475889	0.835	0.633	4.64559e-182	astro_reactive_chaperone	TXK
4.08614e-185	1.74838	0.699	0.443	8.17227e-182	astro_reactive_chaperone	AC020637.1
7.20688e-185	0.62825	0.902	0.868	1.44138e-181	astro_reactive_chaperone	NTN1
2.61602e-184	1.65573	0.805	0.835	5.23203e-181	astro_reactive_chaperone	KCNJ3
2.01223e-182	1.49057	0.837	0.874	4.02447e-179	astro_reactive_chaperone	MYRIP
4.83979e-182	1.14354	0.718	0.505	9.67958e-179	astro_reactive_chaperone	DLX6-AS1
2.34936e-180	1.13287	0.796	0.713	4.69873e-177	astro_reactive_chaperone	OSBPL10
3.05767e-180	1.55682	0.761	0.667	6.11533e-177	astro_reactive_chaperone	CHST9
1.87264e-179	2.72307	0.669	0.412	3.74529e-176	astro_reactive_chaperone	C3orf67-AS1
1.22025e-178	1.00374	0.817	0.507	2.44051e-175	astro_reactive_chaperone	STC1
1.38174e-177	0.691322	0.86	0.735	2.76347e-174	astro_reactive_chaperone	GJC1
1.75707e-176	1.37184	0.769	0.636	3.51414e-173	astro_reactive_chaperone	AC011287.1
5.86328e-175	0.68808	0.848	0.712	1.17266e-171	astro_reactive_chaperone	ADAMTS20
2.13345e-173	1.14699	0.798	0.633	4.26691e-170	astro_reactive_chaperone	LRRIQ1
5.62371e-173	0.726924	0.822	0.593	1.12474e-169	astro_reactive_chaperone	AC069133.1
1.89275e-172	0.678964	0.837	0.799	3.78551e-169	astro_reactive_chaperone	AF121898.1
2.05892e-172	2.22705	0.709	0.633	4.11785e-169	astro_reactive_chaperone	AL591501.1
3.89043e-172	0.972653	0.813	0.625	7.78086e-169	astro_reactive_chaperone	AC010343.3
5.89351e-172	0.825716	0.934	0.918	1.1787e-168	astro_reactive_chaperone	SLC7A14-AS1
1.78584e-170	1.63511	0.804	0.812	3.57168e-167	astro_reactive_chaperone	IGFBP5
2.11756e-170	0.830941	0.987	0.981	4.23512e-167	astro_reactive_chaperone	PLCE1
[truncated: 2,073 more rows]
