# Supplementary material for: Epigenetically constrained astrocyte states underlie prefrontal cortex vulnerability in Down syndrome–associated Alzheimer’s disease
Source: bioRxiv. 2026 Apr 21:2026.04.17.719050. Preprint. [Version 1] doi: 10.64898/2026.04.17.719050 (PMC13131464; doi:10.64898/2026.04.17.719050)
Supplement: Supplement 4 — Supplementary Table 4. Differentially expressed genes between DS and DSAD across five statistical models, brain regions, and cell subtypes. See Fig. 4 and Extended Data Fig. 4. [file media-4.xlsx]

## Sheet: NEBULA (~Age+Sex+PMI+DX)
region	CellType_sub	gene	logFC_DXDS_AD	p_DXDS_AD	p_val_adj
AMY	amy_excitatory_SLC17A6+	AL627309.5	0.932987	0.00269931	0.0384603
AMY	amy_excitatory_SLC17A6+	C1orf159	0.401947	8.02643e-06	0.000428715
AMY	amy_excitatory_SLC17A6+	UBE2J2	0.431789	0.00231626	0.0346584
AMY	amy_excitatory_SLC17A6+	INTS11	0.577829	0.000647055	0.0137017
AMY	amy_excitatory_SLC17A6+	DVL1	0.623349	9.71693e-08	1.03802e-05
AMY	amy_excitatory_SLC17A6+	MIB2	0.423476	0.00155824	0.0260783
AMY	amy_excitatory_SLC17A6+	ZBTB48	0.565652	0.000570832	0.0125712
AMY	amy_excitatory_SLC17A6+	RERE-AS1	-1.22932	0.000214903	0.0059311
AMY	amy_excitatory_SLC17A6+	MIR34AHG	1.70614	0.00219787	0.0332577
AMY	amy_excitatory_SLC17A6+	TARDBP	-0.288378	0.00102925	0.0194373
AMY	amy_excitatory_SLC17A6+	FBXO44	0.290598	1.37593e-05	0.000649317
AMY	amy_excitatory_SLC17A6+	DRAXIN	-2.1139	0.00339209	0.0451471
AMY	amy_excitatory_SLC17A6+	AL357873.1	-1.19478	0.000146343	0.00442917
AMY	amy_excitatory_SLC17A6+	CELA2B	-2.00784	0.00214314	0.0326597
AMY	amy_excitatory_SLC17A6+	PLEKHM2	0.243059	0.00172989	0.0279851
AMY	amy_excitatory_SLC17A6+	AL049569.1	-1.69789	0.000263846	0.00702021
AMY	amy_excitatory_SLC17A6+	ATP13A2	0.387176	0.00054977	0.0122328
AMY	amy_excitatory_SLC17A6+	EMC1-AS1	-0.580817	0.000125454	0.00392676
AMY	amy_excitatory_SLC17A6+	AL031428.1	-0.92389	7.48554e-10	1.42239e-07
AMY	amy_excitatory_SLC17A6+	RHD	-1.13804	1.62097e-05	0.000750117
AMY	amy_excitatory_SLC17A6+	GPR3	1.39465	0.00207109	0.0319471
AMY	amy_excitatory_SLC17A6+	FAM76A	-0.480662	0.00171181	0.027765
AMY	amy_excitatory_SLC17A6+	PTPRU	0.756814	0.000529457	0.0119417
AMY	amy_excitatory_SLC17A6+	ZBTB8A	-0.598651	5.13906e-05	0.00188625
AMY	amy_excitatory_SLC17A6+	SYNC	-1.14703	2.84468e-25	6.1081e-22
AMY	amy_excitatory_SLC17A6+	AL020995.1	-1.3362	1.76748e-10	3.79514e-08
AMY	amy_excitatory_SLC17A6+	AL513327.1	-1.14407	6.93917e-07	5.47786e-05
AMY	amy_excitatory_SLC17A6+	AL513327.2	-1.22373	3.93328e-05	0.00151259
AMY	amy_excitatory_SLC17A6+	ZMYM6	-0.263952	8.93698e-05	0.00302673
AMY	amy_excitatory_SLC17A6+	AL138787.2	-1.2716	5.80495e-09	8.47917e-07
AMY	amy_excitatory_SLC17A6+	MAP7D1	0.573229	8.99543e-05	0.00303695
AMY	amy_excitatory_SLC17A6+	RRAGC	0.388724	0.00151207	0.0256657
AMY	amy_excitatory_SLC17A6+	MYCBP	-1.14876	2.9211e-12	9.2238e-10
AMY	amy_excitatory_SLC17A6+	GJA9	-1.69619	1.18676e-05	0.000575084
AMY	amy_excitatory_SLC17A6+	RHBDL2	-1.07561	1.30476e-15	7.37258e-13
AMY	amy_excitatory_SLC17A6+	AL442071.1	-1.26272	0.00121437	0.0218932
AMY	amy_excitatory_SLC17A6+	CAP1	0.297652	0.000938509	0.0181383
AMY	amy_excitatory_SLC17A6+	AL031289.1	-1.05703	0.000184602	0.00526295
AMY	amy_excitatory_SLC17A6+	SLFNL1-AS1	-0.726504	0.00258934	0.0376938
AMY	amy_excitatory_SLC17A6+	KDM4A-AS1	-0.93033	2.28763e-06	0.000153022
AMY	amy_excitatory_SLC17A6+	DMAP1	0.409065	0.000496701	0.0112979
AMY	amy_excitatory_SLC17A6+	IPP	-0.673566	0.00169926	0.0276557
AMY	amy_excitatory_SLC17A6+	PIK3R3	-0.360667	7.18722e-06	0.000390693
AMY	amy_excitatory_SLC17A6+	FAAH	0.604877	0.00117233	0.0212772
AMY	amy_excitatory_SLC17A6+	AC099788.1	-1.74963	7.94418e-09	1.13718e-06
AMY	amy_excitatory_SLC17A6+	ELAVL4	0.444152	0.00355069	0.0465014
AMY	amy_excitatory_SLC17A6+	RAB3B	-0.504756	0.0035807	0.0467669
AMY	amy_excitatory_SLC17A6+	ZYG11A	-1.80084	3.24215e-05	0.0012797
AMY	amy_excitatory_SLC17A6+	FAM151A	-1.45908	0.000457036	0.0106456
AMY	amy_excitatory_SLC17A6+	USP24	-0.177139	0.0006327	0.0134642
AMY	amy_excitatory_SLC17A6+	PLPP3	-0.717107	1.19956e-06	8.82084e-05
AMY	amy_excitatory_SLC17A6+	LINC01135	-0.481404	0.00174936	0.0282394
AMY	amy_excitatory_SLC17A6+	DOCK7	-0.225252	0.00294263	0.0407903
AMY	amy_excitatory_SLC17A6+	DLEU2L	0.564665	0.000194032	0.00548679
AMY	amy_excitatory_SLC17A6+	LINC01359	-1.3027	0.00104358	0.0195531
AMY	amy_excitatory_SLC17A6+	AL139294.1	-1.21475	5.62237e-05	0.00204964
AMY	amy_excitatory_SLC17A6+	AL158840.1	-1.92026	0.00103339	0.0194469
AMY	amy_excitatory_SLC17A6+	LRRC40	-0.293132	4.07638e-05	0.00155744
AMY	amy_excitatory_SLC17A6+	AL583808.1	-1.14765	1.8058e-06	0.000125483
AMY	amy_excitatory_SLC17A6+	TNNI3K	-0.537905	8.18043e-09	1.16325e-06
AMY	amy_excitatory_SLC17A6+	PTGFR	-1.31165	8.5751e-06	0.000451286
AMY	amy_excitatory_SLC17A6+	AL078459.1	-0.908852	2.14662e-05	0.00092741
AMY	amy_excitatory_SLC17A6+	SH3GLB1	-0.255562	0.000177336	0.00511796
AMY	amy_excitatory_SLC17A6+	ZNF644	-0.286338	2.86575e-07	2.62963e-05
AMY	amy_excitatory_SLC17A6+	ARHGAP29	0.626249	0.00139842	0.0242936
AMY	amy_excitatory_SLC17A6+	AC092802.1	-1.30396	0.00189992	0.0299084
AMY	amy_excitatory_SLC17A6+	AC092802.2	-1.86846	0.000913243	0.017778
AMY	amy_excitatory_SLC17A6+	DPYD-AS1	-1.4583	0.00194113	0.0304678
AMY	amy_excitatory_SLC17A6+	AGL	-0.37132	0.00245916	0.0362491
AMY	amy_excitatory_SLC17A6+	AL445928.2	-1.04075	3.13518e-06	0.000199167
AMY	amy_excitatory_SLC17A6+	LINC02785	-1.61436	0.000117001	0.00372186
AMY	amy_excitatory_SLC17A6+	GPSM2	-0.858504	1.92943e-08	2.51083e-06
AMY	amy_excitatory_SLC17A6+	CYB561D1	-0.441032	0.00313313	0.0424981
AMY	amy_excitatory_SLC17A6+	ST7L	-0.216232	0.000385098	0.00938571
AMY	amy_excitatory_SLC17A6+	AL390242.1	-1.80091	2.98058e-11	7.61893e-09
AMY	amy_excitatory_SLC17A6+	LRIG2-DT	-0.785918	7.56166e-09	1.08969e-06
AMY	amy_excitatory_SLC17A6+	MAGI3	0.579436	0.000227629	0.00618691
AMY	amy_excitatory_SLC17A6+	AP4B1-AS1	-1.05197	3.23459e-05	0.00127906
AMY	amy_excitatory_SLC17A6+	AL359915.1	1.19101	0.00185777	0.0294166
AMY	amy_excitatory_SLC17A6+	PDZK1	-1.52721	2.51866e-07	2.37196e-05
AMY	amy_excitatory_SLC17A6+	LINC00624	-0.782241	0.00111165	0.0205031
AMY	amy_excitatory_SLC17A6+	PSMD4	0.463061	0.000507487	0.0115188
AMY	amy_excitatory_SLC17A6+	FAM189B	0.548484	4.00191e-06	0.000244116
AMY	amy_excitatory_SLC17A6+	SCAMP3	0.4384	0.000271668	0.00719266
AMY	amy_excitatory_SLC17A6+	HCN3	0.32966	0.0033479	0.0446873
AMY	amy_excitatory_SLC17A6+	SMG5	0.349662	7.24736e-05	0.00254273
AMY	amy_excitatory_SLC17A6+	ATP1A2	-0.681176	0.00142014	0.024532
AMY	amy_excitatory_SLC17A6+	AL592295.3	-1.18533	7.79609e-05	0.00270791
AMY	amy_excitatory_SLC17A6+	NOS1AP	0.579186	0.000832305	0.0165475
AMY	amy_excitatory_SLC17A6+	C1orf226	0.859788	0.000180451	0.00518693
AMY	amy_excitatory_SLC17A6+	TMCO1	-0.607244	0.000647871	0.0137055
AMY	amy_excitatory_SLC17A6+	AL596087.2	-1.26418	2.50474e-05	0.00104838
AMY	amy_excitatory_SLC17A6+	MAEL	-0.679483	0.000715658	0.0147049
AMY	amy_excitatory_SLC17A6+	MPZL1	0.377552	0.000855643	0.0169019
AMY	amy_excitatory_SLC17A6+	PRRC2C	0.184995	3.06948e-07	2.78092e-05
AMY	amy_excitatory_SLC17A6+	ANKRD45	-0.654541	0.000413293	0.00990427
AMY	amy_excitatory_SLC17A6+	ASTN1	-0.432499	0.000538753	0.0120627
AMY	amy_excitatory_SLC17A6+	SEC16B	-0.631116	0.000524534	0.0118431
AMY	amy_excitatory_SLC17A6+	C1orf220	-0.973264	4.74271e-05	0.00178034
AMY	amy_excitatory_SLC17A6+	XPR1	-0.602548	0.000390078	0.00947484
AMY	amy_excitatory_SLC17A6+	SMG7	-0.325784	0.00171784	0.0278381
AMY	amy_excitatory_SLC17A6+	RNF2	-0.212079	0.00373516	0.048227
AMY	amy_excitatory_SLC17A6+	AL096803.2	-0.202032	0.00360412	0.046987
AMY	amy_excitatory_SLC17A6+	AL354771.1	-1.7855	0.00111584	0.0205399
AMY	amy_excitatory_SLC17A6+	CDC73	-0.375986	5.74464e-05	0.00208843
AMY	amy_excitatory_SLC17A6+	CRB1	-0.509274	2.69052e-05	0.00111098
AMY	amy_excitatory_SLC17A6+	DDX59	-0.391755	0.00254043	0.0372088
AMY	amy_excitatory_SLC17A6+	IPO9-AS1	-1.20281	4.9736e-26	1.33492e-22
AMY	amy_excitatory_SLC17A6+	LMOD1	-1.13102	3.11246e-07	2.80801e-05
AMY	amy_excitatory_SLC17A6+	CNTN2	0.91239	0.000889292	0.0173906
AMY	amy_excitatory_SLC17A6+	AL596218.1	-1.26289	1.50451e-07	1.53833e-05
AMY	amy_excitatory_SLC17A6+	CD55	-0.31282	0.00243372	0.0359896
AMY	amy_excitatory_SLC17A6+	SYT14	-0.148903	1.19148e-05	0.000575084
AMY	amy_excitatory_SLC17A6+	LYPLAL1-AS1	-1.43518	1.15702e-05	0.000562791
AMY	amy_excitatory_SLC17A6+	LINC01655	-2.14063	0.00217834	0.033032
AMY	amy_excitatory_SLC17A6+	LINC01703	-1.06123	0.000800537	0.0159899
AMY	amy_excitatory_SLC17A6+	COQ8A	-0.217908	0.0011637	0.0211755
AMY	amy_excitatory_SLC17A6+	JMJD4	0.935724	0.000581659	0.0127054
AMY	amy_excitatory_SLC17A6+	MRPL55	0.643878	0.000367147	0.00906136
AMY	amy_excitatory_SLC17A6+	AL136171.2	-1.81966	6.89564e-05	0.00243125
AMY	amy_excitatory_SLC17A6+	AL122003.2	-0.972338	0.00054122	0.0120696
AMY	amy_excitatory_SLC17A6+	GPR137B	-0.357311	6.74392e-05	0.00238559
AMY	amy_excitatory_SLC17A6+	CEP170	-0.186263	0.00320971	0.0433724
AMY	amy_excitatory_SLC17A6+	DESI2	-0.433621	7.24926e-06	0.000392814
AMY	amy_excitatory_SLC17A6+	TFB2M	-0.454813	0.000136781	0.00420677
AMY	amy_excitatory_SLC17A6+	CNST	-0.209272	0.000385572	0.00938662
AMY	amy_excitatory_SLC17A6+	AC104335.1	-1.12857	0.000115254	0.0036717
AMY	amy_excitatory_SLC17A6+	ZNF692	0.568444	0.000182117	0.00521389
AMY	amy_excitatory_SLC17A6+	SOX11	-0.779613	0.00147369	0.0251617
AMY	amy_excitatory_SLC17A6+	LINC00487	-1.5123	0.00234698	0.0350204
AMY	amy_excitatory_SLC17A6+	NRIR	-0.52116	0.00202926	0.0314374
AMY	amy_excitatory_SLC17A6+	CMPK2	-0.527026	0.00141982	0.024532
AMY	amy_excitatory_SLC17A6+	RSAD2	-0.657095	4.85279e-05	0.00181216
AMY	amy_excitatory_SLC17A6+	KIDINS220	-0.313646	3.06541e-06	0.000195313
AMY	amy_excitatory_SLC17A6+	AC080162.1	-1.23734	2.19139e-07	2.11952e-05
AMY	amy_excitatory_SLC17A6+	AC104794.3	-0.688189	0.00159414	0.0264116
AMY	amy_excitatory_SLC17A6+	DDX1	-0.166599	0.00300598	0.0413481
AMY	amy_excitatory_SLC17A6+	RAD51AP2	1.29714	0.00149906	0.0254657
AMY	amy_excitatory_SLC17A6+	PUM2	-0.252793	7.11156e-08	8.07934e-06
AMY	amy_excitatory_SLC17A6+	HS1BP3	-0.472034	0.000243811	0.00656852
AMY	amy_excitatory_SLC17A6+	ASXL2	-0.20989	0.000754334	0.0153381
AMY	amy_excitatory_SLC17A6+	TMEM214	0.463789	0.000782202	0.0156976
AMY	amy_excitatory_SLC17A6+	AGBL5	-0.583057	1.68798e-06	0.000118834
AMY	amy_excitatory_SLC17A6+	SLC5A6	0.523401	0.00202775	0.0314374
AMY	amy_excitatory_SLC17A6+	ZNF512	-0.332799	0.00289516	0.0404348
AMY	amy_excitatory_SLC17A6+	AC093690.1	-1.02973	0.000556709	0.0123361
AMY	amy_excitatory_SLC17A6+	WDR43	-0.334922	0.00276289	0.0390808
AMY	amy_excitatory_SLC17A6+	TOGARAM2	1.33915	1.85175e-07	1.81556e-05
AMY	amy_excitatory_SLC17A6+	TTC27	-0.368133	0.000693331	0.0143473
AMY	amy_excitatory_SLC17A6+	ATL2	-0.313747	0.00269187	0.0384502
AMY	amy_excitatory_SLC17A6+	GALM	-0.750447	0.000619123	0.0132559
AMY	amy_excitatory_SLC17A6+	SLC8A1-AS1	-1.11052	0.00042128	0.010062
AMY	amy_excitatory_SLC17A6+	HAAO	-1.00797	0.00107105	0.0199199
AMY	amy_excitatory_SLC17A6+	LRPPRC	-0.255319	0.00345705	0.0457007
AMY	amy_excitatory_SLC17A6+	PPM1B	-0.26744	2.72411e-09	4.36509e-07
AMY	amy_excitatory_SLC17A6+	SLC3A1	-0.84873	1.282e-06	9.32676e-05
AMY	amy_excitatory_SLC17A6+	AC018682.1	-0.708622	0.00182257	0.0290529
AMY	amy_excitatory_SLC17A6+	PIGF	-0.430041	0.00307096	0.0419463
AMY	amy_excitatory_SLC17A6+	CRIPT	-0.566777	7.07052e-15	3.61472e-12
AMY	amy_excitatory_SLC17A6+	EPCAM-DT	-0.806419	1.57462e-07	1.60238e-05
AMY	amy_excitatory_SLC17A6+	ASB3	-0.183625	0.00162626	0.0268401
AMY	amy_excitatory_SLC17A6+	AC092839.1	-1.33898	2.9758e-10	6.08537e-08
AMY	amy_excitatory_SLC17A6+	AC012358.3	-0.959408	1.6976e-12	5.87918e-10
AMY	amy_excitatory_SLC17A6+	PPP4R3B	-0.291214	8.83637e-08	9.72997e-06
AMY	amy_excitatory_SLC17A6+	VRK2	-0.948971	0.00297905	0.0410665
AMY	amy_excitatory_SLC17A6+	BCL11A	-0.862973	4.9823e-05	0.00184799
AMY	amy_excitatory_SLC17A6+	PUS10	-0.454955	0.00264783	0.0381316
AMY	amy_excitatory_SLC17A6+	AC018462.1	-1.20856	1.24401e-09	2.20756e-07
AMY	amy_excitatory_SLC17A6+	AC092567.1	-1.23823	6.03527e-06	0.000339239
AMY	amy_excitatory_SLC17A6+	AC007098.1	-0.774781	2.65393e-07	2.47761e-05
AMY	amy_excitatory_SLC17A6+	SLC1A4	0.237603	0.00126492	0.0225397
AMY	amy_excitatory_SLC17A6+	C1D	-0.375487	8.88432e-08	9.73287e-06
AMY	amy_excitatory_SLC17A6+	CNRIP1	-0.518878	0.00154205	0.0259287
AMY	amy_excitatory_SLC17A6+	PCBP1-AS1	-0.504681	0.000287183	0.00751998
AMY	amy_excitatory_SLC17A6+	ANKRD53	-1.24334	0.000900391	0.0175597
AMY	amy_excitatory_SLC17A6+	FBXO41	0.280234	0.00262627	0.0380251
AMY	amy_excitatory_SLC17A6+	DGUOK-AS1	-1.16629	7.42895e-05	0.00260219
AMY	amy_excitatory_SLC17A6+	RTKN	1.35819	0.00217582	0.0330171
AMY	amy_excitatory_SLC17A6+	AC008067.1	-0.937108	0.00111243	0.0205031
AMY	amy_excitatory_SLC17A6+	AC015971.1	-0.71333	0.0010009	0.0190625
AMY	amy_excitatory_SLC17A6+	RGPD2	-1.62114	5.57081e-05	0.00203429
AMY	amy_excitatory_SLC17A6+	TSGA10	0.360897	0.00106852	0.0199199
AMY	amy_excitatory_SLC17A6+	LINC01102	-1.05835	6.48779e-14	2.57974e-11
AMY	amy_excitatory_SLC17A6+	AC018730.1	-0.922473	0.000211008	0.00584616
AMY	amy_excitatory_SLC17A6+	SULT1C4	-1.30535	0.0024001	0.0355701
AMY	amy_excitatory_SLC17A6+	SH3RF3	0.275607	0.000175835	0.00509518
AMY	amy_excitatory_SLC17A6+	MIR4435-2HG	0.625759	0.000104249	0.00339709
AMY	amy_excitatory_SLC17A6+	AC093675.1	1.69519	0.00156942	0.0262002
AMY	amy_excitatory_SLC17A6+	SLC35F5	-0.251107	0.000508367	0.0115266
AMY	amy_excitatory_SLC17A6+	ACTR3	-0.314341	7.88211e-05	0.00272975
AMY	amy_excitatory_SLC17A6+	BIN1	0.726462	7.10604e-05	0.00250133
AMY	amy_excitatory_SLC17A6+	AC068282.1	-1.21308	7.19301e-12	2.08714e-09
AMY	amy_excitatory_SLC17A6+	MAP3K2	-0.226611	0.00311662	0.0423813
AMY	amy_excitatory_SLC17A6+	AC010976.1	-1.78781	5.60139e-10	1.10342e-07
AMY	amy_excitatory_SLC17A6+	WDR33	-0.33249	0.0030272	0.0415517
AMY	amy_excitatory_SLC17A6+	SMPD4	0.346086	0.00135662	0.0237403
AMY	amy_excitatory_SLC17A6+	AC013265.1	-2.02403	0.00272595	0.0387627
AMY	amy_excitatory_SLC17A6+	AC062021.1	-1.8198	0.00181573	0.0289653
AMY	amy_excitatory_SLC17A6+	ORC4	-0.202372	1.16783e-06	8.64674e-05
AMY	amy_excitatory_SLC17A6+	EPC2	-0.439834	9.09941e-06	0.000474229
AMY	amy_excitatory_SLC17A6+	LYPD6	-1.13582	0.000555535	0.0123355
AMY	amy_excitatory_SLC17A6+	LINC01931	-2.19372	6.22366e-05	0.00222581
AMY	amy_excitatory_SLC17A6+	AC097448.1	-1.70628	8.36344e-11	1.91042e-08
AMY	amy_excitatory_SLC17A6+	ARL6IP6	-0.312638	0.00112022	0.0205918
AMY	amy_excitatory_SLC17A6+	AC061961.1	-0.844982	0.00301852	0.041494
AMY	amy_excitatory_SLC17A6+	ACVR1	-0.552853	0.000147152	0.00443264
AMY	amy_excitatory_SLC17A6+	CCDC148-AS1	-2.19578	1.30593e-09	2.29844e-07
AMY	amy_excitatory_SLC17A6+	CCDC148	-0.305327	0.000670952	0.0140553
AMY	amy_excitatory_SLC17A6+	AC011900.1	-1.27473	1.32434e-12	4.73936e-10
AMY	amy_excitatory_SLC17A6+	TTC21B	-0.140505	0.00185043	0.0293537
AMY	amy_excitatory_SLC17A6+	AC016723.1	-0.853064	0.00024461	0.00658179
AMY	amy_excitatory_SLC17A6+	KLHL23	-0.308126	3.69953e-08	4.38875e-06
AMY	amy_excitatory_SLC17A6+	HAT1	-0.495368	0.00040464	0.00976229
AMY	amy_excitatory_SLC17A6+	OLA1	-0.305151	3.17125e-06	0.000200864
AMY	amy_excitatory_SLC17A6+	SCRN3	-0.354743	0.000113396	0.00362462
AMY	amy_excitatory_SLC17A6+	AC092162.2	-0.946013	0.000895507	0.0174962
AMY	amy_excitatory_SLC17A6+	AGPS	-0.327395	0.00128573	0.0227797
AMY	amy_excitatory_SLC17A6+	PJVK	-0.56275	9.90136e-06	0.00050024
AMY	amy_excitatory_SLC17A6+	UBE2E3	-0.40625	3.97793e-05	0.00152525
AMY	amy_excitatory_SLC17A6+	NCKAP1	-0.315163	0.00169579	0.0276268
AMY	amy_excitatory_SLC17A6+	AC021851.1	-0.674192	1.65503e-05	0.000762593
AMY	amy_excitatory_SLC17A6+	AC021851.2	-1.12352	0.0001983	0.00555137
AMY	amy_excitatory_SLC17A6+	GULP1	0.656191	0.00304149	0.0416764
AMY	amy_excitatory_SLC17A6+	SLC40A1	-0.687582	5.91182e-05	0.00213728
AMY	amy_excitatory_SLC17A6+	ANKAR	-0.299925	0.00260511	0.0378261
AMY	amy_excitatory_SLC17A6+	PMS1	-0.237941	3.2993e-05	0.00129986
AMY	amy_excitatory_SLC17A6+	AC006460.2	-0.587565	1.96775e-06	0.000134989
AMY	amy_excitatory_SLC17A6+	AC098617.1	-1.40932	2.86844e-11	7.42063e-09
AMY	amy_excitatory_SLC17A6+	LINC01877	-0.772798	0.00322015	0.0434042
AMY	amy_excitatory_SLC17A6+	PPIL3	-0.277254	0.00232649	0.0347629
AMY	amy_excitatory_SLC17A6+	CFLAR-AS1	-1.15257	0.000407597	0.00981156
AMY	amy_excitatory_SLC17A6+	FASTKD2	-0.357389	0.00379261	0.0487635
AMY	amy_excitatory_SLC17A6+	FZD5	-0.905996	0.00183503	0.0291648
AMY	amy_excitatory_SLC17A6+	PTH2R	-1.66305	0.00100142	0.0190625
AMY	amy_excitatory_SLC17A6+	AC007038.1	-0.912794	1.58635e-18	1.2165e-15
AMY	amy_excitatory_SLC17A6+	SPAG16	-0.335678	0.00112498	0.0206458
AMY	amy_excitatory_SLC17A6+	AC068051.1	-0.917407	0.00173082	0.0279851
AMY	amy_excitatory_SLC17A6+	CATIP-AS2	-1.5833	0.0001808	0.00519002
AMY	amy_excitatory_SLC17A6+	STK36	0.275429	0.00303378	0.0415972
AMY	amy_excitatory_SLC17A6+	CYP27A1	-0.448308	4.37422e-05	0.00165649
AMY	amy_excitatory_SLC17A6+	CDK5R2	0.64052	0.000464876	0.0107679
AMY	amy_excitatory_SLC17A6+	ZFAND2B	0.509634	0.000101617	0.00334614
AMY	amy_excitatory_SLC17A6+	ABCB6	0.620985	0.000563677	0.0124501
AMY	amy_excitatory_SLC17A6+	PTPRN	0.271441	0.000737544	0.0150537
AMY	amy_excitatory_SLC17A6+	GMPPA	1.03169	6.07781e-06	0.000339954
AMY	amy_excitatory_SLC17A6+	CHPF	0.580179	3.98229e-06	0.000243612
AMY	amy_excitatory_SLC17A6+	STK11IP	0.728976	0.00165387	0.0271705
AMY	amy_excitatory_SLC17A6+	LINC02832	-1.88717	2.2197e-06	0.000148942
AMY	amy_excitatory_SLC17A6+	AP1S3	-0.360074	0.00263306	0.0380699
AMY	amy_excitatory_SLC17A6+	CUL3	-0.315717	1.07827e-07	1.14052e-05
AMY	amy_excitatory_SLC17A6+	GCSIR	-1.54532	2.44563e-07	2.31332e-05
AMY	amy_excitatory_SLC17A6+	AC009407.1	1.36713	0.00234952	0.035034
AMY	amy_excitatory_SLC17A6+	TWIST2	-2.39642	1.12377e-11	3.17495e-09
AMY	amy_excitatory_SLC17A6+	RNPEPL1	0.705076	0.000488449	0.0111456
AMY	amy_excitatory_SLC17A6+	KIF1A	0.471248	1.60077e-07	1.62131e-05
AMY	amy_excitatory_SLC17A6+	AC005237.1	-1.09332	0.000183035	0.00522623
AMY	amy_excitatory_SLC17A6+	STK25	0.36153	8.55577e-07	6.56105e-05
AMY	amy_excitatory_SLC17A6+	BOK	0.718408	9.13501e-06	0.000474409
AMY	amy_excitatory_SLC17A6+	SUMF1	-0.468433	0.000153323	0.00456385
AMY	amy_excitatory_SLC17A6+	BHLHE40	0.93719	0.000691656	0.0143352
AMY	amy_excitatory_SLC17A6+	ARL8B	-0.233637	0.00143556	0.0247386
AMY	amy_excitatory_SLC17A6+	AC026202.2	-0.900595	6.33058e-07	5.07202e-05
AMY	amy_excitatory_SLC17A6+	GRM7-AS1	-1.02472	1.3383e-05	0.000637163
AMY	amy_excitatory_SLC17A6+	AC077690.1	-1.01818	2.40672e-22	3.44514e-19
AMY	amy_excitatory_SLC17A6+	AC022382.2	-1.2179	7.96385e-06	0.000426434
AMY	amy_excitatory_SLC17A6+	IL17RC	-1.29684	0.00126791	0.0225656
AMY	amy_excitatory_SLC17A6+	SLC6A1-AS1	-2.17747	6.85717e-06	0.000377531
AMY	amy_excitatory_SLC17A6+	VGLL4	-0.363604	0.000194204	0.00548679
AMY	amy_excitatory_SLC17A6+	MKRN2OS	-1.16047	1.23673e-10	2.7097e-08
AMY	amy_excitatory_SLC17A6+	AC090644.1	-0.967328	0.00180657	0.0288622
AMY	amy_excitatory_SLC17A6+	AC061958.1	-0.992641	8.00238e-05	0.00276249
AMY	amy_excitatory_SLC17A6+	UBE2E2	0.46702	5.08114e-07	4.19624e-05
AMY	amy_excitatory_SLC17A6+	THRB-IT1	1.16608	0.000120802	0.00382012
AMY	amy_excitatory_SLC17A6+	TOP2B	-0.345386	0.000400432	0.00967162
AMY	amy_excitatory_SLC17A6+	SLC4A7	-0.357451	0.00311948	0.042382
AMY	amy_excitatory_SLC17A6+	STT3B	-0.380169	0.000195009	0.0054986
AMY	amy_excitatory_SLC17A6+	DYNC1LI1	-0.257917	3.46142e-05	0.00135627
AMY	amy_excitatory_SLC17A6+	DCLK3	-1.0028	1.43376e-05	0.000672828
AMY	amy_excitatory_SLC17A6+	SLC22A14	0.83678	0.000136947	0.00420677
AMY	amy_excitatory_SLC17A6+	CSRNP1	0.954771	0.000598551	0.0129557
AMY	amy_excitatory_SLC17A6+	CX3CR1	-1.47723	1.83635e-05	0.000828363
AMY	amy_excitatory_SLC17A6+	AC006059.1	-0.548532	2.31571e-06	0.000153941
AMY	amy_excitatory_SLC17A6+	SNRK	-0.369702	1.70376e-08	2.23067e-06
AMY	amy_excitatory_SLC17A6+	TCAIM	-0.231003	7.13033e-06	0.000388849
AMY	amy_excitatory_SLC17A6+	ZKSCAN7-AS1	-0.513167	3.70989e-11	9.15618e-09
AMY	amy_excitatory_SLC17A6+	ZNF660	-0.495174	0.000859679	0.0169504
AMY	amy_excitatory_SLC17A6+	FYCO1	-0.647509	0.00102576	0.0193883
AMY	amy_excitatory_SLC17A6+	ZNF589	-0.325147	2.87508e-05	0.00115606
AMY	amy_excitatory_SLC17A6+	SPINK8	-1.76422	6.20714e-06	0.000345284
AMY	amy_excitatory_SLC17A6+	QARS	0.527513	0.000979517	0.0187991
AMY	amy_excitatory_SLC17A6+	BSN	0.208879	0.00123144	0.0221267
AMY	amy_excitatory_SLC17A6+	SEMA3B	1.01808	0.00266623	0.0382682
AMY	amy_excitatory_SLC17A6+	NISCH	0.341887	0.00268132	0.0383823
AMY	amy_excitatory_SLC17A6+	SFMBT1	-0.465851	1.61714e-07	1.6302e-05
AMY	amy_excitatory_SLC17A6+	LRTM1	-0.7507	0.00147417	0.0251617
AMY	amy_excitatory_SLC17A6+	TASOR	-0.280035	0.00121862	0.0219515
AMY	amy_excitatory_SLC17A6+	IL17RD	-0.769604	0.00315897	0.0427946
AMY	amy_excitatory_SLC17A6+	ASB14	-1.43147	0.00204028	0.0315626
AMY	amy_excitatory_SLC17A6+	DENND6A-AS1	-1.0613	1.59957e-14	7.30763e-12
AMY	amy_excitatory_SLC17A6+	SYNPR-AS1	-2.05645	2.75708e-10	5.69231e-08
AMY	amy_excitatory_SLC17A6+	LINC00960	-1.06617	2.08853e-11	5.67656e-09
AMY	amy_excitatory_SLC17A6+	AC117461.1	-1.40802	0.000345858	0.00862631
AMY	amy_excitatory_SLC17A6+	RIOX2	-0.322103	0.000679375	0.0141834
AMY	amy_excitatory_SLC17A6+	ABI3BP	-0.895014	0.00267206	0.0383008
AMY	amy_excitatory_SLC17A6+	TRMT10C	0.535854	0.00280516	0.0395485
AMY	amy_excitatory_SLC17A6+	MYH15	-0.779936	0.00140609	0.0243874
AMY	amy_excitatory_SLC17A6+	CIP2A	-0.48089	0.000399534	0.0096608
AMY	amy_excitatory_SLC17A6+	PHLDB2	1.4275	0.000773397	0.0155928
AMY	amy_excitatory_SLC17A6+	CD200	-0.508937	0.00136949	0.0238682
AMY	amy_excitatory_SLC17A6+	SLC35A5	-0.312939	0.000772972	0.0155928
AMY	amy_excitatory_SLC17A6+	BOC	1.06257	1.92211e-05	0.000856642
AMY	amy_excitatory_SLC17A6+	CFAP44-AS1	-0.97186	0.00218579	0.0331216
AMY	amy_excitatory_SLC17A6+	LSAMP-AS1	-0.903993	0.0023333	0.0348404
AMY	amy_excitatory_SLC17A6+	UPK1B	-1.4509	0.00302852	0.0415517
AMY	amy_excitatory_SLC17A6+	ARHGAP31	-0.96288	0.000125365	0.00392676
AMY	amy_excitatory_SLC17A6+	POPDC2	-0.971914	0.00390754	0.049853
AMY	amy_excitatory_SLC17A6+	IQCB1	-0.155021	0.00224001	0.0337526
AMY	amy_excitatory_SLC17A6+	AC079848.1	-0.840889	5.06861e-05	0.00186804
AMY	amy_excitatory_SLC17A6+	PLXNA1	0.596162	0.000205976	0.00574512
AMY	amy_excitatory_SLC17A6+	SEC61A1	0.296303	0.00100523	0.0191011
AMY	amy_excitatory_SLC17A6+	LINC02021	-0.517213	0.00106924	0.0199199
AMY	amy_excitatory_SLC17A6+	AC055733.2	-1.26686	7.68368e-06	0.000413493
AMY	amy_excitatory_SLC17A6+	DNAJC13	-0.279787	1.09255e-06	8.14553e-05
AMY	amy_excitatory_SLC17A6+	ARMC8	-0.206959	0.000101762	0.00334614
AMY	amy_excitatory_SLC17A6+	FAIM	-0.40493	0.000707383	0.0145907
AMY	amy_excitatory_SLC17A6+	ANKUB1	-1.04633	8.64173e-21	1.03086e-17
AMY	amy_excitatory_SLC17A6+	RNF13	-0.197624	0.000723258	0.0148044
AMY	amy_excitatory_SLC17A6+	GPR171	-2.98951	0.000980579	0.0187991
AMY	amy_excitatory_SLC17A6+	IGSF10	-1.21445	3.03702e-06	0.00019408
AMY	amy_excitatory_SLC17A6+	PLCH1	-0.422936	0.00267876	0.0383711
AMY	amy_excitatory_SLC17A6+	RARRES1	-1.16016	6.72407e-12	1.9778e-09
AMY	amy_excitatory_SLC17A6+	NMD3	-0.147479	0.00361908	0.0470948
AMY	amy_excitatory_SLC17A6+	BCHE	-0.867675	0.000320874	0.00812478
AMY	amy_excitatory_SLC17A6+	PDCD10	-0.224848	0.000919748	0.0178353
AMY	amy_excitatory_SLC17A6+	LINC02082	-0.768454	0.00130441	0.0230332
AMY	amy_excitatory_SLC17A6+	PHC3	-0.238765	0.00124562	0.0222513
AMY	amy_excitatory_SLC17A6+	SLC7A14-AS1	-0.732883	3.47318e-06	0.000216162
AMY	amy_excitatory_SLC17A6+	EIF2B5	0.422839	6.21987e-05	0.00222581
AMY	amy_excitatory_SLC17A6+	ABCF3	0.673292	0.00325948	0.0438794
AMY	amy_excitatory_SLC17A6+	LINC02069	-2.16047	6.50628e-07	5.17418e-05
AMY	amy_excitatory_SLC17A6+	FGF12-AS1	-1.47394	1.90963e-14	8.54241e-12
AMY	amy_excitatory_SLC17A6+	LINC02028	-1.38246	0.000302355	0.00781813
AMY	amy_excitatory_SLC17A6+	SLC51A	-0.652425	0.00347307	0.0458351
AMY	amy_excitatory_SLC17A6+	PIGX	-0.261882	0.00345481	0.0457007
AMY	amy_excitatory_SLC17A6+	MELTF	-1.09798	0.00259336	0.0377267
AMY	amy_excitatory_SLC17A6+	AC024560.5	-1.32779	3.36981e-07	2.98994e-05
AMY	amy_excitatory_SLC17A6+	ZNF595	-0.416393	3.71258e-05	0.00144414
AMY	amy_excitatory_SLC17A6+	ZNF732	-1.44257	3.61149e-10	7.31565e-08
AMY	amy_excitatory_SLC17A6+	ZNF141	-0.322852	1.19452e-05	0.000575084
AMY	amy_excitatory_SLC17A6+	AC092574.2	-0.940781	2.96229e-08	3.66946e-06
AMY	amy_excitatory_SLC17A6+	GAK	0.254057	0.000476423	0.0109292
AMY	amy_excitatory_SLC17A6+	TMEM175	0.307548	2.85865e-05	0.00115161
AMY	amy_excitatory_SLC17A6+	DGKQ	0.463707	0.000161693	0.00474298
AMY	amy_excitatory_SLC17A6+	CRIPAK	0.777996	0.00135179	0.023675
AMY	amy_excitatory_SLC17A6+	NAT8L	0.471642	2.92404e-05	0.00117136
AMY	amy_excitatory_SLC17A6+	ZFYVE28	0.585875	9.35867e-08	1.0098e-05
AMY	amy_excitatory_SLC17A6+	RGS12	-0.468074	2.16717e-05	0.000934286
AMY	amy_excitatory_SLC17A6+	AFAP1	-0.573891	9.73337e-06	0.000497607
AMY	amy_excitatory_SLC17A6+	AC105916.1	-0.540822	0.00103636	0.0194593
AMY	amy_excitatory_SLC17A6+	HS3ST1	-0.736917	3.24147e-06	0.000204709
AMY	amy_excitatory_SLC17A6+	CC2D2A	-0.567112	0.000248388	0.00667128
AMY	amy_excitatory_SLC17A6+	BST1	-1.35869	0.00203848	0.0315575
AMY	amy_excitatory_SLC17A6+	AC110296.1	-1.78735	1.60133e-08	2.10943e-06
AMY	amy_excitatory_SLC17A6+	DHX15	-0.225243	4.52816e-05	0.00170877
AMY	amy_excitatory_SLC17A6+	SEPSECS	-0.835466	0.00186351	0.0294648
AMY	amy_excitatory_SLC17A6+	ZCCHC4	-0.511666	6.86975e-05	0.00242611
AMY	amy_excitatory_SLC17A6+	ANAPC4	-0.518775	2.795e-05	0.00113449
AMY	amy_excitatory_SLC17A6+	ATP8A1	-0.182455	4.20097e-06	0.000252847
AMY	amy_excitatory_SLC17A6+	AC095060.1	-0.739235	0.00368036	0.0476481
AMY	amy_excitatory_SLC17A6+	AC107068.2	-1.293	5.0006e-09	7.56146e-07
AMY	amy_excitatory_SLC17A6+	PDGFRA	-1.21402	0.00281564	0.0396183
AMY	amy_excitatory_SLC17A6+	SRD5A3	-0.55665	1.76669e-05	0.000801997
AMY	amy_excitatory_SLC17A6+	SRD5A3-AS1	-1.24999	0.00127262	0.0226155
AMY	amy_excitatory_SLC17A6+	UTP3	0.766753	0.000396412	0.00959612
AMY	amy_excitatory_SLC17A6+	SLC4A4	-1.17548	0.00208345	0.0320687
AMY	amy_excitatory_SLC17A6+	AC025244.1	1.59161	0.00375459	0.0483905
AMY	amy_excitatory_SLC17A6+	CNOT6L	-0.242931	0.00158122	0.0262578
AMY	amy_excitatory_SLC17A6+	AC124016.2	-0.657651	1.13063e-07	1.17849e-05
AMY	amy_excitatory_SLC17A6+	HNRNPD	-0.210157	0.00168356	0.0275053
AMY	amy_excitatory_SLC17A6+	SCD5	-0.142759	0.00256406	0.0373965
AMY	amy_excitatory_SLC17A6+	AC114781.2	-0.85067	0.000432261	0.0102759
AMY	amy_excitatory_SLC17A6+	SLC10A6	-1.00936	0.00179819	0.0287799
AMY	amy_excitatory_SLC17A6+	GSTCD	-0.453047	0.00185101	0.0293537
AMY	amy_excitatory_SLC17A6+	LRIT3	-0.972643	0.00170154	0.0276574
AMY	amy_excitatory_SLC17A6+	AP1AR	-0.328912	3.3311e-05	0.00130999
AMY	amy_excitatory_SLC17A6+	AC023886.1	-1.29489	0.0019753	0.0308464
AMY	amy_excitatory_SLC17A6+	AC093879.1	-1.16141	0.000743227	0.0151282
AMY	amy_excitatory_SLC17A6+	ANKRD50	-0.298008	0.000428742	0.0102062
AMY	amy_excitatory_SLC17A6+	AC093916.1	-2.38105	0.000100862	0.00332676
AMY	amy_excitatory_SLC17A6+	AC109927.1	-0.818672	0.00069703	0.014391
AMY	amy_excitatory_SLC17A6+	NAA15	-0.333882	8.57561e-10	1.61522e-07
AMY	amy_excitatory_SLC17A6+	AC139720.1	-1.25421	2.23878e-07	2.15565e-05
AMY	amy_excitatory_SLC17A6+	USP38	-0.278189	0.00342583	0.0454833
AMY	amy_excitatory_SLC17A6+	HHIP	-0.839397	2.8327e-08	3.53626e-06
AMY	amy_excitatory_SLC17A6+	ARFIP1	-0.317392	0.00064611	0.0136952
AMY	amy_excitatory_SLC17A6+	GASK1B	-1.26437	0.00266271	0.0382528
AMY	amy_excitatory_SLC17A6+	TMA16	-0.430546	0.00157221	0.0262002
AMY	amy_excitatory_SLC17A6+	CLCN3	-0.155701	0.000450109	0.0105741
AMY	amy_excitatory_SLC17A6+	AADAT	-0.349294	0.00355171	0.0465014
AMY	amy_excitatory_SLC17A6+	FBXO8	-0.322993	0.003384	0.0451031
AMY	amy_excitatory_SLC17A6+	AC095050.1	-1.13303	0.000216482	0.00595937
AMY	amy_excitatory_SLC17A6+	TENM3-AS1	-1.17337	0.000584015	0.0127309
AMY	amy_excitatory_SLC17A6+	AC079226.2	-1.26583	3.54035e-07	3.11551e-05
AMY	amy_excitatory_SLC17A6+	AC074194.1	-1.35991	0.000541311	0.0120696
AMY	amy_excitatory_SLC17A6+	ANKRD37	0.954028	0.000395219	0.00957804
AMY	amy_excitatory_SLC17A6+	ZDHHC11	1.36488	0.00144293	0.0247662
AMY	amy_excitatory_SLC17A6+	AC093305.1	-1.97987	8.10827e-07	6.24017e-05
AMY	amy_excitatory_SLC17A6+	AC091912.3	-0.896761	0.000376043	0.00921734
AMY	amy_excitatory_SLC17A6+	SUB1	-0.308615	0.000971771	0.018697
AMY	amy_excitatory_SLC17A6+	C1QTNF3	-0.463876	0.000841201	0.0166453
AMY	amy_excitatory_SLC17A6+	NADK2	-0.422796	9.85684e-08	1.04775e-05
AMY	amy_excitatory_SLC17A6+	RANBP3L	-0.741061	0.00263738	0.0380699
AMY	amy_excitatory_SLC17A6+	DAB2	0.851212	4.34846e-06	0.000258643
AMY	amy_excitatory_SLC17A6+	TTC33	-0.334396	0.000579493	0.0126839
AMY	amy_excitatory_SLC17A6+	NDUFS4	-0.375783	0.00198184	0.0309034
AMY	amy_excitatory_SLC17A6+	AC026704.1	-0.81132	2.82683e-05	0.00114093
AMY	amy_excitatory_SLC17A6+	MTREX	-0.257684	0.000841875	0.0166453
AMY	amy_excitatory_SLC17A6+	AC008937.2	-1.86279	0.000375417	0.00921252
AMY	amy_excitatory_SLC17A6+	SETD9	-1.10878	1.49526e-05	0.000697961
AMY	amy_excitatory_SLC17A6+	TRIM23	-0.377208	2.41541e-05	0.00101893
AMY	amy_excitatory_SLC17A6+	AC010273.2	-1.07203	0.000299946	0.00779713
AMY	amy_excitatory_SLC17A6+	OCLN	-0.501953	0.00132471	0.0233531
AMY	amy_excitatory_SLC17A6+	NAIP	-0.528241	0.00123808	0.022187
AMY	amy_excitatory_SLC17A6+	AC025774.1	-0.715165	0.000564685	0.0124501
AMY	amy_excitatory_SLC17A6+	FAM169A	-0.194458	5.08106e-05	0.00186816
AMY	amy_excitatory_SLC17A6+	CERT1	-0.178593	1.71632e-05	0.000784101
AMY	amy_excitatory_SLC17A6+	CRHBP	-1.54088	1.06476e-05	0.000529225
AMY	amy_excitatory_SLC17A6+	ZBED3	-0.539037	0.000253239	0.00677999
AMY	amy_excitatory_SLC17A6+	SCAMP1	-0.390363	0.00156656	0.0261971
AMY	amy_excitatory_SLC17A6+	BHMT	-1.14031	0.000606082	0.0130529
AMY	amy_excitatory_SLC17A6+	TENT2	-0.271433	0.00343158	0.0454833
AMY	amy_excitatory_SLC17A6+	SERINC5	-0.510534	0.00342932	0.0454833
AMY	amy_excitatory_SLC17A6+	AC010260.1	-1.51592	4.29741e-06	0.000256869
AMY	amy_excitatory_SLC17A6+	AC008771.1	-0.954572	6.39077e-05	0.0022719
AMY	amy_excitatory_SLC17A6+	SSBP2	-0.444298	0.00290775	0.0405423
AMY	amy_excitatory_SLC17A6+	ATG10	-0.572405	0.0001762	0.00509887
AMY	amy_excitatory_SLC17A6+	VCAN	-0.827751	0.00130315	0.0230298
AMY	amy_excitatory_SLC17A6+	RASA1	-0.29672	9.45302e-06	0.000485587
AMY	amy_excitatory_SLC17A6+	AC018754.1	-0.526553	0.000956678	0.0184397
AMY	amy_excitatory_SLC17A6+	TMEM161B	-0.283763	4.12255e-06	0.000249558
AMY	amy_excitatory_SLC17A6+	LINC02060	-1.6071	1.29019e-08	1.77583e-06
AMY	amy_excitatory_SLC17A6+	MEF2C-AS2	-1.06223	0.000143795	0.00438576
AMY	amy_excitatory_SLC17A6+	AC114316.1	2.62613	0.0027964	0.0394509
AMY	amy_excitatory_SLC17A6+	AC106818.2	-0.583365	0.00282558	0.0397301
AMY	amy_excitatory_SLC17A6+	ERAP1	-0.399341	0.00236776	0.035258
AMY	amy_excitatory_SLC17A6+	LIX1	-1.24721	0.00147334	0.0251617
AMY	amy_excitatory_SLC17A6+	APC	-0.143451	0.00151505	0.0256744
AMY	amy_excitatory_SLC17A6+	DMXL1	-0.295385	0.000452257	0.010613
AMY	amy_excitatory_SLC17A6+	TNFAIP8	-1.15069	0.000121546	0.00383235
AMY	amy_excitatory_SLC17A6+	PRR16	-0.2243	0.000479878	0.0109967
AMY	amy_excitatory_SLC17A6+	CSNK1G3	-0.377496	0.000577577	0.0126548
AMY	amy_excitatory_SLC17A6+	AC116362.1	-0.767515	0.000651195	0.0137487
AMY	amy_excitatory_SLC17A6+	MEIKIN	1.19211	0.000993215	0.0189701
AMY	amy_excitatory_SLC17A6+	TH2LCRR	-1.0845	4.83702e-06	0.000279947
AMY	amy_excitatory_SLC17A6+	FSTL4	0.847598	0.000660588	0.0138788
AMY	amy_excitatory_SLC17A6+	TCF7	-1.40466	5.1796e-07	4.26116e-05
AMY	amy_excitatory_SLC17A6+	AC109454.2	-1.01647	0.000278218	0.00732994
AMY	amy_excitatory_SLC17A6+	REEP2	0.404451	0.000210979	0.00584616
AMY	amy_excitatory_SLC17A6+	MATR3.1	-0.851289	5.03386e-19	4.00322e-16
AMY	amy_excitatory_SLC17A6+	APBB3	0.700809	1.09264e-07	1.15006e-05
AMY	amy_excitatory_SLC17A6+	PCDHA4	-0.950853	0.00178146	0.02861
AMY	amy_excitatory_SLC17A6+	PCDHGB6	-1.27504	5.23063e-06	0.0003003
AMY	amy_excitatory_SLC17A6+	RELL2	0.651179	0.00256704	0.0373965
AMY	amy_excitatory_SLC17A6+	AC005740.5	-0.33935	0.00293118	0.0407063
AMY	amy_excitatory_SLC17A6+	ARHGAP26-AS1	-0.796825	0.00389179	0.0496816
AMY	amy_excitatory_SLC17A6+	AC091887.1	-1.64815	6.08412e-11	1.42999e-08
AMY	amy_excitatory_SLC17A6+	JAKMIP2-AS1	-1.16108	0.000119887	0.00379677
AMY	amy_excitatory_SLC17A6+	PCYOX1L	0.521946	0.000355716	0.00884021
AMY	amy_excitatory_SLC17A6+	SAP30L-AS1	-0.7555	0.00326685	0.0439234
AMY	amy_excitatory_SLC17A6+	GEMIN5	-0.316654	0.000432629	0.0102759
AMY	amy_excitatory_SLC17A6+	FBLL1	0.638144	0.000649437	0.0137251
AMY	amy_excitatory_SLC17A6+	PANK3	-0.398217	3.16764e-05	0.00125955
AMY	amy_excitatory_SLC17A6+	DOCK2	-1.38977	7.69681e-05	0.00268289
AMY	amy_excitatory_SLC17A6+	KCNMB1	-1.88755	5.78679e-07	4.70659e-05
AMY	amy_excitatory_SLC17A6+	CLTB	0.622498	0.00359484	0.0468957
AMY	amy_excitatory_SLC17A6+	NSD1	-0.270959	0.00307602	0.0419887
AMY	amy_excitatory_SLC17A6+	AC146507.3	-1.75324	1.21302e-05	0.000582682
AMY	amy_excitatory_SLC17A6+	GRK6	0.764504	6.07966e-06	0.000339954
AMY	amy_excitatory_SLC17A6+	DDX41	0.575495	0.000248557	0.00667128
AMY	amy_excitatory_SLC17A6+	B4GALT7	0.467678	0.00103225	0.0194469
AMY	amy_excitatory_SLC17A6+	ZNF354C	-0.954755	0.000108966	0.00351603
AMY	amy_excitatory_SLC17A6+	CNOT6	-0.333155	0.00125138	0.0223355
AMY	amy_excitatory_SLC17A6+	ZFP62	-0.572859	2.82055e-05	0.00114054
AMY	amy_excitatory_SLC17A6+	BTNL9	1.65489	0.00252674	0.0370841
AMY	amy_excitatory_SLC17A6+	AC008443.1	-0.816823	0.00264136	0.0380699
AMY	amy_excitatory_SLC17A6+	AL031768.2	-1.50148	1.53142e-08	2.0424e-06
AMY	amy_excitatory_SLC17A6+	CDYL	-0.419316	0.00241982	0.0358087
AMY	amy_excitatory_SLC17A6+	GCNT2	-1.33203	1.45198e-17	1.0057e-14
AMY	amy_excitatory_SLC17A6+	MAK	-1.26235	1.73369e-26	6.20429e-23
AMY	amy_excitatory_SLC17A6+	NUP153	-0.283094	0.00269235	0.0384502
AMY	amy_excitatory_SLC17A6+	AL513188.1	-1.58991	5.28392e-09	7.87892e-07
AMY	amy_excitatory_SLC17A6+	SOX4	-1.32838	0.000295671	0.00770467
AMY	amy_excitatory_SLC17A6+	NRSN1	-0.409626	2.46034e-08	3.08938e-06
AMY	amy_excitatory_SLC17A6+	MRS2	-0.334683	9.85652e-06	0.00050024
AMY	amy_excitatory_SLC17A6+	HIST1H2AC	0.785878	0.00154817	0.0260054
AMY	amy_excitatory_SLC17A6+	LINC00240	-0.710225	1.17715e-06	8.68586e-05
AMY	amy_excitatory_SLC17A6+	ZNF391	-0.462945	0.00177399	0.0285326
AMY	amy_excitatory_SLC17A6+	C6orf136	0.335546	0.00122637	0.0220726
AMY	amy_excitatory_SLC17A6+	DDX39B	0.208175	0.00277173	0.0391801
AMY	amy_excitatory_SLC17A6+	VARS	0.67712	9.87872e-05	0.00328084
AMY	amy_excitatory_SLC17A6+	NELFE	0.380408	0.00328052	0.0439901
AMY	amy_excitatory_SLC17A6+	SKIV2L	0.527887	0.00201201	0.031283
AMY	amy_excitatory_SLC17A6+	PPT2	0.838629	0.00277681	0.0392261
AMY	amy_excitatory_SLC17A6+	TSBP1-AS1	-0.488606	0.00046702	0.0107942
AMY	amy_excitatory_SLC17A6+	HLA-DMA	-0.540474	0.00262017	0.0379624
AMY	amy_excitatory_SLC17A6+	RING1	0.354708	0.000103577	0.00338509
AMY	amy_excitatory_SLC17A6+	SYNGAP1-AS1	-1.19192	5.27468e-09	7.87892e-07
AMY	amy_excitatory_SLC17A6+	BAK1	0.814209	0.00137547	0.0239336
AMY	amy_excitatory_SLC17A6+	BRPF3	-0.410745	0.00304641	0.0417171
AMY	amy_excitatory_SLC17A6+	TREM2	-1.68306	0.00033969	0.00851087
AMY	amy_excitatory_SLC17A6+	C6orf132	-1.72116	0.00065991	0.0138781
AMY	amy_excitatory_SLC17A6+	SRF	0.929228	1.55352e-05	0.000722016
AMY	amy_excitatory_SLC17A6+	VEGFA	1.26334	0.00185909	0.0294166
AMY	amy_excitatory_SLC17A6+	TRAM2-AS1	-0.932489	0.000138636	0.00424649
AMY	amy_excitatory_SLC17A6+	MLIP	2.15363	7.25161e-07	5.68272e-05
AMY	amy_excitatory_SLC17A6+	AL512422.1	-1.08831	1.99544e-10	4.24219e-08
AMY	amy_excitatory_SLC17A6+	ZNF451-AS1	-1.6265	2.22405e-20	2.24756e-17
AMY	amy_excitatory_SLC17A6+	PRIM2	-0.369563	0.00093243	0.0180371
AMY	amy_excitatory_SLC17A6+	AL021368.5	-0.820427	0.000100031	0.0033095
AMY	amy_excitatory_SLC17A6+	AL021368.1	-0.704478	0.000918242	0.0178269
AMY	amy_excitatory_SLC17A6+	AL021368.2	-0.421146	1.22573e-07	1.25928e-05
AMY	amy_excitatory_SLC17A6+	AL512427.2	-1.2294	0.000217207	0.00596402
AMY	amy_excitatory_SLC17A6+	LMBRD1	-0.499379	0.000481798	0.0110172
AMY	amy_excitatory_SLC17A6+	FAM135A	-0.143748	0.000694246	0.0143473
AMY	amy_excitatory_SLC17A6+	SENP6	-0.179674	0.00134366	0.0235903
AMY	amy_excitatory_SLC17A6+	SNX14	-0.437709	3.73408e-09	5.81002e-07
AMY	amy_excitatory_SLC17A6+	AL450338.2	-0.813077	0.00100667	0.0191116
AMY	amy_excitatory_SLC17A6+	SMIM8	-0.247341	0.00295413	0.0408968
AMY	amy_excitatory_SLC17A6+	RRAGD	-0.282502	0.0014116	0.0244434
AMY	amy_excitatory_SLC17A6+	AL590814.1	-2.07469	0.000551369	0.0122557
AMY	amy_excitatory_SLC17A6+	MANEA	-0.442146	0.00106363	0.0198594
AMY	amy_excitatory_SLC17A6+	FAXC	-0.405367	0.000724004	0.0148055
AMY	amy_excitatory_SLC17A6+	TSTD3	-0.390061	0.0024681	0.0363019
AMY	amy_excitatory_SLC17A6+	HACE1	-0.163751	0.00312062	0.042382
AMY	amy_excitatory_SLC17A6+	LIN28B	0.605114	0.000313553	0.00800548
AMY	amy_excitatory_SLC17A6+	CRYBG1	-1.08013	0.00133858	0.0235267
AMY	amy_excitatory_SLC17A6+	SCML4	-1.2963	1.82775e-15	1.00629e-12
AMY	amy_excitatory_SLC17A6+	MICAL1	0.532097	0.00166112	0.0272271
AMY	amy_excitatory_SLC17A6+	FIG4	-0.43321	3.88358e-05	0.0014971
AMY	amy_excitatory_SLC17A6+	GPR6	-0.861409	0.000156355	0.00462845
AMY	amy_excitatory_SLC17A6+	MFSD4B	-0.169026	0.00299156	0.0411761
AMY	amy_excitatory_SLC17A6+	AL080317.2	-0.95816	0.00012355	0.00387847
AMY	amy_excitatory_SLC17A6+	TRAF3IP2	-1.05624	4.96078e-06	0.000285571
AMY	amy_excitatory_SLC17A6+	HDAC2-AS2	-0.271636	0.00124099	0.022187
AMY	amy_excitatory_SLC17A6+	COL10A1	-0.811118	0.00271659	0.0386552
AMY	amy_excitatory_SLC17A6+	Z99496.2	-1.92614	1.00728e-05	0.000507707
AMY	amy_excitatory_SLC17A6+	AL137009.1	-1.05754	2.82785e-11	7.40484e-09
AMY	amy_excitatory_SLC17A6+	FAM184A	-0.48123	0.00123502	0.0221725
AMY	amy_excitatory_SLC17A6+	SMPDL3A	-0.540671	0.000302574	0.00781813
AMY	amy_excitatory_SLC17A6+	RNF217	-0.235984	0.000123453	0.00387847
AMY	amy_excitatory_SLC17A6+	SLC18B1	-0.43864	0.00327998	0.0439901
AMY	amy_excitatory_SLC17A6+	AL355881.1	-1.63936	8.81801e-05	0.00300064
AMY	amy_excitatory_SLC17A6+	HECA	-0.366277	0.0011733	0.0212772
AMY	amy_excitatory_SLC17A6+	ZC3H12D	-1.02613	0.000434775	0.0103155
AMY	amy_excitatory_SLC17A6+	AL080276.2	-0.686968	0.000264604	0.00703164
AMY	amy_excitatory_SLC17A6+	CLDN20	-1.26614	0.00183996	0.0292217
AMY	amy_excitatory_SLC17A6+	EZR	-0.757369	7.4419e-05	0.00260248
AMY	amy_excitatory_SLC17A6+	AFDN-DT	-0.808322	0.000920338	0.0178353
AMY	amy_excitatory_SLC17A6+	ERMARD	-0.428476	0.0001863	0.00529133
AMY	amy_excitatory_SLC17A6+	MICALL2	0.749498	0.00181212	0.0289293
AMY	amy_excitatory_SLC17A6+	BRAT1	0.426102	0.000145525	0.00441345
AMY	amy_excitatory_SLC17A6+	AC024028.1	-1.89576	3.65935e-06	0.000225786
AMY	amy_excitatory_SLC17A6+	AC019117.2	1.97365	0.000830778	0.0165324
AMY	amy_excitatory_SLC17A6+	SNX13	-0.145548	0.00155451	0.0260534
AMY	amy_excitatory_SLC17A6+	NFE2L3	-0.554464	0.00130678	0.0230561
AMY	amy_excitatory_SLC17A6+	AC004540.1	-0.265284	0.00351495	0.0461716
AMY	amy_excitatory_SLC17A6+	BBS9	-0.273866	2.68654e-13	1.03009e-10
AMY	amy_excitatory_SLC17A6+	AC005400.1	-0.650629	4.94611e-06	0.000285492
AMY	amy_excitatory_SLC17A6+	AC018647.3	-0.724519	0.00210952	0.032354
AMY	amy_excitatory_SLC17A6+	HERPUD2	-0.287379	0.00034646	0.00863016
AMY	amy_excitatory_SLC17A6+	CDK13	-0.255057	0.000132329	0.00408831
AMY	amy_excitatory_SLC17A6+	SPDYE1	-1.30303	2.78113e-06	0.000179869
AMY	amy_excitatory_SLC17A6+	DBNL	0.373154	0.000577289	0.0126548
AMY	amy_excitatory_SLC17A6+	NUDCD3	-0.154353	0.0019568	0.0306386
AMY	amy_excitatory_SLC17A6+	TBRG4	0.56719	0.00124076	0.022187
AMY	amy_excitatory_SLC17A6+	PKD1L1	-0.472196	0.00046201	0.0107246
AMY	amy_excitatory_SLC17A6+	HUS1	-0.340035	0.00330291	0.0442145
AMY	amy_excitatory_SLC17A6+	ZNF736	-0.23111	0.000540623	0.0120696
AMY	amy_excitatory_SLC17A6+	ZNF107	-0.457316	0.000494011	0.0112486
AMY	amy_excitatory_SLC17A6+	ZNF138	-0.283176	9.66336e-05	0.003237
AMY	amy_excitatory_SLC17A6+	ZNF92	-0.542065	1.60194e-05	0.000742913
AMY	amy_excitatory_SLC17A6+	AC068533.3	-1.31601	5.76597e-09	8.47917e-07
AMY	amy_excitatory_SLC17A6+	SPDYE21P	-1.20245	0.000250217	0.00670743
AMY	amy_excitatory_SLC17A6+	AC211433.1	-1.38208	3.01645e-21	3.80995e-18
AMY	amy_excitatory_SLC17A6+	TRIM73	-1.02236	6.00923e-07	4.85076e-05
AMY	amy_excitatory_SLC17A6+	SPDYE5	-1.31317	3.13944e-09	4.95663e-07
AMY	amy_excitatory_SLC17A6+	FGL2	-0.952495	0.00103072	0.0194469
AMY	amy_excitatory_SLC17A6+	GNAI1	-0.398849	0.00266338	0.0382528
AMY	amy_excitatory_SLC17A6+	STEAP2-AS1	-0.454992	0.000519164	0.0117466
AMY	amy_excitatory_SLC17A6+	CDK14	-0.279217	0.000787937	0.015797
AMY	amy_excitatory_SLC17A6+	CYP51A1-AS1	-0.97847	0.000438395	0.0103556
AMY	amy_excitatory_SLC17A6+	SGCE	-0.430313	0.000303395	0.00782993
AMY	amy_excitatory_SLC17A6+	AC002429.2	-1.40364	3.49145e-27	1.49937e-23
AMY	amy_excitatory_SLC17A6+	STAG3	-1.46201	1.42323e-16	8.98813e-14
AMY	amy_excitatory_SLC17A6+	SRRT	0.517857	2.68267e-05	0.00111098
AMY	amy_excitatory_SLC17A6+	SPDYE2	-1.13259	0.00058977	0.0128174
AMY	amy_excitatory_SLC17A6+	RASA4	-0.536062	0.00275639	0.0390147
AMY	amy_excitatory_SLC17A6+	UPK3BL1	0.77845	2.71008e-07	2.50823e-05
AMY	amy_excitatory_SLC17A6+	AC007384.1	-1.29697	2.97357e-08	3.66946e-06
AMY	amy_excitatory_SLC17A6+	AC006387.1	-1.42797	6.42226e-10	1.25363e-07
AMY	amy_excitatory_SLC17A6+	AC002463.1	-0.807414	1.10549e-08	1.55145e-06
AMY	amy_excitatory_SLC17A6+	ST7-AS2	-1.71529	2.98382e-26	9.15267e-23
AMY	amy_excitatory_SLC17A6+	TMEM209	-0.485107	0.00141535	0.0244886
AMY	amy_excitatory_SLC17A6+	CEP41	-0.286683	0.00202867	0.0314374
AMY	amy_excitatory_SLC17A6+	AC007938.3	-0.550372	0.000834969	0.0165697
AMY	amy_excitatory_SLC17A6+	AUXG01000058.1	-0.508758	4.12429e-05	0.00157016
AMY	amy_excitatory_SLC17A6+	LINC00513	-0.885578	0.00172623	0.027953
AMY	amy_excitatory_SLC17A6+	AC016831.1	0.597034	2.76502e-05	0.00112474
AMY	amy_excitatory_SLC17A6+	CYREN	-0.383834	0.00116079	0.0211583
AMY	amy_excitatory_SLC17A6+	SLC13A4	-1.25563	9.04449e-05	0.00304394
AMY	amy_excitatory_SLC17A6+	AC073878.1	-0.736137	1.73359e-07	1.73943e-05
AMY	amy_excitatory_SLC17A6+	DENND11	-0.449872	9.8859e-05	0.00328084
AMY	amy_excitatory_SLC17A6+	SSBP1	-0.39922	0.00105867	0.0197839
AMY	amy_excitatory_SLC17A6+	AC073342.1	-1.29756	9.48752e-08	1.01858e-05
AMY	amy_excitatory_SLC17A6+	AC073111.4	0.825465	0.000113438	0.00362462
AMY	amy_excitatory_SLC17A6+	FASTK	0.497679	3.41533e-08	4.09687e-06
AMY	amy_excitatory_SLC17A6+	TMUB1	0.455103	0.00263099	0.0380678
AMY	amy_excitatory_SLC17A6+	RBM33	-0.208287	0.00185277	0.0293599
AMY	amy_excitatory_SLC17A6+	ARHGEF10	0.596097	8.0723e-05	0.00278216
AMY	amy_excitatory_SLC17A6+	AC245123.1	-0.89827	0.000316664	0.00806572
AMY	amy_excitatory_SLC17A6+	AC026991.2	-1.7822	0.000466329	0.0107899
AMY	amy_excitatory_SLC17A6+	FAM66B	-0.437179	1.13646e-05	0.000554592
AMY	amy_excitatory_SLC17A6+	FAM66E	-1.66214	3.56712e-07	3.12625e-05
AMY	amy_excitatory_SLC17A6+	ERI1	-0.355285	0.00191458	0.0300731
AMY	amy_excitatory_SLC17A6+	TNKS	-0.110496	0.000363299	0.00900781
AMY	amy_excitatory_SLC17A6+	AC145124.1	-1.20482	6.45075e-07	5.14909e-05
AMY	amy_excitatory_SLC17A6+	AC106845.1	-0.906913	0.000619827	0.0132559
AMY	amy_excitatory_SLC17A6+	AC011586.2	-1.23899	0.0030542	0.0417706
AMY	amy_excitatory_SLC17A6+	FAM160B2	0.510026	0.000208713	0.00581256
AMY	amy_excitatory_SLC17A6+	HR	1.582	0.000259161	0.00691269
AMY	amy_excitatory_SLC17A6+	LGI3	0.825364	0.00188432	0.0297424
AMY	amy_excitatory_SLC17A6+	AC087854.1	-0.631717	0.00201061	0.031283
AMY	amy_excitatory_SLC17A6+	ADAM28	-0.768036	0.000436432	0.0103319
AMY	amy_excitatory_SLC17A6+	NEFM	1.02569	0.00077492	0.0155943
AMY	amy_excitatory_SLC17A6+	FZD3	-0.402952	8.02741e-17	5.22317e-14
AMY	amy_excitatory_SLC17A6+	HMBOX1	-0.368184	0.000158033	0.00466109
AMY	amy_excitatory_SLC17A6+	AC108449.1	-2.04617	9.39827e-07	7.15602e-05
AMY	amy_excitatory_SLC17A6+	DCTN6	-0.417264	0.00104192	0.019539
AMY	amy_excitatory_SLC17A6+	WRN	-0.248543	5.72008e-06	0.000324068
AMY	amy_excitatory_SLC17A6+	PLEKHA2	-0.618773	0.00136202	0.0238098
AMY	amy_excitatory_SLC17A6+	KAT6A	-0.259636	1.03164e-05	0.000516349
AMY	amy_excitatory_SLC17A6+	AC103843.1	-1.60953	0.00120711	0.0217808
AMY	amy_excitatory_SLC17A6+	PCMTD1	-0.172231	0.000459157	0.0106815
AMY	amy_excitatory_SLC17A6+	OPRK1	-1.2974	0.0022885	0.0343628
AMY	amy_excitatory_SLC17A6+	ATP6V1H	-0.12662	0.00327811	0.0439901
AMY	amy_excitatory_SLC17A6+	RGS20	-0.85291	0.000870683	0.0171346
AMY	amy_excitatory_SLC17A6+	TCEA1	-0.378915	1.14184e-08	1.59205e-06
AMY	amy_excitatory_SLC17A6+	AC027698.1	-1.48941	8.40707e-06	0.000444622
AMY	amy_excitatory_SLC17A6+	AC068389.3	-2.30227	4.25039e-05	0.00161244
AMY	amy_excitatory_SLC17A6+	AC104232.3	-0.463496	0.00157513	0.0262002
AMY	amy_excitatory_SLC17A6+	MCMDC2	-0.80231	4.76773e-07	3.98337e-05
AMY	amy_excitatory_SLC17A6+	EYA1	-2.31537	1.01357e-09	1.86013e-07
AMY	amy_excitatory_SLC17A6+	ZC2HC1A	-0.142968	0.00158295	0.0262578
AMY	amy_excitatory_SLC17A6+	AC036214.4	-0.920353	0.00144131	0.0247583
AMY	amy_excitatory_SLC17A6+	MRPS28	-0.402308	3.09499e-08	3.79746e-06
AMY	amy_excitatory_SLC17A6+	ZBTB10	-0.66786	1.0342e-10	2.28932e-08
AMY	amy_excitatory_SLC17A6+	ZNF704	-0.405724	3.13082e-07	2.81276e-05
AMY	amy_excitatory_SLC17A6+	ZFAND1	-0.324743	0.000154527	0.00458923
AMY	amy_excitatory_SLC17A6+	LINC00534	-0.761856	1.53313e-06	0.000109004
AMY	amy_excitatory_SLC17A6+	AC117834.1	-1.27108	3.36861e-06	0.000210877
AMY	amy_excitatory_SLC17A6+	INTS8	-0.18608	0.000795369	0.0159034
AMY	amy_excitatory_SLC17A6+	CCNE2	-0.85503	4.98317e-05	0.00184799
AMY	amy_excitatory_SLC17A6+	NDUFAF6	-0.426337	5.13381e-11	1.23857e-08
AMY	amy_excitatory_SLC17A6+	ZFPM2-AS1	-1.07677	3.70977e-07	3.21194e-05
AMY	amy_excitatory_SLC17A6+	AC090579.1	-1.1917	2.15695e-12	7.12523e-10
AMY	amy_excitatory_SLC17A6+	EMC2	-0.273374	0.000149075	0.00447683
AMY	amy_excitatory_SLC17A6+	TRHR	-1.23984	0.00117624	0.0212953
AMY	amy_excitatory_SLC17A6+	SYBU	-0.341238	1.47011e-08	1.97289e-06
AMY	amy_excitatory_SLC17A6+	AC023590.1	-1.26841	1.3446e-19	1.15485e-16
AMY	amy_excitatory_SLC17A6+	TNFRSF11B	-2.41341	5.81945e-11	1.38839e-08
AMY	amy_excitatory_SLC17A6+	AC104316.1	-1.57728	3.96298e-10	7.95262e-08
AMY	amy_excitatory_SLC17A6+	RNF139-AS1	-0.476378	0.000457029	0.0106456
AMY	amy_excitatory_SLC17A6+	ZNF572	-1.81219	5.74825e-05	0.00208843
AMY	amy_excitatory_SLC17A6+	CASC19	-1.52344	0.00015671	0.00462845
AMY	amy_excitatory_SLC17A6+	PVT1	1.12114	0.000282331	0.00740197
AMY	amy_excitatory_SLC17A6+	AC022973.3	-1.15389	0.000642829	0.0136392
AMY	amy_excitatory_SLC17A6+	ASAP1	0.233942	0.000898541	0.0175395
AMY	amy_excitatory_SLC17A6+	LRRC6	-0.404305	1.08789e-09	1.9796e-07
AMY	amy_excitatory_SLC17A6+	FAM135B	0.673081	0.00296883	0.0410474
AMY	amy_excitatory_SLC17A6+	ADGRB1	0.670564	0.00264043	0.0380699
AMY	amy_excitatory_SLC17A6+	RHPN1	0.406114	1.31455e-05	0.000630046
AMY	amy_excitatory_SLC17A6+	EEF1D	0.579628	0.000212259	0.00587322
AMY	amy_excitatory_SLC17A6+	PLEC	0.724223	3.22577e-07	2.88599e-05
AMY	amy_excitatory_SLC17A6+	SHARPIN	0.378747	0.00359493	0.0468957
AMY	amy_excitatory_SLC17A6+	SCX	0.662292	0.00274109	0.0389164
AMY	amy_excitatory_SLC17A6+	HSF1	0.356249	0.00015346	0.00456385
AMY	amy_excitatory_SLC17A6+	ADCK5	0.435572	0.000874781	0.0171694
AMY	amy_excitatory_SLC17A6+	LRRC24	0.436662	0.000658973	0.013872
AMY	amy_excitatory_SLC17A6+	WASHC1	0.660553	0.00342939	0.0454833
AMY	amy_excitatory_SLC17A6+	RFX3-AS1	-0.899652	0.00380715	0.048921
AMY	amy_excitatory_SLC17A6+	RIC1	-0.32165	0.000219169	0.00599491
AMY	amy_excitatory_SLC17A6+	UHRF2	-0.302037	0.000561575	0.0124183
AMY	amy_excitatory_SLC17A6+	AL133480.1	-1.24174	2.91001e-07	2.65888e-05
AMY	amy_excitatory_SLC17A6+	GLDC	-1.53329	1.70554e-05	0.000780839
AMY	amy_excitatory_SLC17A6+	AL583785.1	-0.864475	0.00305132	0.0417578
AMY	amy_excitatory_SLC17A6+	ZDHHC21	-0.358336	0.00014719	0.00443264
AMY	amy_excitatory_SLC17A6+	MIR31HG	1.52312	0.00246164	0.0362527
AMY	amy_excitatory_SLC17A6+	AL445526.1	-1.44891	7.31955e-08	8.22855e-06
AMY	amy_excitatory_SLC17A6+	AL162388.2	-1.07976	0.000156497	0.00462845
AMY	amy_excitatory_SLC17A6+	SMIM27	-0.575337	0.00179539	0.0287799
AMY	amy_excitatory_SLC17A6+	PRSS3	1.11755	0.00238752	0.0354992
AMY	amy_excitatory_SLC17A6+	UBE2R2-AS1	-0.790481	0.00209558	0.0322323
AMY	amy_excitatory_SLC17A6+	KIF24	-1.17957	7.9048e-06	0.00042433
AMY	amy_excitatory_SLC17A6+	TESK1	0.632617	0.000304826	0.00783859
AMY	amy_excitatory_SLC17A6+	TRMT10B	-0.299153	0.0019784	0.0308722
AMY	amy_excitatory_SLC17A6+	EXOSC3	-0.337635	0.000582795	0.0127172
AMY	amy_excitatory_SLC17A6+	BX664615.2	-0.798119	0.00372269	0.0480948
AMY	amy_excitatory_SLC17A6+	LINC01410	-0.829322	0.00269618	0.0384502
AMY	amy_excitatory_SLC17A6+	FAM27E3	0.867755	0.00096744	0.0186304
AMY	amy_excitatory_SLC17A6+	PGM5	-1.61153	7.05756e-07	5.55091e-05
AMY	amy_excitatory_SLC17A6+	AL158828.1	-0.943247	0.000267977	0.00710369
AMY	amy_excitatory_SLC17A6+	OGN	-1.71009	1.12616e-07	1.17849e-05
AMY	amy_excitatory_SLC17A6+	ASPN	-1.77984	9.84622e-06	0.00050024
AMY	amy_excitatory_SLC17A6+	ECM2	-1.19158	0.000605231	0.013048
AMY	amy_excitatory_SLC17A6+	IPPK	0.352479	0.00214038	0.0326407
AMY	amy_excitatory_SLC17A6+	MFSD14B	-0.237456	0.00201737	0.0313438
AMY	amy_excitatory_SLC17A6+	MFSD14C	-0.265928	0.000617129	0.013251
AMY	amy_excitatory_SLC17A6+	PTCSC2	-1.91199	1.01279e-09	1.86013e-07
AMY	amy_excitatory_SLC17A6+	STX17-AS1	-0.352105	0.00265982	0.0382528
AMY	amy_excitatory_SLC17A6+	PLPPR1	-1.29037	1.53458e-05	0.000714761
AMY	amy_excitatory_SLC17A6+	GRIN3A	-0.420448	0.00163406	0.0269068
AMY	amy_excitatory_SLC17A6+	NIPSNAP3B	-0.544202	0.000144999	0.00440369
AMY	amy_excitatory_SLC17A6+	ABCA1	-1.39276	0.00078225	0.0156976
AMY	amy_excitatory_SLC17A6+	AL807761.4	-1.70107	0.000765113	0.0155132
AMY	amy_excitatory_SLC17A6+	SHOC1	-1.48635	1.00529e-06	7.57389e-05
AMY	amy_excitatory_SLC17A6+	AL138756.1	-0.433882	0.000109057	0.00351603
AMY	amy_excitatory_SLC17A6+	PTBP3	-0.469489	0.00191051	0.0300312
AMY	amy_excitatory_SLC17A6+	AL596244.1	1.39795	0.00215692	0.0328463
AMY	amy_excitatory_SLC17A6+	SCAI	-0.304967	0.000885178	0.0173417
AMY	amy_excitatory_SLC17A6+	ANGPTL2	-0.983783	0.00123621	0.0221753
AMY	amy_excitatory_SLC17A6+	LRSAM1	0.479572	0.000417385	0.00998006
AMY	amy_excitatory_SLC17A6+	AL162426.1	-1.88772	2.74344e-05	0.00112398
AMY	amy_excitatory_SLC17A6+	PTGES2	0.407757	0.000793397	0.0158916
AMY	amy_excitatory_SLC17A6+	DNM1	0.328938	0.00107151	0.0199199
AMY	amy_excitatory_SLC17A6+	SPTAN1	0.478813	5.07205e-05	0.00186804
AMY	amy_excitatory_SLC17A6+	ZER1	0.268649	0.000366883	0.00906136
AMY	amy_excitatory_SLC17A6+	SH3GLB2	0.3955	2.66956e-06	0.000173699
AMY	amy_excitatory_SLC17A6+	C9orf50	-1.22387	0.00128252	0.0227589
AMY	amy_excitatory_SLC17A6+	AL157938.3	-0.961725	1.43515e-05	0.000672828
AMY	amy_excitatory_SLC17A6+	RALGDS	0.27979	3.7628e-05	0.00146103
AMY	amy_excitatory_SLC17A6+	SURF4	0.398198	0.0015712	0.0262002
AMY	amy_excitatory_SLC17A6+	SLC2A6	0.853829	5.77904e-09	8.47917e-07
AMY	amy_excitatory_SLC17A6+	WDR5	0.343842	0.00255995	0.0373965
AMY	amy_excitatory_SLC17A6+	SEC16A	0.330673	0.000197305	0.00554379
AMY	amy_excitatory_SLC17A6+	EGFL7	0.668067	1.35042e-05	0.000641511
AMY	amy_excitatory_SLC17A6+	DIPK1B	0.397202	0.000335342	0.0084216
AMY	amy_excitatory_SLC17A6+	FBXW5	0.29893	0.0016192	0.0267453
AMY	amy_excitatory_SLC17A6+	ABCA2	0.468487	0.000756306	0.0153492
AMY	amy_excitatory_SLC17A6+	DPP7	0.286072	0.0016608	0.0272271
AMY	amy_excitatory_SLC17A6+	GRIN1	0.485273	0.0035722	0.0467127
AMY	amy_excitatory_SLC17A6+	RNF208	0.731383	0.000143257	0.00437554
AMY	amy_excitatory_SLC17A6+	ZMYND11	-0.151689	0.000217525	0.00596465
AMY	amy_excitatory_SLC17A6+	LINC00200	-1.84629	4.83269e-15	2.53091e-12
AMY	amy_excitatory_SLC17A6+	ADARB2-AS1	-1.16135	0.00260548	0.0378261
AMY	amy_excitatory_SLC17A6+	PITRM1-AS1	-1.11538	0.000838554	0.0166102
AMY	amy_excitatory_SLC17A6+	AL365356.1	-0.983184	4.52271e-07	3.80475e-05
AMY	amy_excitatory_SLC17A6+	TAF3	-0.251422	6.98657e-06	0.000383672
AMY	amy_excitatory_SLC17A6+	LINC00710	-2.63324	3.02891e-19	2.50142e-16
AMY	amy_excitatory_SLC17A6+	AL353586.1	-1.17823	4.80603e-07	3.99981e-05
AMY	amy_excitatory_SLC17A6+	PRPF18	-0.394975	2.52928e-05	0.00105659
AMY	amy_excitatory_SLC17A6+	AC044781.1	-1.54533	2.23732e-12	7.27875e-10
AMY	amy_excitatory_SLC17A6+	RPP38	-0.503287	6.23002e-05	0.00222581
AMY	amy_excitatory_SLC17A6+	FAM171A1	0.204915	0.00256709	0.0373965
AMY	amy_excitatory_SLC17A6+	MINDY3	-0.289815	0.000382552	0.00934016
AMY	amy_excitatory_SLC17A6+	STAM	-0.243777	0.000135719	0.00418101
AMY	amy_excitatory_SLC17A6+	AL450384.2	-0.618015	0.000288553	0.00754667
AMY	amy_excitatory_SLC17A6+	MALRD1	-0.720671	0.00328205	0.0439901
AMY	amy_excitatory_SLC17A6+	WAC	-0.242003	0.00291675	0.0406415
AMY	amy_excitatory_SLC17A6+	EPC1	-0.342218	0.00244772	0.0361468
AMY	amy_excitatory_SLC17A6+	AL391839.1	-0.866865	0.000217046	0.00596402
AMY	amy_excitatory_SLC17A6+	FRMPD2	-1.74299	0.00238899	0.0354992
AMY	amy_excitatory_SLC17A6+	MAPK8	-0.222161	0.00182486	0.0290646
AMY	amy_excitatory_SLC17A6+	ERCC6	-0.318905	3.22971e-05	0.00127906
AMY	amy_excitatory_SLC17A6+	PARG	-0.228946	8.27078e-05	0.0028369
AMY	amy_excitatory_SLC17A6+	AL442003.1	-1.9295	0.000882807	0.0173111
AMY	amy_excitatory_SLC17A6+	PRKG1-AS1	-0.554455	0.00144549	0.0247903
AMY	amy_excitatory_SLC17A6+	FAM13C	-0.353294	1.93737e-09	3.19993e-07
AMY	amy_excitatory_SLC17A6+	MRLN	-1.76489	3.77459e-05	0.00146296
AMY	amy_excitatory_SLC17A6+	SIRT1	-0.276125	0.00133694	0.0235267
AMY	amy_excitatory_SLC17A6+	COL13A1	-1.4463	0.000517295	0.0117166
AMY	amy_excitatory_SLC17A6+	NPFFR1	-1.03614	1.08607e-06	8.14553e-05
AMY	amy_excitatory_SLC17A6+	PPP3CB-AS1	-1.00798	9.32508e-06	0.000480163
AMY	amy_excitatory_SLC17A6+	ZSWIM8	0.574135	7.28587e-08	8.22855e-06
AMY	amy_excitatory_SLC17A6+	KCNMA1-AS1	-1.85964	4.08396e-09	6.30869e-07
AMY	amy_excitatory_SLC17A6+	CDHR1	0.605326	0.00320071	0.0432781
AMY	amy_excitatory_SLC17A6+	WAPL	-0.198326	0.00256421	0.0373965
AMY	amy_excitatory_SLC17A6+	BMPR1A	-0.320727	4.12497e-07	3.51474e-05
AMY	amy_excitatory_SLC17A6+	GLUD1	0.293725	1.43265e-06	0.000102882
AMY	amy_excitatory_SLC17A6+	LINC00863	-0.513247	0.00115855	0.0211354
AMY	amy_excitatory_SLC17A6+	ATAD1	-0.168197	0.000768673	0.015556
AMY	amy_excitatory_SLC17A6+	LINC00865	0.877314	0.00366689	0.0475456
AMY	amy_excitatory_SLC17A6+	ACSM6	-1.84953	1.19277e-13	4.65658e-11
AMY	amy_excitatory_SLC17A6+	RRP12	0.450588	0.00282729	0.0397301
AMY	amy_excitatory_SLC17A6+	PDZD7	1.00789	3.39525e-05	0.00133278
AMY	amy_excitatory_SLC17A6+	SFXN3	0.800845	0.00136333	0.0238098
AMY	amy_excitatory_SLC17A6+	FBXL15	0.446147	0.000320317	0.00812025
AMY	amy_excitatory_SLC17A6+	ACTR1A	0.396835	0.00134504	0.0235913
AMY	amy_excitatory_SLC17A6+	AS3MT	-0.372731	0.00207778	0.0320044
AMY	amy_excitatory_SLC17A6+	RBM20	1.20317	7.91027e-05	0.00273509
AMY	amy_excitatory_SLC17A6+	ADRA2A	-0.705444	7.61919e-05	0.00266015
AMY	amy_excitatory_SLC17A6+	ZDHHC6	-0.480557	3.67274e-06	0.000225963
AMY	amy_excitatory_SLC17A6+	AC022395.1	-1.74615	3.29329e-06	0.000207371
AMY	amy_excitatory_SLC17A6+	EIF3A	-0.203667	0.000674355	0.0141128
AMY	amy_excitatory_SLC17A6+	TACC2	-0.275319	0.00129219	0.0228549
AMY	amy_excitatory_SLC17A6+	CFAP46	0.2788	0.00109365	0.020209
AMY	amy_excitatory_SLC17A6+	ADGRA1	0.807664	0.000144249	0.00438714
AMY	amy_excitatory_SLC17A6+	KNDC1	0.571647	0.000275303	0.00726204
AMY	amy_excitatory_SLC17A6+	RIC8A	0.559972	2.00279e-05	0.000884855
AMY	amy_excitatory_SLC17A6+	B4GALNT4	0.383906	0.00143171	0.0246921
AMY	amy_excitatory_SLC17A6+	PTDSS2	0.394638	2.22544e-05	0.000953785
AMY	amy_excitatory_SLC17A6+	RASSF7	0.684868	0.00327711	0.0439901
AMY	amy_excitatory_SLC17A6+	AC131934.1	-0.928052	2.07936e-08	2.67354e-06
AMY	amy_excitatory_SLC17A6+	TALDO1	0.557357	0.000279492	0.00735446
AMY	amy_excitatory_SLC17A6+	PIDD1	0.72612	1.91613e-05	0.000856642
AMY	amy_excitatory_SLC17A6+	MUC6	-2.22496	5.98253e-07	4.84743e-05
AMY	amy_excitatory_SLC17A6+	BRSK2	0.324631	0.000333059	0.00837404
AMY	amy_excitatory_SLC17A6+	TSSC4	0.607611	0.000344134	0.00860216
AMY	amy_excitatory_SLC17A6+	KCNQ1OT1	0.475799	0.000604145	0.013048
AMY	amy_excitatory_SLC17A6+	TRIM5	1.64536	0.000342097	0.0085612
AMY	amy_excitatory_SLC17A6+	ARFIP2	0.493431	0.00383822	0.0492025
AMY	amy_excitatory_SLC17A6+	AC091564.5	-0.856849	0.00231469	0.0346584
AMY	amy_excitatory_SLC17A6+	ZBED5	-0.28537	1.36735e-05	0.000646691
AMY	amy_excitatory_SLC17A6+	PARVA	-0.549207	0.000362079	0.00898792
AMY	amy_excitatory_SLC17A6+	FIBIN	-1.60142	0.00100429	0.0191002
AMY	amy_excitatory_SLC17A6+	AC131571.1	-1.24771	0.000125931	0.00393595
AMY	amy_excitatory_SLC17A6+	TRIM44	-0.330508	0.00188198	0.029735
AMY	amy_excitatory_SLC17A6+	TRAF6	0.435919	9.80917e-05	0.00327054
AMY	amy_excitatory_SLC17A6+	AC087276.2	-1.08706	0.00109128	0.0201862
AMY	amy_excitatory_SLC17A6+	PRDM11	-0.275045	0.00349633	0.0460572
AMY	amy_excitatory_SLC17A6+	AC103855.3	-1.31417	0.00174682	0.0282226
AMY	amy_excitatory_SLC17A6+	MAPK8IP1	0.603768	8.67481e-13	3.15704e-10
AMY	amy_excitatory_SLC17A6+	PHF21A	-0.328357	0.00015646	0.00462845
AMY	amy_excitatory_SLC17A6+	AC127035.1	-0.794557	5.62986e-06	0.000320648
AMY	amy_excitatory_SLC17A6+	AC090589.2	-1.97801	3.46945e-05	0.00135694
AMY	amy_excitatory_SLC17A6+	SPI1	-0.964139	3.35343e-06	0.00021054
AMY	amy_excitatory_SLC17A6+	AP000442.1	-0.704737	6.08728e-05	0.00219306
AMY	amy_excitatory_SLC17A6+	CCDC86	1.31823	0.00169465	0.0276268
AMY	amy_excitatory_SLC17A6+	MYRF	1.64491	0.00245971	0.0362491
AMY	amy_excitatory_SLC17A6+	GANAB	0.280126	0.00123949	0.022187
AMY	amy_excitatory_SLC17A6+	TRPT1	1.19667	0.000310843	0.00794574
AMY	amy_excitatory_SLC17A6+	ATG2A	0.387051	0.00211757	0.0324312
AMY	amy_excitatory_SLC17A6+	NAALADL1	-1.90215	0.00031733	0.0080675
AMY	amy_excitatory_SLC17A6+	AP000944.7	-1.9114	0.000456679	0.0106456
AMY	amy_excitatory_SLC17A6+	AP001266.2	-0.584487	0.000439803	0.010366
AMY	amy_excitatory_SLC17A6+	KLC2	0.636018	4.65947e-05	0.00175216
AMY	amy_excitatory_SLC17A6+	AP001107.9	-0.79664	0.00167363	0.0273903
AMY	amy_excitatory_SLC17A6+	SLC29A2	0.739155	6.54518e-05	0.00232294
AMY	amy_excitatory_SLC17A6+	AP002748.6	-1.05406	1.83162e-07	1.81237e-05
AMY	amy_excitatory_SLC17A6+	SPTBN2	0.45579	0.00298343	0.0410906
AMY	amy_excitatory_SLC17A6+	ANKRD13D	0.375399	0.00293468	0.0407063
AMY	amy_excitatory_SLC17A6+	POLD4	0.66189	0.00253237	0.037116
AMY	amy_excitatory_SLC17A6+	RPS6KB2	0.458884	0.002399	0.0355701
AMY	amy_excitatory_SLC17A6+	AP002336.2	-1.46801	7.87976e-26	1.87994e-22
AMY	amy_excitatory_SLC17A6+	CTTN	0.300573	0.00310386	0.0422613
AMY	amy_excitatory_SLC17A6+	SHANK2-AS1	-1.79382	8.62544e-05	0.00294444
AMY	amy_excitatory_SLC17A6+	NADSYN1	0.294963	0.00195281	0.0306288
AMY	amy_excitatory_SLC17A6+	XRRA1	-0.789765	0.00321644	0.0434042
AMY	amy_excitatory_SLC17A6+	GDPD5	0.84427	0.000619533	0.0132559
AMY	amy_excitatory_SLC17A6+	MAP6	0.153599	0.00346783	0.0457941
AMY	amy_excitatory_SLC17A6+	AAMDC	-0.466143	5.70784e-06	0.000324068
AMY	amy_excitatory_SLC17A6+	AP003086.1	-1.49903	0.000314998	0.00803282
AMY	amy_excitatory_SLC17A6+	AP003464.1	-0.781866	0.00065539	0.0138102
AMY	amy_excitatory_SLC17A6+	AP001767.3	-1.31307	0.000408827	0.00982248
AMY	amy_excitatory_SLC17A6+	AP002370.2	-1.06898	4.15168e-12	1.23812e-09
AMY	amy_excitatory_SLC17A6+	AP001825.1	-1.0107	2.01469e-20	2.16298e-17
AMY	amy_excitatory_SLC17A6+	AP001831.1	-1.12699	2.30282e-20	2.24756e-17
AMY	amy_excitatory_SLC17A6+	GPR83	-0.609789	0.00322599	0.0434557
AMY	amy_excitatory_SLC17A6+	KDM4D	-0.739025	0.000679709	0.0141834
AMY	amy_excitatory_SLC17A6+	FAM76B	-0.469091	4.75155e-06	0.000276491
AMY	amy_excitatory_SLC17A6+	AP002433.1	-1.49991	0.000717408	0.0147127
AMY	amy_excitatory_SLC17A6+	AP003049.2	-1.32114	0.0021661	0.0329628
AMY	amy_excitatory_SLC17A6+	ZC3H12C	-0.575535	0.00361811	0.0470948
AMY	amy_excitatory_SLC17A6+	AP000892.1	-1.95977	2.78308e-28	1.49396e-24
AMY	amy_excitatory_SLC17A6+	AP000757.1	-1.73375	0.000441963	0.0104055
AMY	amy_excitatory_SLC17A6+	SCN4B	1.30109	4.41561e-06	0.00026119
AMY	amy_excitatory_SLC17A6+	AP001267.3	-1.00627	1.33393e-05	0.000636492
AMY	amy_excitatory_SLC17A6+	DDX6	-0.256499	0.0010859	0.0201298
AMY	amy_excitatory_SLC17A6+	AP003393.1	-0.992124	0.00259885	0.0377809
AMY	amy_excitatory_SLC17A6+	AP004147.1	-1.62034	1.18929e-19	1.06402e-16
AMY	amy_excitatory_SLC17A6+	AP002762.2	-1.07897	0.000387026	0.00941135
AMY	amy_excitatory_SLC17A6+	TMEM218	-0.683039	1.45027e-05	0.000678437
AMY	amy_excitatory_SLC17A6+	AP000708.1	-1.25508	0.000217785	0.00596465
AMY	amy_excitatory_SLC17A6+	FOXRED1	0.451285	2.48576e-05	0.00104247
AMY	amy_excitatory_SLC17A6+	AP003025.1	-1.22274	1.07193e-05	0.00053156
AMY	amy_excitatory_SLC17A6+	AP003025.2	-1.41367	7.98047e-08	8.83282e-06
AMY	amy_excitatory_SLC17A6+	NTM-AS1	-0.933004	0.000280422	0.0073609
AMY	amy_excitatory_SLC17A6+	B3GAT1	0.764537	0.000574913	0.0126222
AMY	amy_excitatory_SLC17A6+	RAD52	-0.351201	1.83112e-06	0.000126832
AMY	amy_excitatory_SLC17A6+	DCP1B	-0.316439	0.00101604	0.0192555
AMY	amy_excitatory_SLC17A6+	CACNA1C-AS1	-1.95405	1.02181e-05	0.000513826
AMY	amy_excitatory_SLC17A6+	ITFG2	-0.450027	8.85231e-06	0.000464735
AMY	amy_excitatory_SLC17A6+	C12orf4	-0.204631	0.00294992	0.040865
AMY	amy_excitatory_SLC17A6+	AC005906.2	1.4002	0.000857677	0.0169265
AMY	amy_excitatory_SLC17A6+	LPAR5	-1.42643	0.00195721	0.0306386
AMY	amy_excitatory_SLC17A6+	FAM66C	-0.451592	0.000146456	0.00442917
AMY	amy_excitatory_SLC17A6+	AC092745.5	-0.523975	0.000708283	0.0145952
AMY	amy_excitatory_SLC17A6+	BCL2L14	-1.08183	2.81074e-11	7.40484e-09
AMY	amy_excitatory_SLC17A6+	GPR19	-0.336417	0.00364612	0.0473049
AMY	amy_excitatory_SLC17A6+	ATF7IP	-0.458848	7.819e-20	7.29955e-17
AMY	amy_excitatory_SLC17A6+	AC007655.2	-1.11841	0.0033936	0.0451471
AMY	amy_excitatory_SLC17A6+	MGP	-1.31275	0.00049744	0.0113027
AMY	amy_excitatory_SLC17A6+	RERG	0.539023	0.000564754	0.0124501
AMY	amy_excitatory_SLC17A6+	AC092828.1	-0.771081	0.000148882	0.00447683
AMY	amy_excitatory_SLC17A6+	AC053513.1	-1.06314	9.43085e-15	4.60225e-12
AMY	amy_excitatory_SLC17A6+	C2CD5	-0.308084	1.96904e-16	1.20798e-13
AMY	amy_excitatory_SLC17A6+	SSPN	-0.983348	0.000534787	0.0120114
AMY	amy_excitatory_SLC17A6+	AC024145.1	-1.57065	0.000215269	0.00593359
AMY	amy_excitatory_SLC17A6+	AC092747.1	-1.83607	1.78869e-07	1.77809e-05
AMY	amy_excitatory_SLC17A6+	STK38L	-0.203785	0.00339169	0.0451471
AMY	amy_excitatory_SLC17A6+	PPFIBP1	-0.294829	0.00164422	0.0270534
AMY	amy_excitatory_SLC17A6+	PTHLH	-1.09125	2.29688e-05	0.000981707
AMY	amy_excitatory_SLC17A6+	AC009318.2	-1.01026	0.00167137	0.0273742
AMY	amy_excitatory_SLC17A6+	SINHCAF	-1.91586	8.08951e-06	0.000431012
AMY	amy_excitatory_SLC17A6+	AC006197.2	1.63575	0.00273424	0.0388548
AMY	amy_excitatory_SLC17A6+	GXYLT1	-0.325112	0.00330554	0.0442221
AMY	amy_excitatory_SLC17A6+	ARID2	-0.336368	0.000463499	0.0107476
AMY	amy_excitatory_SLC17A6+	CCDC65	-0.543773	0.00289342	0.0404348
AMY	amy_excitatory_SLC17A6+	AC074032.1	-0.788218	2.46289e-28	1.49396e-24
AMY	amy_excitatory_SLC17A6+	POU6F1	-0.372409	0.000238151	0.00644027
AMY	amy_excitatory_SLC17A6+	CSAD	0.500458	0.00217359	0.0330065
AMY	amy_excitatory_SLC17A6+	AC023509.6	-1.20449	5.37211e-06	0.0003076
AMY	amy_excitatory_SLC17A6+	CALCOCO1	0.319653	0.00152808	0.0257948
AMY	amy_excitatory_SLC17A6+	CS	0.242642	0.00109148	0.0201862
AMY	amy_excitatory_SLC17A6+	GLS2	0.541102	0.00112691	0.0206636
AMY	amy_excitatory_SLC17A6+	MARS	0.511911	0.00180335	0.0288321
AMY	amy_excitatory_SLC17A6+	B4GALNT1	0.521332	0.000665977	0.0139647
AMY	amy_excitatory_SLC17A6+	AC048341.1	-0.630809	0.000623413	0.0133003
AMY	amy_excitatory_SLC17A6+	AC084357.2	-0.965542	3.93786e-05	0.00151259
AMY	amy_excitatory_SLC17A6+	SRGAP1	-0.272556	0.00254713	0.0372816
AMY	amy_excitatory_SLC17A6+	AC020611.2	-1.07398	0.000328421	0.00828654
AMY	amy_excitatory_SLC17A6+	LINC02231	-1.67832	2.43522e-14	1.06713e-11
AMY	amy_excitatory_SLC17A6+	TMBIM4	-0.465975	0.00103677	0.0194593
AMY	amy_excitatory_SLC17A6+	MDM1	-0.304398	0.000612528	0.0131654
AMY	amy_excitatory_SLC17A6+	NUP107	-0.29635	0.0015383	0.0258859
AMY	amy_excitatory_SLC17A6+	ZDHHC17	-0.209397	0.000204065	0.00570531
AMY	amy_excitatory_SLC17A6+	AC090709.1	-1.45093	1.71058e-06	0.000120031
AMY	amy_excitatory_SLC17A6+	PPFIA2-AS1	-1.30012	4.20611e-05	0.00159847
AMY	amy_excitatory_SLC17A6+	AC069228.1	-1.0471	0.000107853	0.00348876
AMY	amy_excitatory_SLC17A6+	METTL25	-0.367834	2.30449e-09	3.72045e-07
AMY	amy_excitatory_SLC17A6+	SOCS2-AS1	-0.643129	0.00287954	0.0403586
AMY	amy_excitatory_SLC17A6+	SOCS2	-0.636082	0.000190702	0.00540917
AMY	amy_excitatory_SLC17A6+	PLXNC1	-0.710911	0.00281221	0.0395959
AMY	amy_excitatory_SLC17A6+	METAP2	-0.196208	0.00246837	0.0363019
AMY	amy_excitatory_SLC17A6+	NEDD1	-0.473717	0.000716697	0.0147122
AMY	amy_excitatory_SLC17A6+	APAF1	-0.511913	0.00104915	0.0196401
AMY	amy_excitatory_SLC17A6+	PAH	-1.36101	0.000324038	0.00818559
AMY	amy_excitatory_SLC17A6+	GLT8D2	-0.673284	0.00207494	0.0319836
AMY	amy_excitatory_SLC17A6+	POLR3B	-0.280016	0.000626174	0.0133385
AMY	amy_excitatory_SLC17A6+	RFX4	-0.94727	5.07485e-08	5.89011e-06
AMY	amy_excitatory_SLC17A6+	AC007695.1	-1.146	0.00126116	0.0224913
AMY	amy_excitatory_SLC17A6+	DAO	-1.50579	0.00318143	0.0430445
AMY	amy_excitatory_SLC17A6+	FAM222A-AS1	-1.5683	4.31163e-08	5.05898e-06
AMY	amy_excitatory_SLC17A6+	HVCN1	-1.0197	0.000605244	0.013048
AMY	amy_excitatory_SLC17A6+	AC084361.1	-1.62257	1.16183e-09	2.09637e-07
AMY	amy_excitatory_SLC17A6+	SPPL3	-0.200826	0.00347805	0.0458727
AMY	amy_excitatory_SLC17A6+	DIABLO	-1.26037	0.00108655	0.0201298
AMY	amy_excitatory_SLC17A6+	OGFOD2	0.979815	0.00012915	0.00401815
AMY	amy_excitatory_SLC17A6+	KMT5A	0.538085	0.0019942	0.0310736
AMY	amy_excitatory_SLC17A6+	EIF2B1	0.355738	0.000916106	0.0178015
AMY	amy_excitatory_SLC17A6+	AC068790.9	-1.09182	0.00220528	0.0333228
AMY	amy_excitatory_SLC17A6+	AC073593.2	-1.12163	0.000427559	0.0101893
AMY	amy_excitatory_SLC17A6+	ADGRD1	-1.13875	1.97724e-08	2.55754e-06
AMY	amy_excitatory_SLC17A6+	ULK1	0.312991	5.06062e-05	0.00186804
AMY	amy_excitatory_SLC17A6+	DDX51	0.593877	2.03405e-05	0.000896821
AMY	amy_excitatory_SLC17A6+	GALNT9	0.3685	0.000317485	0.0080675
AMY	amy_excitatory_SLC17A6+	FBRSL1	0.245454	0.00373877	0.0482445
AMY	amy_excitatory_SLC17A6+	ZNF140	-0.412994	0.000144062	0.00438714
AMY	amy_excitatory_SLC17A6+	TPTE2	-0.977172	0.000391175	0.00949074
AMY	amy_excitatory_SLC17A6+	AL355001.1	-1.55151	3.60762e-06	0.000223881
AMY	amy_excitatory_SLC17A6+	PAN3	-0.354523	7.74935e-05	0.00269682
AMY	amy_excitatory_SLC17A6+	SLC7A1	0.384742	2.40947e-05	0.00101843
AMY	amy_excitatory_SLC17A6+	UBE2L5	2.11381	0.00388071	0.0495992
AMY	amy_excitatory_SLC17A6+	N4BP2L2-IT2	-0.510163	0.00021998	0.00600942
AMY	amy_excitatory_SLC17A6+	PDS5B	-0.353493	2.56954e-18	1.90252e-15
AMY	amy_excitatory_SLC17A6+	STARD13-AS	-1.01114	0.00386319	0.0494636
AMY	amy_excitatory_SLC17A6+	CCDC169	-1.01258	1.86661e-05	0.000840248
AMY	amy_excitatory_SLC17A6+	ALG5	-0.362516	1.1585e-05	0.000562791
AMY	amy_excitatory_SLC17A6+	FREM2	-1.09605	0.0010572	0.0197738
AMY	amy_excitatory_SLC17A6+	AL354696.2	-0.490339	0.00342393	0.0454833
AMY	amy_excitatory_SLC17A6+	EPSTI1	-1.32253	6.53211e-08	7.4605e-06
AMY	amy_excitatory_SLC17A6+	DNAJC15	-0.589072	0.000376679	0.0092224
AMY	amy_excitatory_SLC17A6+	AL359706.1	-0.851648	4.35306e-07	3.67988e-05
AMY	amy_excitatory_SLC17A6+	GTF2F2	-0.586601	1.09676e-05	0.000542056
AMY	amy_excitatory_SLC17A6+	COG3	-0.265989	0.000119838	0.00379677
AMY	amy_excitatory_SLC17A6+	CPB2	-1.69693	1.75593e-07	1.75364e-05
AMY	amy_excitatory_SLC17A6+	SUCLA2	-0.45793	1.19037e-14	5.67994e-12
AMY	amy_excitatory_SLC17A6+	LPAR6	-0.957685	0.000197513	0.00554379
AMY	amy_excitatory_SLC17A6+	EBPL	-0.350752	0.000161426	0.00474165
AMY	amy_excitatory_SLC17A6+	DLEU2	-0.9893	8.57008e-06	0.000451286
AMY	amy_excitatory_SLC17A6+	DLEU1	-0.994482	1.11863e-05	0.000548383
AMY	amy_excitatory_SLC17A6+	DLEU7	-0.773578	1.5305e-06	0.000109004
AMY	amy_excitatory_SLC17A6+	INTS6	-0.254489	2.05868e-05	0.00089853
AMY	amy_excitatory_SLC17A6+	ALG11	-0.49769	0.00368589	0.0476481
AMY	amy_excitatory_SLC17A6+	NEK5	-0.741312	0.000642282	0.0136392
AMY	amy_excitatory_SLC17A6+	AL160254.1	-1.3448	1.08913e-06	8.14553e-05
AMY	amy_excitatory_SLC17A6+	LMO7-AS1	-1.00199	8.79442e-05	0.00299736
AMY	amy_excitatory_SLC17A6+	MYCBP2-AS1	-0.907063	9.07646e-10	1.69469e-07
AMY	amy_excitatory_SLC17A6+	DZIP1	-0.149404	0.00047393	0.0109157
AMY	amy_excitatory_SLC17A6+	ITGBL1	-1.03594	9.30244e-05	0.00312097
AMY	amy_excitatory_SLC17A6+	FAM155A-IT1	-0.441006	0.00375336	0.0483905
AMY	amy_excitatory_SLC17A6+	AL138694.1	1.69691	0.00136392	0.0238098
AMY	amy_excitatory_SLC17A6+	ANKRD10-IT1	-0.678198	0.000301869	0.00781813
AMY	amy_excitatory_SLC17A6+	MCF2L	0.512725	0.00175888	0.0283305
AMY	amy_excitatory_SLC17A6+	HNRNPC	-0.359826	5.89644e-08	6.77051e-06
AMY	amy_excitatory_SLC17A6+	ZFHX2-AS1	-0.972875	2.74818e-05	0.00112398
AMY	amy_excitatory_SLC17A6+	DHRS4-AS1	-0.332715	0.00287727	0.0403532
AMY	amy_excitatory_SLC17A6+	PCK2	-1.00615	0.000558556	0.0123642
AMY	amy_excitatory_SLC17A6+	G2E3-AS1	-2.16315	1.83648e-12	6.25918e-10
AMY	amy_excitatory_SLC17A6+	HECTD1	-0.345459	0.000591849	0.0128495
AMY	amy_excitatory_SLC17A6+	AL136418.1	-1.2352	0.000149948	0.00449675
AMY	amy_excitatory_SLC17A6+	AL139353.2	-1.16706	6.35109e-05	0.00226529
AMY	amy_excitatory_SLC17A6+	POLE2	-1.0572	9.2857e-08	1.00698e-05
AMY	amy_excitatory_SLC17A6+	NEMF	0.274599	0.000274468	0.00724893
AMY	amy_excitatory_SLC17A6+	VCPKMT	0.375107	0.00357102	0.0467127
AMY	amy_excitatory_SLC17A6+	AL122125.1	-1.58483	0.00179874	0.0287799
AMY	amy_excitatory_SLC17A6+	TXNDC16	-0.34827	2.59118e-10	5.40172e-08
AMY	amy_excitatory_SLC17A6+	AL158801.3	-1.15967	0.000302267	0.00781813
AMY	amy_excitatory_SLC17A6+	AL139021.1	-0.829443	1.10067e-05	0.000542056
AMY	amy_excitatory_SLC17A6+	L3HYPDH	-0.338291	0.0006838	0.0142411
AMY	amy_excitatory_SLC17A6+	RHOJ	-1.05264	0.000438978	0.010358
AMY	amy_excitatory_SLC17A6+	AL049869.3	-1.11906	2.18343e-06	0.000146967
AMY	amy_excitatory_SLC17A6+	RAB15	0.500331	6.75455e-07	5.35179e-05
AMY	amy_excitatory_SLC17A6+	AL139022.1	-1.42397	6.33668e-06	0.000351298
AMY	amy_excitatory_SLC17A6+	FUT8	-0.433912	0.00212525	0.0324792
AMY	amy_excitatory_SLC17A6+	AL359317.2	-0.958949	1.5879e-08	2.10465e-06
AMY	amy_excitatory_SLC17A6+	PLEKHD1	2.29233	0.000112914	0.00361864
AMY	amy_excitatory_SLC17A6+	AL356804.1	-1.02365	0.00265068	0.0381471
AMY	amy_excitatory_SLC17A6+	DPF3	-1.30117	0.000109303	0.00351868
AMY	amy_excitatory_SLC17A6+	AC005280.1	-1.40788	0.000675808	0.0141294
AMY	amy_excitatory_SLC17A6+	ACOT6	-2.27871	3.96992e-12	1.20059e-09
AMY	amy_excitatory_SLC17A6+	AC005480.1	-0.598486	0.000364972	0.00903885
AMY	amy_excitatory_SLC17A6+	FCF1	-0.310192	0.00288484	0.0404066
AMY	amy_excitatory_SLC17A6+	AF107885.2	-0.98364	0.00308372	0.0420403
AMY	amy_excitatory_SLC17A6+	AC007376.2	0.688486	0.00354321	0.0464752
AMY	amy_excitatory_SLC17A6+	AC008056.1	-1.59894	0.00355051	0.0465014
AMY	amy_excitatory_SLC17A6+	DIO2	-0.834817	0.000449171	0.0105636
AMY	amy_excitatory_SLC17A6+	AL357093.2	-0.969268	0.000979289	0.0187991
AMY	amy_excitatory_SLC17A6+	EFCAB11	-0.669042	0.000237897	0.00644027
AMY	amy_excitatory_SLC17A6+	TDP1	-0.286779	0.0014412	0.0247583
AMY	amy_excitatory_SLC17A6+	RIN3	-1.07894	1.9905e-05	0.00088124
AMY	amy_excitatory_SLC17A6+	BTBD7	-0.210923	1.90084e-05	0.000852086
AMY	amy_excitatory_SLC17A6+	CLMN	0.937117	2.34849e-05	0.000997329
AMY	amy_excitatory_SLC17A6+	AL137786.1	0.511482	0.0019973	0.0310994
AMY	amy_excitatory_SLC17A6+	SLC25A29	0.51763	0.00179792	0.0287799
AMY	amy_excitatory_SLC17A6+	AL117190.2	-1.17546	1.10042e-05	0.000542056
AMY	amy_excitatory_SLC17A6+	TNFAIP2	0.834689	0.00170535	0.0276983
AMY	amy_excitatory_SLC17A6+	LINC00637	-1.14745	0.000765923	0.015515
AMY	amy_excitatory_SLC17A6+	CEP170B	0.28742	0.00195772	0.0306386
AMY	amy_excitatory_SLC17A6+	BRF1	0.260332	0.00229954	0.0344803
AMY	amy_excitatory_SLC17A6+	AC012414.5	2.21702	0.000330564	0.00832107
AMY	amy_excitatory_SLC17A6+	SNURF	-1.10064	2.31027e-06	0.000153941
AMY	amy_excitatory_SLC17A6+	LINC02250	-1.60284	4.71046e-14	1.94506e-11
AMY	amy_excitatory_SLC17A6+	ATP10A	3.01061	0.0014608	0.0249931
AMY	amy_excitatory_SLC17A6+	GOLGA6L7	-1.78982	8.64986e-11	1.95505e-08
AMY	amy_excitatory_SLC17A6+	FMN1	0.562057	0.00383349	0.0491996
AMY	amy_excitatory_SLC17A6+	PGBD4	0.586778	0.00308952	0.0420927
AMY	amy_excitatory_SLC17A6+	AC021231.1	-0.718659	9.04181e-06	0.000472374
AMY	amy_excitatory_SLC17A6+	DPH6	-0.569379	0.00238205	0.0354451
AMY	amy_excitatory_SLC17A6+	AC013652.1	-0.663761	0.000586206	0.0127528
AMY	amy_excitatory_SLC17A6+	GPR176	-0.300814	1.13301e-05	0.000554167
AMY	amy_excitatory_SLC17A6+	AC091045.1	-0.76966	0.00116908	0.0212374
AMY	amy_excitatory_SLC17A6+	AC020661.3	-0.878438	0.00223798	0.0337457
AMY	amy_excitatory_SLC17A6+	MGA	-0.157671	0.000833586	0.0165576
AMY	amy_excitatory_SLC17A6+	CKMT1B	0.607125	2.53899e-05	0.00105859
AMY	amy_excitatory_SLC17A6+	DUOX1	-1.89739	2.24862e-22	3.44514e-19
AMY	amy_excitatory_SLC17A6+	AC051619.6	-0.647302	0.000984723	0.0188449
AMY	amy_excitatory_SLC17A6+	GABPB1-IT1	-0.358228	0.000372147	0.00916368
AMY	amy_excitatory_SLC17A6+	LEO1	-0.332953	0.000580532	0.0126937
AMY	amy_excitatory_SLC17A6+	ONECUT1	4.12212	0.00143961	0.0247583
AMY	amy_excitatory_SLC17A6+	ZNF280D	-0.352196	0.0031434	0.0426105
AMY	amy_excitatory_SLC17A6+	CGNL1	-0.876483	0.00285726	0.0400987
AMY	amy_excitatory_SLC17A6+	AC009560.4	-1.27634	0.00297977	0.0410665
AMY	amy_excitatory_SLC17A6+	AC012404.1	-1.75433	0.000355669	0.00884021
AMY	amy_excitatory_SLC17A6+	AC073167.1	-1.36251	2.41808e-24	4.32675e-21
AMY	amy_excitatory_SLC17A6+	SLC24A1	-1.15352	0.00116775	0.0212311
AMY	amy_excitatory_SLC17A6+	RAB11A	-0.515989	0.00071555	0.0147049
AMY	amy_excitatory_SLC17A6+	AC022872.1	-1.92775	2.85216e-12	9.14053e-10
AMY	amy_excitatory_SLC17A6+	AC009690.2	-0.936334	3.13924e-05	0.00125057
AMY	amy_excitatory_SLC17A6+	NEO1	-0.202216	0.000151498	0.00453061
AMY	amy_excitatory_SLC17A6+	SEMA7A	1.10233	0.000307301	0.00788755
AMY	amy_excitatory_SLC17A6+	FAM219B	0.498392	9.95926e-07	7.52976e-05
AMY	amy_excitatory_SLC17A6+	SCAMP5	0.217002	0.00348937	0.0459937
AMY	amy_excitatory_SLC17A6+	MAN2C1	0.418124	0.000375339	0.00921252
AMY	amy_excitatory_SLC17A6+	RCN2	-0.517905	0.000585402	0.0127482
AMY	amy_excitatory_SLC17A6+	TSPAN3	-0.241412	0.00155025	0.0260054
AMY	amy_excitatory_SLC17A6+	PEAK1	0.189886	8.88279e-05	0.0030179
AMY	amy_excitatory_SLC17A6+	MTHFS	-0.262178	0.00326194	0.0438849
AMY	amy_excitatory_SLC17A6+	AC015871.7	-0.665439	0.000371773	0.00916368
AMY	amy_excitatory_SLC17A6+	AC015871.1	-0.553518	1.54755e-09	2.67976e-07
AMY	amy_excitatory_SLC17A6+	ZFAND6	-0.374504	0.000107886	0.00348876
AMY	amy_excitatory_SLC17A6+	AC104041.1	-1.97322	2.29973e-05	0.000981707
AMY	amy_excitatory_SLC17A6+	EFL1	-0.234946	0.00334863	0.0446873
AMY	amy_excitatory_SLC17A6+	CPEB1-AS1	-0.50875	0.00163212	0.0268956
AMY	amy_excitatory_SLC17A6+	AP3B2	0.297241	0.000408965	0.00982248
AMY	amy_excitatory_SLC17A6+	AC022558.2	-1.0524	3.5436e-08	4.22712e-06
AMY	amy_excitatory_SLC17A6+	AC087286.2	-1.18974	1.75151e-05	0.000796789
AMY	amy_excitatory_SLC17A6+	MRPS11	0.406376	0.000637454	0.0135519
AMY	amy_excitatory_SLC17A6+	ISG20	-1.27995	0.0003296	0.00830655
AMY	amy_excitatory_SLC17A6+	ACAN	1.83331	0.00293011	0.0407063
AMY	amy_excitatory_SLC17A6+	WDR93	-1.11973	2.36755e-06	0.000156602
AMY	amy_excitatory_SLC17A6+	AC116903.2	-1.7412	1.30188e-08	1.78051e-06
AMY	amy_excitatory_SLC17A6+	ST8SIA2	-0.67197	0.000345904	0.00862631
AMY	amy_excitatory_SLC17A6+	LINC01579	-1.63661	1.11966e-11	3.17495e-09
AMY	amy_excitatory_SLC17A6+	TTC23	-0.617759	0.00010426	0.00339709
AMY	amy_excitatory_SLC17A6+	RGS11	0.417247	0.00107439	0.019939
AMY	amy_excitatory_SLC17A6+	CAPN15	0.643027	0.00201929	0.0313509
AMY	amy_excitatory_SLC17A6+	PIGQ	0.591902	0.00032303	0.00816973
AMY	amy_excitatory_SLC17A6+	MCRIP2	0.775007	1.98056e-06	0.000135005
AMY	amy_excitatory_SLC17A6+	CCDC154	0.697457	0.000486249	0.0111072
AMY	amy_excitatory_SLC17A6+	CLCN7	0.560102	0.000137544	0.00421907
AMY	amy_excitatory_SLC17A6+	AL133297.2	-1.71943	0.000129594	0.00402117
AMY	amy_excitatory_SLC17A6+	MAPK8IP3	0.434395	0.000236749	0.00641854
AMY	amy_excitatory_SLC17A6+	EME2	0.642039	0.00212452	0.0324792
AMY	amy_excitatory_SLC17A6+	ZNF598	0.552345	0.00217237	0.0330065
AMY	amy_excitatory_SLC17A6+	PKD1	0.578438	6.21947e-05	0.00222581
AMY	amy_excitatory_SLC17A6+	MLST8	0.698768	2.29603e-08	2.91719e-06
AMY	amy_excitatory_SLC17A6+	TBC1D24	-0.234622	0.00210453	0.0323006
AMY	amy_excitatory_SLC17A6+	AC004233.1	-1.33159	0.000310435	0.00794574
AMY	amy_excitatory_SLC17A6+	ZNF263	-0.371342	0.00107329	0.0199357
AMY	amy_excitatory_SLC17A6+	CLUAP1	-0.304103	0.00109949	0.0202994
AMY	amy_excitatory_SLC17A6+	NLRC3	-1.82213	4.28874e-09	6.5777e-07
AMY	amy_excitatory_SLC17A6+	TRAP1	0.363883	9.83771e-05	0.00327497
AMY	amy_excitatory_SLC17A6+	CREBBP	-0.30986	0.000522469	0.0118089
AMY	amy_excitatory_SLC17A6+	UBALD1	0.891963	5.8625e-06	0.000330393
AMY	amy_excitatory_SLC17A6+	ALG1	0.732789	4.36948e-06	0.000259176
AMY	amy_excitatory_SLC17A6+	AC074051.5	-0.958284	0.000475581	0.0109216
AMY	amy_excitatory_SLC17A6+	C16orf72	-0.284742	0.00349999	0.0460772
AMY	amy_excitatory_SLC17A6+	NUBP1	-0.57006	0.000220668	0.00602055
AMY	amy_excitatory_SLC17A6+	AC007014.1	-1.48676	5.24137e-08	6.05069e-06
AMY	amy_excitatory_SLC17A6+	AC007216.4	-0.486559	0.000165068	0.00482224
AMY	amy_excitatory_SLC17A6+	AC130650.1	-1.24206	3.67374e-12	1.1269e-09
AMY	amy_excitatory_SLC17A6+	BFAR	-0.374195	0.000197894	0.00554724
AMY	amy_excitatory_SLC17A6+	PDXDC1	-0.317582	3.81362e-05	0.00147542
AMY	amy_excitatory_SLC17A6+	ACSM3	-1.205	7.80642e-05	0.00270791
AMY	amy_excitatory_SLC17A6+	IGSF6	-1.50973	0.000289429	0.00756038
AMY	amy_excitatory_SLC17A6+	AC092375.2	1.8861	0.00244091	0.036071
AMY	amy_excitatory_SLC17A6+	AC092338.3	-1.16713	4.82281e-11	1.17677e-08
AMY	amy_excitatory_SLC17A6+	AC008731.1	-1.42587	0.00117425	0.0212772
AMY	amy_excitatory_SLC17A6+	HS3ST4	0.45416	0.00040612	0.009787
AMY	amy_excitatory_SLC17A6+	SGF29	-0.477935	0.00140835	0.0244069
AMY	amy_excitatory_SLC17A6+	AC009133.1	-1.35124	5.88611e-05	0.00213491
AMY	amy_excitatory_SLC17A6+	INO80E	0.445883	0.0017601	0.0283305
AMY	amy_excitatory_SLC17A6+	MAPK3	0.401913	0.00229459	0.0344301
AMY	amy_excitatory_SLC17A6+	CD2BP2	0.395778	0.0029245	0.0407063
AMY	amy_excitatory_SLC17A6+	TBC1D10B	0.633362	1.9816e-05	0.000879112
AMY	amy_excitatory_SLC17A6+	CCDC189	1.50936	0.000195135	0.0054986
AMY	amy_excitatory_SLC17A6+	STX1B	0.532204	0.00153623	0.0258713
AMY	amy_excitatory_SLC17A6+	PRSS53	0.901635	0.000210544	0.00584616
AMY	amy_excitatory_SLC17A6+	BCKDK	0.476818	0.0028506	0.0400314
AMY	amy_excitatory_SLC17A6+	AC007533.1	-1.71082	4.65022e-06	0.00027207
AMY	amy_excitatory_SLC17A6+	PHKB	-0.414657	2.73893e-05	0.00112398
AMY	amy_excitatory_SLC17A6+	SIAH1	-0.456231	2.43133e-07	2.30998e-05
AMY	amy_excitatory_SLC17A6+	BRD7	-0.270514	0.000460135	0.0106927
AMY	amy_excitatory_SLC17A6+	SLC12A3	2.31282	0.0038134	0.048972
AMY	amy_excitatory_SLC17A6+	COQ9	0.397993	0.0016552	0.0271717
AMY	amy_excitatory_SLC17A6+	USB1	0.585944	5.30739e-05	0.00194471
AMY	amy_excitatory_SLC17A6+	AC009107.2	-0.65826	0.000455658	0.0106456
AMY	amy_excitatory_SLC17A6+	CNOT1	-0.396624	2.53364e-06	0.00016586
AMY	amy_excitatory_SLC17A6+	AC009081.2	-1.39545	0.00127339	0.0226155
AMY	amy_excitatory_SLC17A6+	ELMO3	-1.0151	0.00153333	0.0258427
AMY	amy_excitatory_SLC17A6+	PLEKHG4	-0.816254	0.00149311	0.0254042
AMY	amy_excitatory_SLC17A6+	CARMIL2	0.77143	0.00164851	0.0271032
AMY	amy_excitatory_SLC17A6+	TSNAXIP1	0.492012	0.002966	0.0410348
AMY	amy_excitatory_SLC17A6+	CENPT	0.316301	0.00384666	0.0492813
AMY	amy_excitatory_SLC17A6+	EDC4	0.651337	0.00111634	0.0205399
AMY	amy_excitatory_SLC17A6+	SLC7A6OS	-0.626172	5.82983e-06	0.000329416
AMY	amy_excitatory_SLC17A6+	AC012184.3	-0.980411	2.35026e-05	0.000997329
AMY	amy_excitatory_SLC17A6+	AC012184.4	-1.01983	0.00189089	0.0298099
AMY	amy_excitatory_SLC17A6+	AC009163.1	-1.47887	0.00011112	0.00356647
AMY	amy_excitatory_SLC17A6+	MON1B	0.455177	0.00182634	0.0290646
AMY	amy_excitatory_SLC17A6+	SYCE1L	-0.844687	2.84136e-07	2.61844e-05
AMY	amy_excitatory_SLC17A6+	AC009139.2	-1.85481	1.90983e-07	1.86399e-05
AMY	amy_excitatory_SLC17A6+	BCO1	-0.856949	0.000868436	0.0171074
AMY	amy_excitatory_SLC17A6+	MLYCD	-0.371782	0.00253055	0.0371148
AMY	amy_excitatory_SLC17A6+	SLC38A8	-0.849588	0.000541022	0.0120696
AMY	amy_excitatory_SLC17A6+	TAF1C	0.75719	0.00297566	0.0410625
AMY	amy_excitatory_SLC17A6+	FBXO31	0.37036	1.66216e-05	0.000764239
AMY	amy_excitatory_SLC17A6+	SLC7A5	0.764553	0.00226669	0.0340829
AMY	amy_excitatory_SLC17A6+	MVD	0.400949	0.00387643	0.0495913
AMY	amy_excitatory_SLC17A6+	SNAI3	-1.05428	1.1944e-05	0.000575084
AMY	amy_excitatory_SLC17A6+	CTU2	0.772685	0.00263987	0.0380699
AMY	amy_excitatory_SLC17A6+	CDK10	0.506518	4.08962e-06	0.00024876
AMY	amy_excitatory_SLC17A6+	VPS9D1-AS1	-1.3819	8.54114e-05	0.00292497
AMY	amy_excitatory_SLC17A6+	DEF8	0.38423	0.00220767	0.0333356
AMY	amy_excitatory_SLC17A6+	DBNDD1	1.02896	2.06735e-05	0.000900411
AMY	amy_excitatory_SLC17A6+	GAS8	0.692139	0.000222622	0.00606617
AMY	amy_excitatory_SLC17A6+	AC015853.3	-1.75251	7.0575e-06	0.000386578
AMY	amy_excitatory_SLC17A6+	WDR81	0.593862	0.00210072	0.0322652
AMY	amy_excitatory_SLC17A6+	AC090617.4	-2.07343	0.000729134	0.0148963
AMY	amy_excitatory_SLC17A6+	MNT	0.560322	0.000261894	0.0069769
AMY	amy_excitatory_SLC17A6+	TAX1BP3	0.875592	0.00157284	0.0262002
AMY	amy_excitatory_SLC17A6+	CAMTA2	0.54657	1.84757e-06	0.000127559
AMY	amy_excitatory_SLC17A6+	SCIMP	-1.12182	1.95044e-07	1.89502e-05
AMY	amy_excitatory_SLC17A6+	ACADVL	0.462248	9.87868e-06	0.00050024
AMY	amy_excitatory_SLC17A6+	DVL2	0.502298	0.000103557	0.00338509
AMY	amy_excitatory_SLC17A6+	LRRC75A	-0.4808	0.000955168	0.0184271
AMY	amy_excitatory_SLC17A6+	AC055811.3	3.75082	0.00101725	0.0192614
AMY	amy_excitatory_SLC17A6+	DRG2	0.421366	0.00377494	0.0485945
AMY	amy_excitatory_SLC17A6+	ALDH3A2	-0.296616	8.25516e-05	0.00283608
AMY	amy_excitatory_SLC17A6+	ULK2	-0.386853	0.000690994	0.0143352
AMY	amy_excitatory_SLC17A6+	MAP2K3	0.452396	0.000453303	0.0106143
AMY	amy_excitatory_SLC17A6+	LINC02693	-0.273114	0.000180387	0.00518693
AMY	amy_excitatory_SLC17A6+	SPAG5	1.06513	0.00387779	0.0495913
AMY	amy_excitatory_SLC17A6+	ERAL1	0.51875	0.00148085	0.0252156
AMY	amy_excitatory_SLC17A6+	ABHD15-AS1	-1.14241	1.03016e-05	0.000516349
AMY	amy_excitatory_SLC17A6+	CORO6	0.692411	0.000173716	0.00504059
AMY	amy_excitatory_SLC17A6+	AC023389.1	-1.26437	1.61131e-09	2.74587e-07
AMY	amy_excitatory_SLC17A6+	CRLF3	-0.68166	2.19152e-31	4.70563e-27
AMY	amy_excitatory_SLC17A6+	ATAD5	-0.45089	9.79152e-05	0.00326973
AMY	amy_excitatory_SLC17A6+	ADAP2	0.657237	0.00204541	0.0316192
AMY	amy_excitatory_SLC17A6+	C17orf75	-0.322542	0.00155553	0.0260534
AMY	amy_excitatory_SLC17A6+	ZNF207	-0.21869	0.0027936	0.0394374
AMY	amy_excitatory_SLC17A6+	AC005899.8	-1.33263	8.90897e-06	0.000466569
AMY	amy_excitatory_SLC17A6+	AC025211.1	-0.944953	0.00333343	0.0445397
AMY	amy_excitatory_SLC17A6+	CCT6B	-0.645103	0.000712947	0.0146773
AMY	amy_excitatory_SLC17A6+	AC015849.3	-0.974236	3.65042e-11	9.15618e-09
AMY	amy_excitatory_SLC17A6+	AATF	-0.462965	0.00377197	0.0485853
AMY	amy_excitatory_SLC17A6+	JUP	-0.624692	0.00209761	0.0322405
AMY	amy_excitatory_SLC17A6+	CNTNAP1	0.455838	0.000210077	0.00584296
AMY	amy_excitatory_SLC17A6+	AC100793.3	-1.39519	1.65419e-06	0.000116838
AMY	amy_excitatory_SLC17A6+	RAMP2-AS1	-0.940161	0.00118835	0.0214603
AMY	amy_excitatory_SLC17A6+	ETV4	-0.994314	0.000372693	0.00916662
AMY	amy_excitatory_SLC17A6+	MEOX1	-1.47132	0.000469189	0.0108327
AMY	amy_excitatory_SLC17A6+	DUSP3	0.339086	0.00290243	0.0404944
AMY	amy_excitatory_SLC17A6+	ADAM11	0.584441	0.00360647	0.0469891
AMY	amy_excitatory_SLC17A6+	AC142472.1	-1.02056	0.00311443	0.0423783
AMY	amy_excitatory_SLC17A6+	MAPT-IT1	-0.662503	0.0019102	0.0300312
AMY	amy_excitatory_SLC17A6+	FAM215B	-0.548831	0.00240038	0.0355701
AMY	amy_excitatory_SLC17A6+	EFCAB13	-0.883941	7.61374e-16	4.41844e-13
AMY	amy_excitatory_SLC17A6+	TBKBP1	0.748107	3.41588e-07	3.01834e-05
AMY	amy_excitatory_SLC17A6+	OSBPL7	0.774255	0.000162594	0.00475643
AMY	amy_excitatory_SLC17A6+	SP2-AS1	-1.01202	0.000474866	0.0109168
AMY	amy_excitatory_SLC17A6+	ITGA3	0.382496	1.22554e-06	8.95214e-05
AMY	amy_excitatory_SLC17A6+	AC005920.2	-0.733372	0.00136531	0.0238148
AMY	amy_excitatory_SLC17A6+	TRIM25	-0.724993	0.000437365	0.0103426
AMY	amy_excitatory_SLC17A6+	PTRH2	-0.387837	0.00178053	0.02861
AMY	amy_excitatory_SLC17A6+	HEATR6	-0.320074	0.00115384	0.0210719
AMY	amy_excitatory_SLC17A6+	CA4	-0.939342	0.00145545	0.0249215
AMY	amy_excitatory_SLC17A6+	PPM1D	-0.325054	0.00212219	0.0324787
AMY	amy_excitatory_SLC17A6+	AC005746.2	-1.24339	0.00271017	0.0385893
AMY	amy_excitatory_SLC17A6+	MRC2	0.88344	0.00321842	0.0434042
AMY	amy_excitatory_SLC17A6+	TANC2	-0.102828	0.000184964	0.00526295
AMY	amy_excitatory_SLC17A6+	AC006270.1	-1.2317	0.00236783	0.035258
AMY	amy_excitatory_SLC17A6+	AC015923.1	-1.78406	3.2623e-07	2.90656e-05
AMY	amy_excitatory_SLC17A6+	AC005828.3	-1.58196	0.000907961	0.0176912
AMY	amy_excitatory_SLC17A6+	PECAM1	0.866805	0.00345863	0.0457007
AMY	amy_excitatory_SLC17A6+	AC103810.2	-1.92744	9.30774e-11	2.08183e-08
AMY	amy_excitatory_SLC17A6+	PRKCA	-0.548923	9.03775e-05	0.00304394
AMY	amy_excitatory_SLC17A6+	PRKCA-AS1	-1.46961	1.88327e-12	6.31836e-10
AMY	amy_excitatory_SLC17A6+	MAP2K6	-0.373581	0.00350719	0.0461436
AMY	amy_excitatory_SLC17A6+	KCNJ2	-0.444501	0.0013313	0.0234501
AMY	amy_excitatory_SLC17A6+	CD300LF	-1.74673	2.50742e-06	0.000164646
AMY	amy_excitatory_SLC17A6+	FADS6	0.760448	0.00302801	0.0415517
AMY	amy_excitatory_SLC17A6+	AC011933.4	-1.07973	2.80826e-06	0.000180888
AMY	amy_excitatory_SLC17A6+	RNF157-AS1	-1.71722	7.23551e-05	0.00254273
AMY	amy_excitatory_SLC17A6+	TIMP2	-0.779561	0.00189406	0.029838
AMY	amy_excitatory_SLC17A6+	TEPSIN	0.589772	0.000871559	0.0171346
AMY	amy_excitatory_SLC17A6+	PCYT2	0.852416	2.69022e-06	0.000174515
AMY	amy_excitatory_SLC17A6+	LRRC45	0.924148	0.00275107	0.0389694
AMY	amy_excitatory_SLC17A6+	RFNG	0.370112	3.21314e-05	0.00127528
AMY	amy_excitatory_SLC17A6+	NDC80	3.54318	0.0026951	0.0384502
AMY	amy_excitatory_SLC17A6+	AP001011.1	-1.32069	2.55781e-15	1.37303e-12
AMY	amy_excitatory_SLC17A6+	DLGAP1-AS3	-1.14289	0.0036224	0.0470948
AMY	amy_excitatory_SLC17A6+	AP001021.3	-1.37623	2.35412e-11	6.31844e-09
AMY	amy_excitatory_SLC17A6+	AP005899.1	-1.05786	0.00171204	0.027765
AMY	amy_excitatory_SLC17A6+	AP006261.1	-0.484771	0.00338136	0.045096
AMY	amy_excitatory_SLC17A6+	CDH2	-0.281674	1.39548e-08	1.88452e-06
AMY	amy_excitatory_SLC17A6+	DSCAS	-0.879092	0.000819724	0.0163427
AMY	amy_excitatory_SLC17A6+	TRAPPC8	-0.188123	0.000165452	0.00482689
AMY	amy_excitatory_SLC17A6+	AC011815.1	-1.2011	9.69117e-05	0.00324126
AMY	amy_excitatory_SLC17A6+	AC016493.1	-2.4448	2.48925e-06	0.000163954
AMY	amy_excitatory_SLC17A6+	AC015961.2	-1.1748	8.28939e-06	0.000439481
AMY	amy_excitatory_SLC17A6+	AC108452.1	-0.784524	0.00170014	0.0276557
AMY	amy_excitatory_SLC17A6+	AC090241.2	-0.603432	4.77387e-05	0.00178891
AMY	amy_excitatory_SLC17A6+	SMAD2	-0.189007	6.13003e-05	0.00220476
AMY	amy_excitatory_SLC17A6+	MYO5B	-1.82994	0.000126884	0.00395995
AMY	amy_excitatory_SLC17A6+	SMAD4	-0.355039	4.92966e-09	7.50706e-07
AMY	amy_excitatory_SLC17A6+	TCF4-AS1	-1.85206	1.14661e-07	1.18938e-05
AMY	amy_excitatory_SLC17A6+	AC104365.1	-1.54221	3.39966e-08	4.09687e-06
AMY	amy_excitatory_SLC17A6+	LINC00909	-0.363543	0.00211753	0.0324312
AMY	amy_excitatory_SLC17A6+	LINC01896	-1.65352	6.82711e-10	1.30885e-07
AMY	amy_excitatory_SLC17A6+	SALL3	-1.47145	2.43643e-10	5.12893e-08
AMY	amy_excitatory_SLC17A6+	SLC66A2	0.44414	0.000176611	0.0051039
AMY	amy_excitatory_SLC17A6+	AC090360.1	0.676846	0.00261963	0.0379624
AMY	amy_excitatory_SLC17A6+	HCN2	0.557069	4.49532e-06	0.000264448
AMY	amy_excitatory_SLC17A6+	FSTL3	0.453212	0.0027422	0.0389164
AMY	amy_excitatory_SLC17A6+	PTBP1	0.300567	0.0038357	0.0491996
AMY	amy_excitatory_SLC17A6+	R3HDM4	0.6628	0.00043533	0.0103172
AMY	amy_excitatory_SLC17A6+	CBARP	0.825637	0.00155009	0.0260054
AMY	amy_excitatory_SLC17A6+	DAZAP1	0.371809	0.0016845	0.0275053
AMY	amy_excitatory_SLC17A6+	APC2	0.333949	0.00274992	0.0389694
AMY	amy_excitatory_SLC17A6+	MBD3	0.346707	0.00297147	0.0410576
AMY	amy_excitatory_SLC17A6+	CSNK1G2	0.328817	0.00147945	0.0252156
AMY	amy_excitatory_SLC17A6+	PLEKHJ1	0.488006	0.000770707	0.0155678
AMY	amy_excitatory_SLC17A6+	SGTA	0.440108	0.000273425	0.00723028
AMY	amy_excitatory_SLC17A6+	GNA11	0.321518	0.000720141	0.0147546
AMY	amy_excitatory_SLC17A6+	PIP5K1C	0.54085	0.00321327	0.0433933
AMY	amy_excitatory_SLC17A6+	DAPK3	0.443651	0.000872209	0.0171346
AMY	amy_excitatory_SLC17A6+	MAP2K2	0.401579	0.00151897	0.0256866
AMY	amy_excitatory_SLC17A6+	SIRT6	0.437083	0.00297386	0.0410625
AMY	amy_excitatory_SLC17A6+	FSD1	0.501225	2.21817e-05	0.000952571
AMY	amy_excitatory_SLC17A6+	UBXN6	0.449902	1.11562e-05	0.000548158
AMY	amy_excitatory_SLC17A6+	AC104532.2	-1.08438	8.90505e-05	0.00302068
AMY	amy_excitatory_SLC17A6+	AC119396.2	-1.31714	0.0023993	0.0355701
AMY	amy_excitatory_SLC17A6+	PNPLA6	0.589495	0.000623762	0.0133003
AMY	amy_excitatory_SLC17A6+	XAB2	0.529535	0.00161226	0.0266885
AMY	amy_excitatory_SLC17A6+	AC022146.2	-1.53657	4.45646e-05	0.00168467
AMY	amy_excitatory_SLC17A6+	MYO1F	-0.805495	0.00142914	0.0246676
AMY	amy_excitatory_SLC17A6+	ZNF177	-0.401663	0.000293955	0.00766926
AMY	amy_excitatory_SLC17A6+	AC011451.3	-0.907007	0.00256718	0.0373965
AMY	amy_excitatory_SLC17A6+	PIN1	0.468919	0.00112108	0.0205918
AMY	amy_excitatory_SLC17A6+	P2RY11	0.690337	0.000335933	0.00842657
AMY	amy_excitatory_SLC17A6+	AC011511.2	-1.77402	0.00161927	0.0267453
AMY	amy_excitatory_SLC17A6+	RAVER1	0.698185	0.000100717	0.00332676
AMY	amy_excitatory_SLC17A6+	TYK2	0.463458	0.000279989	0.00735854
AMY	amy_excitatory_SLC17A6+	CARM1	0.390318	9.47773e-06	0.000485694
AMY	amy_excitatory_SLC17A6+	CCDC159	1.01887	4.81258e-05	0.00180027
AMY	amy_excitatory_SLC17A6+	PRKCSH	0.634885	7.60332e-07	5.89381e-05
AMY	amy_excitatory_SLC17A6+	ZNF44	-0.312988	0.00148018	0.0252156
AMY	amy_excitatory_SLC17A6+	ZNF564	-0.479624	0.000105652	0.00342682
AMY	amy_excitatory_SLC17A6+	MAST1	0.4981	0.000453272	0.0106143
AMY	amy_excitatory_SLC17A6+	SYCE2	-1.28581	3.07258e-05	0.00122629
AMY	amy_excitatory_SLC17A6+	TRMT1	0.783875	2.68544e-05	0.00111098
AMY	amy_excitatory_SLC17A6+	DDA1	0.43783	0.000117188	0.00372227
AMY	amy_excitatory_SLC17A6+	ANO8	0.308279	0.00158364	0.0262578
AMY	amy_excitatory_SLC17A6+	NIBAN3	-0.918813	0.00118637	0.0214426
AMY	amy_excitatory_SLC17A6+	CCDC124	0.840547	0.000926647	0.0179414
AMY	amy_excitatory_SLC17A6+	AC005253.1	-0.997068	0.00388329	0.0496026
AMY	amy_excitatory_SLC17A6+	TMEM161A	0.700481	0.0037862	0.0487102
AMY	amy_excitatory_SLC17A6+	AC011477.9	-1.06574	1.73976e-06	0.000121681
AMY	amy_excitatory_SLC17A6+	ZNF486	-0.850676	0.00158184	0.0262578
AMY	amy_excitatory_SLC17A6+	AC008554.1	-1.15862	2.03965e-06	0.000138593
AMY	amy_excitatory_SLC17A6+	ZNF85	-0.77164	0.00122787	0.0220811
AMY	amy_excitatory_SLC17A6+	ZNF714	-0.577977	9.81126e-06	0.00050024
AMY	amy_excitatory_SLC17A6+	ZNF738	-0.453291	0.00103304	0.0194469
AMY	amy_excitatory_SLC17A6+	ZNF43	-0.385692	0.000984454	0.0188449
AMY	amy_excitatory_SLC17A6+	ZNF675	0.476609	0.00275138	0.0389694
AMY	amy_excitatory_SLC17A6+	ZNF681	-0.449896	0.000532634	0.0119882
AMY	amy_excitatory_SLC17A6+	ZNF726	-0.814622	6.01208e-05	0.0021696
AMY	amy_excitatory_SLC17A6+	AC011503.1	-1.25501	0.00363656	0.047224
AMY	amy_excitatory_SLC17A6+	URI1	-0.406744	0.0034459	0.0456449
AMY	amy_excitatory_SLC17A6+	WDR88	-1.16901	2.81374e-06	0.000180888
AMY	amy_excitatory_SLC17A6+	GRAMD1A	0.276396	0.00292869	0.0407063
AMY	amy_excitatory_SLC17A6+	ZBTB32	-1.91419	2.75776e-05	0.00112474
AMY	amy_excitatory_SLC17A6+	ALKBH6	0.691363	0.000915927	0.0178015
AMY	amy_excitatory_SLC17A6+	AC002116.2	-1.48587	3.80765e-07	3.28345e-05
AMY	amy_excitatory_SLC17A6+	LINC00665	-0.488362	0.000682055	0.0142185
AMY	amy_excitatory_SLC17A6+	AC016590.1	-0.883225	4.26286e-07	3.61787e-05
AMY	amy_excitatory_SLC17A6+	ZNF780A	-0.390741	0.00268876	0.0384502
AMY	amy_excitatory_SLC17A6+	HIPK4	-1.91868	1.67518e-09	2.81011e-07
AMY	amy_excitatory_SLC17A6+	HNRNPUL1	0.267574	0.00316943	0.0429092
AMY	amy_excitatory_SLC17A6+	TGFB1	-0.58534	0.000743303	0.0151282
AMY	amy_excitatory_SLC17A6+	PSG8	-1.52343	0.000414554	0.00992343
AMY	amy_excitatory_SLC17A6+	AC004784.1	-0.634471	0.00077451	0.0155943
AMY	amy_excitatory_SLC17A6+	ZNF45	-0.601153	0.000206024	0.00574512
AMY	amy_excitatory_SLC17A6+	ZNF180	-0.531154	0.00292601	0.0407063
AMY	amy_excitatory_SLC17A6+	AC243964.3	-1.34076	3.87839e-14	1.63288e-11
AMY	amy_excitatory_SLC17A6+	CLASRP	0.488441	5.66188e-07	4.62251e-05
AMY	amy_excitatory_SLC17A6+	GEMIN7	1.9918	1.38587e-05	0.000652575
AMY	amy_excitatory_SLC17A6+	PPP1R37	0.602543	0.000240473	0.00648674
AMY	amy_excitatory_SLC17A6+	ERCC2	0.422844	0.00182737	0.0290646
AMY	amy_excitatory_SLC17A6+	FOSB	3.04112	0.000110836	0.00356269
AMY	amy_excitatory_SLC17A6+	RTN2	0.356689	0.00351289	0.0461716
AMY	amy_excitatory_SLC17A6+	PRKD2	-0.454001	0.00363769	0.047224
AMY	amy_excitatory_SLC17A6+	KPTN	0.808177	0.00082725	0.0164775
AMY	amy_excitatory_SLC17A6+	AC022154.1	-1.53486	5.91256e-05	0.00213728
AMY	amy_excitatory_SLC17A6+	NUCB1-AS1	-0.950303	0.00367146	0.0475761
AMY	amy_excitatory_SLC17A6+	PPFIA3	0.399923	0.00133893	0.0235267
AMY	amy_excitatory_SLC17A6+	SCAF1	0.506032	2.17124e-05	0.000934286
AMY	amy_excitatory_SLC17A6+	CPT1C	0.336814	0.00137447	0.0239336
AMY	amy_excitatory_SLC17A6+	TBC1D17	0.541349	0.00157528	0.0262002
AMY	amy_excitatory_SLC17A6+	ZNF528	-0.293467	0.000258932	0.00691269
AMY	amy_excitatory_SLC17A6+	LENG9	-0.99722	0.000536528	0.012038
AMY	amy_excitatory_SLC17A6+	ZNF667	0.370063	0.00213055	0.032537
AMY	amy_excitatory_SLC17A6+	AC006115.2	-0.511926	6.70386e-13	2.48181e-10
AMY	amy_excitatory_SLC17A6+	ZNF17	-0.565783	0.000304606	0.00783859
AMY	amy_excitatory_SLC17A6+	ZIK1	-0.713501	0.00269682	0.0384502
AMY	amy_excitatory_SLC17A6+	SNPH	0.751666	4.53621e-07	3.80475e-05
AMY	amy_excitatory_SLC17A6+	SDCBP2-AS1	-0.563376	2.36408e-05	0.00100121
AMY	amy_excitatory_SLC17A6+	UBOX5-AS1	-1.25791	3.52512e-09	5.52492e-07
AMY	amy_excitatory_SLC17A6+	PANK2	-0.248081	0.000836466	0.0165841
AMY	amy_excitatory_SLC17A6+	GPCPD1	-0.616208	0.00357583	0.0467317
AMY	amy_excitatory_SLC17A6+	CRLS1	-0.518885	1.04142e-05	0.000518825
AMY	amy_excitatory_SLC17A6+	PAK5	-0.2616	3.69559e-07	3.21194e-05
AMY	amy_excitatory_SLC17A6+	SNAP25-AS1	-0.555077	2.33588e-05	0.000995161
AMY	amy_excitatory_SLC17A6+	AL050403.2	-0.75323	0.00137705	0.0239417
AMY	amy_excitatory_SLC17A6+	PET117	-0.732729	0.00231268	0.034653
AMY	amy_excitatory_SLC17A6+	KAT14	-0.433136	2.05173e-05	0.00089853
AMY	amy_excitatory_SLC17A6+	AL049646.1	-1.51586	6.74403e-10	1.30457e-07
AMY	amy_excitatory_SLC17A6+	KIZ-AS1	-0.969979	8.76069e-07	6.69429e-05
AMY	amy_excitatory_SLC17A6+	XRN2	-0.331322	0.000162184	0.0047509
AMY	amy_excitatory_SLC17A6+	SYNDIG1	0.575084	7.26281e-06	0.000392814
AMY	amy_excitatory_SLC17A6+	ENTPD6	0.322987	0.00175049	0.0282394
AMY	amy_excitatory_SLC17A6+	HM13	0.376225	0.000122146	0.00384563
AMY	amy_excitatory_SLC17A6+	AL117381.1	-1.419	2.37032e-06	0.000156602
AMY	amy_excitatory_SLC17A6+	ASXL1	-0.211271	0.00289627	0.0404348
AMY	amy_excitatory_SLC17A6+	DNMT3B	-0.672988	0.000255797	0.00683995
AMY	amy_excitatory_SLC17A6+	AL109824.1	-1.44969	1.09975e-06	8.17085e-05
AMY	amy_excitatory_SLC17A6+	FO393401.1	-1.22386	2.04049e-05	0.000897816
AMY	amy_excitatory_SLC17A6+	ERGIC3	0.373925	0.00168437	0.0275053
AMY	amy_excitatory_SLC17A6+	CTNNBL1	-0.38239	0.00251431	0.036927
AMY	amy_excitatory_SLC17A6+	RPRD1B	-0.420522	0.000105638	0.00342682
AMY	amy_excitatory_SLC17A6+	PLCG1-AS1	-0.731798	0.000160659	0.00472557
AMY	amy_excitatory_SLC17A6+	CCN5	-1.86834	4.12599e-06	0.000249558
AMY	amy_excitatory_SLC17A6+	CTSA	0.55025	1.79109e-05	0.000811356
AMY	amy_excitatory_SLC17A6+	NCOA5	-0.225326	0.0014991	0.0254657
AMY	amy_excitatory_SLC17A6+	ZNF334	-0.424696	6.28751e-11	1.45167e-08
AMY	amy_excitatory_SLC17A6+	ADNP	-0.155651	0.000296908	0.00772753
AMY	amy_excitatory_SLC17A6+	DPM1	0.253181	0.00012931	0.00401815
AMY	amy_excitatory_SLC17A6+	CDH26	0.564162	0.000151437	0.00453061
AMY	amy_excitatory_SLC17A6+	CABLES2	0.701004	0.00134591	0.0235913
AMY	amy_excitatory_SLC17A6+	SLCO4A1	0.957604	0.000300336	0.00779784
AMY	amy_excitatory_SLC17A6+	ARFGAP1	0.3775	0.000688411	0.0143232
AMY	amy_excitatory_SLC17A6+	ZBTB46-AS1	-1.60376	0.000534604	0.0120114
AMY	amy_excitatory_SLC17A6+	TPD52L2	0.212907	0.00362335	0.0470948
AMY	amy_excitatory_SLC17A6+	AP000962.1	-1.3146	0.000173143	0.00503076
AMY	amy_excitatory_SLC17A6+	C21orf91	-0.555092	4.11371e-05	0.00156891
AMY	amy_excitatory_SLC17A6+	MIR155HG	-1.39232	0.0025125	0.0369256
AMY	amy_excitatory_SLC17A6+	JAM2	-0.76352	2.27328e-07	2.1791e-05
AMY	amy_excitatory_SLC17A6+	IFNGR2	-0.325783	0.00312546	0.0424209
AMY	amy_excitatory_SLC17A6+	AP000317.1	-0.37334	0.000103542	0.00338509
AMY	amy_excitatory_SLC17A6+	SETD4	-0.285403	0.00140161	0.0243293
AMY	amy_excitatory_SLC17A6+	CBR3	-1.27661	9.90522e-05	0.00328217
AMY	amy_excitatory_SLC17A6+	DYRK1A	-0.265327	6.37963e-05	0.0022717
AMY	amy_excitatory_SLC17A6+	RRP1	0.451528	0.000380472	0.00930466
AMY	amy_excitatory_SLC17A6+	PFKL	0.243879	0.00289363	0.0404348
AMY	amy_excitatory_SLC17A6+	AJ011931.2	-1.38439	0.00288756	0.0404183
AMY	amy_excitatory_SLC17A6+	PCNT	0.253161	6.69268e-06	0.000369422
AMY	amy_excitatory_SLC17A6+	DIP2A	-0.227667	0.00351844	0.0461785
AMY	amy_excitatory_SLC17A6+	CECR2	-1.37019	0.00245462	0.0362237
AMY	amy_excitatory_SLC17A6+	AC007666.2	-1.23485	9.14704e-06	0.000474409
AMY	amy_excitatory_SLC17A6+	TMEM191B	1.26737	0.000304339	0.00783859
AMY	amy_excitatory_SLC17A6+	HIRA	0.349944	0.0028079	0.0395612
AMY	amy_excitatory_SLC17A6+	AC006547.1	-1.04224	2.67857e-05	0.00111098
AMY	amy_excitatory_SLC17A6+	TRMT2A	0.569872	0.000618268	0.0132559
AMY	amy_excitatory_SLC17A6+	SERPIND1	-1.80736	0.00081928	0.0163427
AMY	amy_excitatory_SLC17A6+	AC245452.1	-0.927831	0.000531993	0.0119863
AMY	amy_excitatory_SLC17A6+	AC245060.6	-1.466	7.7567e-08	8.62963e-06
AMY	amy_excitatory_SLC17A6+	SUSD2	1.05458	0.00169481	0.0276268
AMY	amy_excitatory_SLC17A6+	ADORA2A	1.47446	0.0022226	0.0335374
AMY	amy_excitatory_SLC17A6+	AL022323.4	-1.63326	6.38614e-09	9.26508e-07
AMY	amy_excitatory_SLC17A6+	GAS2L1	0.824286	0.000574236	0.0126203
AMY	amy_excitatory_SLC17A6+	AC003681.1	-1.50749	1.6746e-09	2.81011e-07
AMY	amy_excitatory_SLC17A6+	MORC2-AS1	-1.15858	1.87362e-05	0.000841639
AMY	amy_excitatory_SLC17A6+	DRG1	-0.315194	0.000222981	0.00606826
AMY	amy_excitatory_SLC17A6+	SLC5A4	-1.98604	2.92329e-16	1.74358e-13
AMY	amy_excitatory_SLC17A6+	KCTD17	0.849793	2.47057e-05	0.00103812
AMY	amy_excitatory_SLC17A6+	OGFRP1	-1.26509	1.94392e-05	0.00086418
AMY	amy_excitatory_SLC17A6+	PHF21B	-0.944311	0.000307465	0.00788755
AMY	amy_excitatory_SLC17A6+	KIAA0930	0.483141	2.76575e-05	0.00112474
AMY	amy_excitatory_SLC17A6+	BRD1	-0.332487	0.0010188	0.0192737
AMY	amy_excitatory_SLC17A6+	PIM3	0.427128	0.00368527	0.0476481
AMY	amy_excitatory_SLC17A6+	MOV10L1	-0.555853	0.00103665	0.0194593
AMY	amy_excitatory_SLC17A6+	SELENOO	0.350121	4.9422e-05	0.00183915
AMY	amy_excitatory_SLC17A6+	SBF1	0.519984	0.000382794	0.00934016
AMY	amy_excitatory_SLC17A6+	CHKB	0.381853	2.05615e-05	0.00089853
AMY	amy_excitatory_SLC17A6+	LINC00685	1.11336	0.000319387	0.00810623
AMY	amy_excitatory_SLC17A6+	AL672277.1	-1.2457	0.000192316	0.00544776
AMY	amy_excitatory_SLC17A6+	IL3RA	-1.49135	6.2084e-24	1.02544e-20
AMY	amy_excitatory_SLC17A6+	RAB9A	-0.337709	0.00307897	0.0420024
AMY	amy_excitatory_SLC17A6+	GRPR	-1.51553	3.53641e-05	0.00138061
AMY	amy_excitatory_SLC17A6+	CTPS2	-0.394012	0.00216944	0.0329902
AMY	amy_excitatory_SLC17A6+	YY2	-0.846433	0.000945726	0.0182614
AMY	amy_excitatory_SLC17A6+	PHEX-AS1	1.40392	0.00113192	0.02072
AMY	amy_excitatory_SLC17A6+	PTCHD1-AS	0.797401	1.22575e-06	8.95214e-05
AMY	amy_excitatory_SLC17A6+	PTCHD1	1.00984	3.20852e-17	2.15292e-14
AMY	amy_excitatory_SLC17A6+	GK-AS1	-1.9342	5.3966e-14	2.18634e-11
AMY	amy_excitatory_SLC17A6+	LANCL3	-0.851946	0.00225049	0.033863
AMY	amy_excitatory_SLC17A6+	MED14	-0.32882	0.000556369	0.0123361
AMY	amy_excitatory_SLC17A6+	GPR82	-1.20605	0.000572491	0.0125948
AMY	amy_excitatory_SLC17A6+	ZNF674	-0.672491	0.000152755	0.00455931
AMY	amy_excitatory_SLC17A6+	FAM120C	-0.452319	2.31723e-07	2.21136e-05
AMY	amy_excitatory_SLC17A6+	DLG3	-0.342727	9.26355e-05	0.00311279
AMY	amy_excitatory_SLC17A6+	NHSL2	-0.775003	1.32353e-20	1.49573e-17
AMY	amy_excitatory_SLC17A6+	TSIX	-1.08593	0.000181878	0.00521389
AMY	amy_excitatory_SLC17A6+	JPX	-0.323119	0.00113881	0.0208283
AMY	amy_excitatory_SLC17A6+	DIAPH2-AS1	-0.876133	0.00118292	0.0213981
AMY	amy_excitatory_SLC17A6+	TMSB15B	-0.628796	0.00129142	0.0228549
AMY	amy_excitatory_SLC17A6+	MCTS1	-0.30295	0.000140204	0.00428842
AMY	amy_excitatory_SLC17A6+	APLN	-1.19364	0.000232272	0.00630512
AMY	amy_excitatory_SLC17A6+	RBMX2	0.423639	0.00220321	0.0333151
AMY	amy_excitatory_SLC17A6+	RBMX	-0.397424	0.00218773	0.0331277
AMY	amy_excitatory_SLC17A6+	LINC00632	0.411832	0.00342956	0.0454833
AMY	amy_excitatory_SLC17A6+	FMR1	-0.225467	0.00260783	0.0378346
AMY	amy_excitatory_SLC17A6+	FMR1-IT1	-1.26908	0.00213275	0.0325476
AMY	amy_excitatory_SLC17A6+	NAA10	0.404784	0.000185056	0.00526295
AMY	amy_excitatory_SLC17A6+	GAB3	-1.57413	0.000239579	0.00647075
AMY	amy_excitatory_SLC17A6+	CLIC2	-0.62592	2.46669e-05	0.00103812
AMY	amy_excitatory_SLC17A6+	TMLHE	-0.421483	2.10549e-05	0.000911474
AMY	amy_excitatory_SLC17A6+	MT-ND1	1.01211	0.00255555	0.0373792
AMY	amy_excitatory_SLC17A6+	MT-CO2	0.97773	0.00116279	0.0211755
AMY	amy_excitatory_SLC17A6+	MAFIP	-0.862559	0.00264177	0.0380699
AMY	amy_excitatory_SLC17A6+	AC240274.1	-0.906948	1.89755e-11	5.29146e-09
AMY	amy_excitatory_SLC17A6+	AL512330.1	-1.50646	5.02972e-05	0.00186204
AMY	amy_excitatory_SLC17A6+	AL031293.1	-1.41405	0.000652666	0.0137663
AMY	amy_excitatory_SLC17A6+	AL020998.1	-1.86474	0.0033129	0.044293
AMY	amy_excitatory_SLC17A6+	RCAN3AS	-0.996048	0.00351577	0.0461716
AMY	amy_excitatory_SLC17A6+	DCDC2B	-1.14569	0.00206781	0.0319195
AMY	amy_excitatory_SLC17A6+	AL451062.1	-1.57088	1.69847e-09	2.8271e-07
AMY	amy_excitatory_SLC17A6+	AL354949.1	-1.13275	0.000492091	0.0112168
AMY	amy_excitatory_SLC17A6+	ERICH3-AS1	-1.83646	4.46519e-08	5.21068e-06
AMY	amy_excitatory_SLC17A6+	LINC02788	-3.31395	1.36637e-08	1.85688e-06
AMY	amy_excitatory_SLC17A6+	LINC01649	-2.12041	1.63549e-06	0.000115899
AMY	amy_excitatory_SLC17A6+	AL450992.2	-1.4024	4.99977e-07	4.14498e-05
AMY	amy_excitatory_SLC17A6+	Z99758.1	-2.23845	4.77828e-06	0.000277295
AMY	amy_excitatory_SLC17A6+	APOBEC4	-2.05706	0.000740809	0.015106
AMY	amy_excitatory_SLC17A6+	ELF3-AS1	-1.45865	0.000105249	0.00342411
AMY	amy_excitatory_SLC17A6+	C4BPA	-1.56264	0.000689651	0.0143351
AMY	amy_excitatory_SLC17A6+	RD3	-1.99845	0.000146924	0.00443264
AMY	amy_excitatory_SLC17A6+	AL596330.2	-2.48387	3.67111e-11	9.15618e-09
AMY	amy_excitatory_SLC17A6+	AC068481.1	-2.67182	0.000410284	0.00984315
AMY	amy_excitatory_SLC17A6+	AC104699.1	-1.76187	1.92298e-05	0.000856642
AMY	amy_excitatory_SLC17A6+	AC013472.2	-1.9889	6.19925e-07	4.98541e-05
AMY	amy_excitatory_SLC17A6+	AC068725.1	-2.4483	3.10506e-13	1.16968e-10
AMY	amy_excitatory_SLC17A6+	AC079117.1	-2.12525	0.00329179	0.0440932
AMY	amy_excitatory_SLC17A6+	AC018878.1	-2.52126	0.00128582	0.0227797
AMY	amy_excitatory_SLC17A6+	LINC01850	-1.42951	2.81335e-05	0.00113978
AMY	amy_excitatory_SLC17A6+	AC064843.1	-2.4075	0.000472011	0.0108862
AMY	amy_excitatory_SLC17A6+	AC019130.1	-1.51598	0.0015296	0.0258002
AMY	amy_excitatory_SLC17A6+	AC012076.1	-1.25493	0.00345511	0.0457007
AMY	amy_excitatory_SLC17A6+	AC017028.1	-2.03247	9.21553e-06	0.000476809
AMY	amy_excitatory_SLC17A6+	OTOS	-1.52188	4.74102e-06	0.000276491
AMY	amy_excitatory_SLC17A6+	CNTN4-AS2	-2.02896	5.49617e-06	0.000313866
AMY	amy_excitatory_SLC17A6+	CAV3	-1.59131	7.4492e-07	5.81633e-05
AMY	amy_excitatory_SLC17A6+	AC134772.1	-1.29498	0.00196547	0.0307151
AMY	amy_excitatory_SLC17A6+	C3orf49	-2.64113	1.22013e-09	2.18321e-07
AMY	amy_excitatory_SLC17A6+	AC092040.1	-1.03222	0.00179729	0.0287799
AMY	amy_excitatory_SLC17A6+	PRICKLE2-AS3	-2.27685	0.000131892	0.00408066
AMY	amy_excitatory_SLC17A6+	MAGI1-AS1	-1.51603	0.00126848	0.0225656
AMY	amy_excitatory_SLC17A6+	DRD3	-2.68231	6.85165e-25	1.33744e-21
AMY	amy_excitatory_SLC17A6+	ZBTB20-AS2	-1.38692	0.000986133	0.0188551
AMY	amy_excitatory_SLC17A6+	LINC00903	-1.135	3.65906e-06	0.000225786
AMY	amy_excitatory_SLC17A6+	AC092691.3	-1.319	2.61705e-07	2.45385e-05
AMY	amy_excitatory_SLC17A6+	HTR3E	-2.23834	4.20391e-06	0.000252847
AMY	amy_excitatory_SLC17A6+	OPA1-AS1	-1.90465	0.000594588	0.0128829
AMY	amy_excitatory_SLC17A6+	AC096576.3	-1.67186	2.9564e-05	0.00118212
AMY	amy_excitatory_SLC17A6+	AC096576.2	-2.49803	1.46766e-14	6.85076e-12
AMY	amy_excitatory_SLC17A6+	AC004054.1	-3.0651	3.02528e-06	0.000193907
AMY	amy_excitatory_SLC17A6+	AC018797.3	-1.40004	2.64447e-06	0.00017259
AMY	amy_excitatory_SLC17A6+	PRSS48	-2.50838	1.35942e-06	9.79512e-05
AMY	amy_excitatory_SLC17A6+	AC097537.1	-1.43598	0.000691646	0.0143352
AMY	amy_excitatory_SLC17A6+	AC096747.1	-1.14334	0.000545444	0.0121491
AMY	amy_excitatory_SLC17A6+	ISL1	-1.51624	0.00151617	0.0256744
AMY	amy_excitatory_SLC17A6+	AC092343.1	-1.23401	5.37709e-05	0.0019669
AMY	amy_excitatory_SLC17A6+	AC008534.1	-2.11278	1.19105e-08	1.64995e-06
AMY	amy_excitatory_SLC17A6+	AC008883.1	-2.4662	8.14393e-05	0.00280235
AMY	amy_excitatory_SLC17A6+	AC008871.1	-1.6662	1.46571e-09	2.55868e-07
AMY	amy_excitatory_SLC17A6+	AC116428.1	-1.52527	8.22777e-06	0.000437294
AMY	amy_excitatory_SLC17A6+	AC010275.1	-2.12961	7.47774e-07	5.81746e-05
AMY	amy_excitatory_SLC17A6+	AC018752.1	-1.37287	0.00240693	0.0356425
AMY	amy_excitatory_SLC17A6+	AC112196.1	-2.15319	1.9275e-11	5.30606e-09
AMY	amy_excitatory_SLC17A6+	AC004039.1	-1.81394	2.05885e-05	0.00089853
AMY	amy_excitatory_SLC17A6+	AC113382.1	-1.2517	0.00306176	0.0418473
AMY	amy_excitatory_SLC17A6+	WNT8A	-1.30202	0.000213334	0.00589536
AMY	amy_excitatory_SLC17A6+	PCDHGC3	-2.10057	0.000165983	0.0048358
AMY	amy_excitatory_SLC17A6+	AC012613.1	-2.15414	5.54591e-07	4.5451e-05
AMY	amy_excitatory_SLC17A6+	LINC02143	-1.72978	2.18014e-06	0.000146967
AMY	amy_excitatory_SLC17A6+	GRM6	-1.63227	0.00157458	0.0262002
AMY	amy_excitatory_SLC17A6+	LINC00581	-0.891791	0.000601952	0.0130162
AMY	amy_excitatory_SLC17A6+	MDC1-AS1	-2.35881	3.82103e-05	0.00147563
AMY	amy_excitatory_SLC17A6+	EHMT2-AS1	-2.49777	3.16347e-08	3.85944e-06
AMY	amy_excitatory_SLC17A6+	TSBP1	-1.86513	9.36762e-15	4.60225e-12
AMY	amy_excitatory_SLC17A6+	APOBEC2	-2.01855	0.000265708	0.00705226
AMY	amy_excitatory_SLC17A6+	AL049552.1	-1.92091	3.67338e-07	3.2063e-05
AMY	amy_excitatory_SLC17A6+	AL049552.2	-1.78434	0.00293295	0.0407063
AMY	amy_excitatory_SLC17A6+	AL078581.4	-1.5647	2.14186e-06	0.000145079
AMY	amy_excitatory_SLC17A6+	CRPPA-AS1	-2.62974	8.05691e-07	6.22295e-05
AMY	amy_excitatory_SLC17A6+	AC005014.4	-1.82675	1.03432e-05	0.000516485
AMY	amy_excitatory_SLC17A6+	AC007130.1	-2.80342	7.31586e-06	0.000394689
AMY	amy_excitatory_SLC17A6+	AC073349.4	-1.36986	2.39297e-08	3.02247e-06
AMY	amy_excitatory_SLC17A6+	AC006145.1	-3.62607	3.61736e-05	0.00140966
AMY	amy_excitatory_SLC17A6+	AC004969.1	-2.233	0.00143764	0.0247546
AMY	amy_excitatory_SLC17A6+	SPDYE3	-1.60451	2.19701e-21	2.94839e-18
AMY	amy_excitatory_SLC17A6+	AC087071.2	-1.47233	1.53105e-06	0.000109004
AMY	amy_excitatory_SLC17A6+	AC006372.3	-1.40739	0.00231834	0.0346652
AMY	amy_excitatory_SLC17A6+	AC022679.2	-1.58254	0.000457117	0.0106456
AMY	amy_excitatory_SLC17A6+	AC103726.2	-3.02703	4.5092e-06	0.00026454
AMY	amy_excitatory_SLC17A6+	MLANA	-1.74318	0.00151393	0.0256744
AMY	amy_excitatory_SLC17A6+	C9orf92	-1.31321	0.00225031	0.033863
AMY	amy_excitatory_SLC17A6+	C9orf57	-1.61982	0.000538575	0.0120627
AMY	amy_excitatory_SLC17A6+	AL354733.3	-1.54918	2.09665e-05	0.000909482
AMY	amy_excitatory_SLC17A6+	OMD	-1.97494	2.69212e-07	2.50239e-05
AMY	amy_excitatory_SLC17A6+	AL162394.1	-2.25171	9.27948e-06	0.000478964
AMY	amy_excitatory_SLC17A6+	ASTN2-AS1	-1.81753	1.32518e-06	9.58059e-05
AMY	amy_excitatory_SLC17A6+	AL157938.2	-1.87765	2.58856e-14	1.11163e-11
AMY	amy_excitatory_SLC17A6+	PRR26	-2.0916	1.72985e-05	0.000788608
AMY	amy_excitatory_SLC17A6+	CELF2-AS2	-2.33609	1.58564e-28	1.49396e-24
AMY	amy_excitatory_SLC17A6+	AL592430.1	-2.27504	6.13942e-06	0.000342404
AMY	amy_excitatory_SLC17A6+	AC022540.1	-2.12569	4.30668e-06	0.000256869
AMY	amy_excitatory_SLC17A6+	PDE6C	-1.6369	4.30121e-08	5.05898e-06
AMY	amy_excitatory_SLC17A6+	AC026894.1	-1.52055	0.000755539	0.0153481
AMY	amy_excitatory_SLC17A6+	AC100763.1	-2.04227	3.97038e-06	0.000243577
AMY	amy_excitatory_SLC17A6+	KIF18A	-1.74764	8.99143e-05	0.00303695
AMY	amy_excitatory_SLC17A6+	AC087521.2	-1.11651	1.62991e-05	0.000752634
AMY	amy_excitatory_SLC17A6+	AP003071.2	-2.16494	0.000160206	0.00471871
AMY	amy_excitatory_SLC17A6+	AP001922.5	-1.98178	4.88126e-05	0.00181963
AMY	amy_excitatory_SLC17A6+	AP000857.2	-1.56194	0.000166385	0.00484096
AMY	amy_excitatory_SLC17A6+	GRM5-AS1	-2.35723	2.2249e-09	3.61917e-07
AMY	amy_excitatory_SLC17A6+	APOA1-AS	-1.28382	0.000179606	0.00517651
AMY	amy_excitatory_SLC17A6+	AP003392.1	-1.50431	2.91247e-05	0.00116891
AMY	amy_excitatory_SLC17A6+	AP002856.2	-1.81724	0.000365417	0.00903945
AMY	amy_excitatory_SLC17A6+	AC026369.3	-2.03002	1.59848e-09	2.7458e-07
AMY	amy_excitatory_SLC17A6+	AC008115.2	-1.73603	6.12702e-11	1.42999e-08
AMY	amy_excitatory_SLC17A6+	AC023051.1	-2.31296	6.34798e-06	0.000351298
AMY	amy_excitatory_SLC17A6+	ARNTL2-AS1	-1.29455	0.00151928	0.0256866
AMY	amy_excitatory_SLC17A6+	AC025031.1	-1.29703	0.00107102	0.0199199
AMY	amy_excitatory_SLC17A6+	SCAT2	-1.76528	1.97745e-06	0.000135005
AMY	amy_excitatory_SLC17A6+	AC073896.3	-1.32913	0.000424487	0.0101273
AMY	amy_excitatory_SLC17A6+	LINC02821	-0.89648	0.000770186	0.0155678
AMY	amy_excitatory_SLC17A6+	AC073571.1	-1.52113	2.72084e-05	0.00112134
AMY	amy_excitatory_SLC17A6+	AC012085.2	-1.97195	5.51568e-10	1.0966e-07
AMY	amy_excitatory_SLC17A6+	AC008119.1	-1.45765	0.000693896	0.0143473
AMY	amy_excitatory_SLC17A6+	AC007569.1	-1.67509	0.000592803	0.0128572
AMY	amy_excitatory_SLC17A6+	LINC00457	-1.42342	4.45473e-06	0.00026278
AMY	amy_excitatory_SLC17A6+	SERPINE3	-1.73086	1.92285e-06	0.000132331
AMY	amy_excitatory_SLC17A6+	PCDH9-AS4	-2.16412	0.00101115	0.0191797
AMY	amy_excitatory_SLC17A6+	LINC00402	-2.22738	3.97037e-07	3.41007e-05
AMY	amy_excitatory_SLC17A6+	FGF14-AS1	-1.42112	0.00161334	0.0266885
AMY	amy_excitatory_SLC17A6+	AL136298.1	-1.60084	1.97783e-09	3.24182e-07
AMY	amy_excitatory_SLC17A6+	AL591767.1	-1.67992	0.000152883	0.00455931
AMY	amy_excitatory_SLC17A6+	AL358334.4	-1.78053	0.00012133	0.00383119
AMY	amy_excitatory_SLC17A6+	LINC02319	-1.63554	0.00175362	0.0282686
AMY	amy_excitatory_SLC17A6+	CCDC196	-1.33334	1.69655e-05	0.000778383
AMY	amy_excitatory_SLC17A6+	AC004825.3	-1.75143	0.00088758	0.0173729
AMY	amy_excitatory_SLC17A6+	AC004828.1	-1.68178	0.000622849	0.0133003
AMY	amy_excitatory_SLC17A6+	ISM2	-1.09032	0.000131378	0.00407062
AMY	amy_excitatory_SLC17A6+	AL157912.1	-1.55097	4.05942e-07	3.47266e-05
AMY	amy_excitatory_SLC17A6+	AL157871.4	-1.44673	0.00112876	0.0206798
AMY	amy_excitatory_SLC17A6+	AL049840.2	-1.37624	1.84696e-07	1.81556e-05
AMY	amy_excitatory_SLC17A6+	AC124312.5	-2.73934	9.1642e-08	9.98851e-06
AMY	amy_excitatory_SLC17A6+	AC013640.1	-1.4154	7.13517e-06	0.000388849
AMY	amy_excitatory_SLC17A6+	INO80-AS1	-2.1128	1.46561e-10	3.17874e-08
AMY	amy_excitatory_SLC17A6+	SLC24A5	-1.49824	0.000195815	0.00551053
AMY	amy_excitatory_SLC17A6+	AC023906.4	-1.30785	1.82159e-05	0.000823434
AMY	amy_excitatory_SLC17A6+	AC025917.1	-1.70307	0.000481705	0.0110172
AMY	amy_excitatory_SLC17A6+	AC009554.1	-1.31198	0.00267076	0.0383008
AMY	amy_excitatory_SLC17A6+	AC091100.1	-1.9893	0.000664917	0.0139561
AMY	amy_excitatory_SLC17A6+	AC027243.3	-2.20013	0.000128493	0.00400437
AMY	amy_excitatory_SLC17A6+	AC011944.1	-2.68677	1.52612e-12	5.37194e-10
AMY	amy_excitatory_SLC17A6+	MMP25	-1.95185	1.32471e-05	0.000633503
AMY	amy_excitatory_SLC17A6+	AC007220.2	-1.58578	0.000994798	0.0189701
AMY	amy_excitatory_SLC17A6+	AC010333.2	-1.26517	8.55695e-05	0.00292572
AMY	amy_excitatory_SLC17A6+	AC109597.1	-2.16446	2.65459e-05	0.00110464
AMY	amy_excitatory_SLC17A6+	AC092338.2	-1.53863	2.09937e-08	2.6832e-06
AMY	amy_excitatory_SLC17A6+	AC109460.2	-1.28002	0.000103503	0.00338509
AMY	amy_excitatory_SLC17A6+	AC007495.1	-1.79497	8.75479e-09	1.23673e-06
AMY	amy_excitatory_SLC17A6+	AC092140.1	-1.15538	0.00060806	0.0130824
AMY	amy_excitatory_SLC17A6+	AC018557.3	-1.08897	0.000777296	0.0156274
AMY	amy_excitatory_SLC17A6+	AC126773.3	-1.14736	0.0014469	0.0247948
AMY	amy_excitatory_SLC17A6+	AC009137.1	-1.25597	0.00226881	0.0340909
AMY	amy_excitatory_SLC17A6+	AC106736.1	-1.27124	2.73146e-05	0.00112356
AMY	amy_excitatory_SLC17A6+	AC009097.1	-1.20196	0.000114544	0.00365451
AMY	amy_excitatory_SLC17A6+	AC025287.4	-1.41066	0.00368562	0.0476481
AMY	amy_excitatory_SLC17A6+	AC105430.1	-1.49436	0.00115409	0.0210719
AMY	amy_excitatory_SLC17A6+	AC046158.1	-1.58999	0.000795464	0.0159034
AMY	amy_excitatory_SLC17A6+	EPN2-AS1	-1.65721	3.42845e-06	0.000213999
AMY	amy_excitatory_SLC17A6+	AC024267.4	-2.34683	0.000310588	0.00794574
AMY	amy_excitatory_SLC17A6+	AC104984.3	-1.76435	1.21333e-07	1.25253e-05
AMY	amy_excitatory_SLC17A6+	AC004253.1	-2.56516	3.21493e-12	1.00045e-09
AMY	amy_excitatory_SLC17A6+	TAC4	-2.23851	7.47844e-08	8.36338e-06
AMY	amy_excitatory_SLC17A6+	AC007114.2	-1.78252	3.24761e-08	3.9397e-06
AMY	amy_excitatory_SLC17A6+	DLGAP1-AS5	-1.64327	1.77877e-06	0.000124006
AMY	amy_excitatory_SLC17A6+	AP001120.5	-2.07681	0.00205263	0.0317079
AMY	amy_excitatory_SLC17A6+	AP005131.1	-2.08024	1.28573e-06	9.32676e-05
AMY	amy_excitatory_SLC17A6+	CXCL17	-1.96403	1.35484e-05	0.000642187
AMY	amy_excitatory_SLC17A6+	BICRA-AS1	-1.80384	2.09106e-05	0.000908891
AMY	amy_excitatory_SLC17A6+	MYBPC2	-1.55761	0.000182724	0.0052243
AMY	amy_excitatory_SLC17A6+	AC063977.6	-1.99395	4.59964e-05	0.00173269
AMY	amy_excitatory_SLC17A6+	EDDM13	-1.5891	2.97445e-09	4.73092e-07
AMY	amy_excitatory_SLC17A6+	MACROD2-AS1	-1.78565	4.01108e-05	0.00153522
AMY	amy_excitatory_SLC17A6+	AL035071.2	-1.44331	9.71227e-07	7.36897e-05
AMY	amy_excitatory_SLC17A6+	AP000248.1	-2.14263	0.00196377	0.0307109
AMY	amy_excitatory_SLC17A6+	TTC3-AS1	-1.84588	3.205e-18	2.29393e-15
AMY	amy_excitatory_SLC17A6+	AL133492.1	-2.84248	0.000980546	0.0187991
AMY	amy_excitatory_SLC17A6+	Z99774.1	-2.86881	0.000474309	0.0109157
AMY	amy_excitatory_SLC17A6+	Z82217.1	-1.44341	0.000134359	0.00414506
AMY	amy_excitatory_SLC17A6+	APOL4	-1.483	0.00152649	0.0257882
AMY	amy_excitatory_SLC17A6+	AL031587.2	-2.62828	2.942e-07	2.67672e-05
AMY	amy_excitatory_SLC17A6+	AL022238.2	-0.858244	6.74201e-05	0.00238559
AMY	amy_excitatory_SLC17A6+	KLHL34	-1.41401	0.00162847	0.026856
AMY	amy_excitatory_SLC17A6+	AL035427.1	-1.2568	4.26871e-06	0.000256027
AMY	amy_excitatory_SLC17A6+	ALG13-AS1	-1.76574	0.00099462	0.0189701
AMY	amy_excitatory_SLC17A6+	LINC01210	4.18858	0.00188522	0.0297424
AMY	amy_excitatory_SLC17A7+	TNFRSF18	-2.56534	8.34102e-08	4.02196e-05
AMY	amy_excitatory_SLC17A7+	ICMT	-0.669613	0.00040994	0.0192178
AMY	amy_excitatory_SLC17A7+	PARK7	-0.443344	0.00089209	0.0324356
AMY	amy_excitatory_SLC17A7+	CAPZB	0.388827	0.00010536	0.00717639
AMY	amy_excitatory_SLC17A7+	AL136115.2	1.70003	0.0014925	0.0454529
AMY	amy_excitatory_SLC17A7+	TMEM234	1.09831	0.000869453	0.0318412
AMY	amy_excitatory_SLC17A7+	ZBTB8A	-0.739116	0.000112473	0.00751754
AMY	amy_excitatory_SLC17A7+	THRAP3	-0.353918	8.59642e-06	0.00129921
AMY	amy_excitatory_SLC17A7+	FHL3	-1.33496	0.00104444	0.0363437
AMY	amy_excitatory_SLC17A7+	POU3F1	-1.29286	7.55576e-05	0.00564647
AMY	amy_excitatory_SLC17A7+	MIR3659HG	-1.01971	2.30519e-05	0.00260809
AMY	amy_excitatory_SLC17A7+	PPIE	0.535732	0.000626182	0.0254091
AMY	amy_excitatory_SLC17A7+	ERMAP	-1.15707	1.48749e-05	0.00197043
AMY	amy_excitatory_SLC17A7+	BTBD19	2.67043	0.000386389	0.018543
AMY	amy_excitatory_SLC17A7+	AL358075.2	17.4421	0.000607827	0.0250197
AMY	amy_excitatory_SLC17A7+	EFCAB14	-0.522719	9.47934e-05	0.00673936
AMY	amy_excitatory_SLC17A7+	LINC01771	-1.17608	9.65782e-07	0.000244488
AMY	amy_excitatory_SLC17A7+	MIER1	-0.283291	0.0013987	0.0438492
AMY	amy_excitatory_SLC17A7+	ZRANB2-AS2	-0.696879	0.000617324	0.0252567
AMY	amy_excitatory_SLC17A7+	AC118549.1	-0.24346	0.00136659	0.0430424
AMY	amy_excitatory_SLC17A7+	TTLL7-IT1	-1.64739	0.000121829	0.00795894
AMY	amy_excitatory_SLC17A7+	SSX2IP	-0.333375	7.06804e-07	0.000188345
AMY	amy_excitatory_SLC17A7+	LRRC8D	-0.4956	4.92286e-07	0.000142425
AMY	amy_excitatory_SLC17A7+	CCDC18	0.758687	7.85574e-06	0.00120526
AMY	amy_excitatory_SLC17A7+	SLC35A3	-0.451636	0.000233977	0.0129114
AMY	amy_excitatory_SLC17A7+	DBT	-0.508045	0.000263768	0.0141318
AMY	amy_excitatory_SLC17A7+	DPH5	-0.536349	0.00075558	0.029036
AMY	amy_excitatory_SLC17A7+	GSTM3	-0.727299	1.52908e-06	0.000336597
AMY	amy_excitatory_SLC17A7+	CAPZA1	-0.375148	0.00021025	0.0120282
AMY	amy_excitatory_SLC17A7+	BCAS2	0.585323	0.000228767	0.012728
AMY	amy_excitatory_SLC17A7+	DENND2C	-0.797765	0.00058954	0.0244659
AMY	amy_excitatory_SLC17A7+	GDAP2	-0.453689	0.000239696	0.0130845
AMY	amy_excitatory_SLC17A7+	LINC00622	-0.92057	0.000417732	0.0194035
AMY	amy_excitatory_SLC17A7+	AC239800.2	-2.30788	0.00105475	0.0365143
AMY	amy_excitatory_SLC17A7+	AC239809.3	-0.72717	0.000645316	0.025982
AMY	amy_excitatory_SLC17A7+	NBPF19	-1.47449	0.000153424	0.009473
AMY	amy_excitatory_SLC17A7+	PSMB4	0.57844	2.78544e-05	0.00286349
AMY	amy_excitatory_SLC17A7+	GATAD2B	-0.255066	0.000331071	0.0166373
AMY	amy_excitatory_SLC17A7+	ADAM15	0.784604	0.000964764	0.0343706
AMY	amy_excitatory_SLC17A7+	FAM189B	0.551713	0.00149852	0.0455676
AMY	amy_excitatory_SLC17A7+	CLK2	0.778495	0.000126374	0.00817676
AMY	amy_excitatory_SLC17A7+	SEMA4A	0.714185	0.00110569	0.0377613
AMY	amy_excitatory_SLC17A7+	ISG20L2	-0.641943	0.000878605	0.0320514
AMY	amy_excitatory_SLC17A7+	COPA	0.316752	0.000754807	0.029036
AMY	amy_excitatory_SLC17A7+	AL592295.3	-2.55575	0.00022606	0.0126819
AMY	amy_excitatory_SLC17A7+	UHMK1	-0.339783	0.00105361	0.0365143
AMY	amy_excitatory_SLC17A7+	CCDC190	-2.49382	0.000412052	0.0192377
AMY	amy_excitatory_SLC17A7+	PBX1	-0.492756	1.12774e-05	0.00161978
AMY	amy_excitatory_SLC17A7+	FAM78B	-0.5533	0.000428984	0.019745
AMY	amy_excitatory_SLC17A7+	VAMP4	-0.743506	2.11564e-09	2.38033e-06
AMY	amy_excitatory_SLC17A7+	LINC02803	-0.555614	0.000546918	0.0231719
AMY	amy_excitatory_SLC17A7+	ASTN1	-0.272583	0.000404019	0.0191172
AMY	amy_excitatory_SLC17A7+	TOR1AIP1	-0.497987	0.00125914	0.0408241
AMY	amy_excitatory_SLC17A7+	SMG7	-0.477676	1.74116e-05	0.00211149
AMY	amy_excitatory_SLC17A7+	AL354771.1	-1.62125	1.73827e-05	0.00211149
AMY	amy_excitatory_SLC17A7+	UCHL5	-0.385322	0.00134369	0.0426643
AMY	amy_excitatory_SLC17A7+	PKP1	-2.89403	0.000183346	0.0108889
AMY	amy_excitatory_SLC17A7+	RBBP5	-0.448685	0.000487238	0.0214014
AMY	amy_excitatory_SLC17A7+	NUCKS1	-0.377176	2.38857e-05	0.00265134
AMY	amy_excitatory_SLC17A7+	RCOR3	-0.538841	1.51534e-06	0.000336597
AMY	amy_excitatory_SLC17A7+	LPGAT1	-0.420258	3.42791e-05	0.0032357
AMY	amy_excitatory_SLC17A7+	LINC02813	-1.46178	0.000729726	0.0282031
AMY	amy_excitatory_SLC17A7+	CCSAP	-0.327743	0.000111589	0.00748309
AMY	amy_excitatory_SLC17A7+	TOMM20	-0.375917	1.97416e-06	0.000411649
AMY	amy_excitatory_SLC17A7+	ZNF496	-0.584423	0.00118336	0.0395468
AMY	amy_excitatory_SLC17A7+	LINC01954	2.35138	0.000219755	0.0125013
AMY	amy_excitatory_SLC17A7+	PUM2	-0.274361	0.000286374	0.0150485
AMY	amy_excitatory_SLC17A7+	AC018467.1	-1.06812	2.48741e-05	0.00271622
AMY	amy_excitatory_SLC17A7+	PREPL	-0.226889	2.39092e-06	0.000461151
AMY	amy_excitatory_SLC17A7+	AC092839.1	-1.17186	0.000657542	0.0262897
AMY	amy_excitatory_SLC17A7+	AC104781.2	-0.815274	0.000300621	0.0155323
AMY	amy_excitatory_SLC17A7+	EHBP1	-0.207393	2.90921e-05	0.00293121
AMY	amy_excitatory_SLC17A7+	ACTR2	-0.525623	4.80176e-14	4.86227e-10
AMY	amy_excitatory_SLC17A7+	AC007681.1	1.84286	2.81519e-07	9.21759e-05
AMY	amy_excitatory_SLC17A7+	AC073091.4	-1.55291	1.25802e-07	5.19949e-05
AMY	amy_excitatory_SLC17A7+	RNF181	-1.00312	0.000622134	0.0253001
AMY	amy_excitatory_SLC17A7+	POLR1A	-0.562677	7.54368e-06	0.00117519
AMY	amy_excitatory_SLC17A7+	THNSL2	2.07457	2.14188e-05	0.00248147
AMY	amy_excitatory_SLC17A7+	STARD7	-0.401631	0.000286822	0.0150485
AMY	amy_excitatory_SLC17A7+	ANKRD23	0.687948	0.00150265	0.0456246
AMY	amy_excitatory_SLC17A7+	IL1RL2	-1.18635	0.000167606	0.0102549
AMY	amy_excitatory_SLC17A7+	LINC01965	-1.94845	4.91087e-06	0.000842838
AMY	amy_excitatory_SLC17A7+	LINC01102	-1.04204	0.000549119	0.0232166
AMY	amy_excitatory_SLC17A7+	AC018730.1	-1.17961	6.44499e-11	1.30524e-07
AMY	amy_excitatory_SLC17A7+	POU3F3	-1.08426	0.00122009	0.0401778
AMY	amy_excitatory_SLC17A7+	PAX8	-3.12435	6.95068e-05	0.00533202
AMY	amy_excitatory_SLC17A7+	DPP10-AS1	-0.917253	3.5602e-08	2.25316e-05
AMY	amy_excitatory_SLC17A7+	AC068282.1	-1.20273	6.98322e-09	6.24083e-06
AMY	amy_excitatory_SLC17A7+	AC010976.1	-1.60324	0.000702047	0.0277268
AMY	amy_excitatory_SLC17A7+	NCKAP5	1.61731	0.00100796	0.0354395
AMY	amy_excitatory_SLC17A7+	LINC01876	-3.25324	2.04874e-07	7.30472e-05
AMY	amy_excitatory_SLC17A7+	CCDC148	0.509265	0.000162912	0.00999785
AMY	amy_excitatory_SLC17A7+	PSMD14	-0.314011	0.000355092	0.0174546
AMY	amy_excitatory_SLC17A7+	SCN1A	-0.202455	0.000710125	0.0278328
AMY	amy_excitatory_SLC17A7+	SCN9A	0.779908	1.94413e-07	7.15865e-05
AMY	amy_excitatory_SLC17A7+	AC010092.1	-2.30347	1.17865e-05	0.00166923
AMY	amy_excitatory_SLC17A7+	METTL8	-0.588793	2.2772e-05	0.00259089
AMY	amy_excitatory_SLC17A7+	ITGA4	-0.709293	0.000830902	0.0309328
AMY	amy_excitatory_SLC17A7+	ITPRID2	-0.636629	0.00142433	0.0443779
AMY	amy_excitatory_SLC17A7+	SLC39A10	-0.281218	1.10979e-05	0.00160539
AMY	amy_excitatory_SLC17A7+	FTCDNL1	-0.399612	0.00010351	0.00710605
AMY	amy_excitatory_SLC17A7+	NOP58	0.684193	4.29742e-05	0.00382632
AMY	amy_excitatory_SLC17A7+	IDH1	0.760397	6.13197e-06	0.000994932
AMY	amy_excitatory_SLC17A7+	TMEM169	-0.862201	0.000236108	0.0129937
AMY	amy_excitatory_SLC17A7+	XRCC5	-0.376286	4.48888e-08	2.5974e-05
AMY	amy_excitatory_SLC17A7+	RHBDD1	-0.457314	0.00157729	0.0472535
AMY	amy_excitatory_SLC17A7+	ACKR3	-1.93056	0.000721406	0.0280237
AMY	amy_excitatory_SLC17A7+	TRAF3IP1	-0.394154	0.000101145	0.00701506
AMY	amy_excitatory_SLC17A7+	ARL8B	-0.438936	9.99881e-06	0.00147807
AMY	amy_excitatory_SLC17A7+	GRM7-AS1	-1.71567	0.000149376	0.00930821
AMY	amy_excitatory_SLC17A7+	OXTR	1.40619	0.0015549	0.0468598
AMY	amy_excitatory_SLC17A7+	SGO1-AS1	-1.60299	0.000173266	0.0105304
AMY	amy_excitatory_SLC17A7+	LRRFIP2	-0.207373	0.00144243	0.0446062
AMY	amy_excitatory_SLC17A7+	GOLGA4	0.179893	0.0012633	0.0408695
AMY	amy_excitatory_SLC17A7+	C3orf35	-0.91969	5.88671e-06	0.000977193
AMY	amy_excitatory_SLC17A7+	ITGA9	-0.617581	0.000517205	0.0223813
AMY	amy_excitatory_SLC17A7+	XYLB	-0.698684	5.36247e-09	5.43004e-06
AMY	amy_excitatory_SLC17A7+	SEC22C	-0.524196	0.000228418	0.012728
AMY	amy_excitatory_SLC17A7+	ANO10	-0.312273	0.000376302	0.0181882
AMY	amy_excitatory_SLC17A7+	ZKSCAN7-AS1	-0.60202	0.00119874	0.0397815
AMY	amy_excitatory_SLC17A7+	ZNF502	-0.834207	0.000696977	0.0276768
AMY	amy_excitatory_SLC17A7+	ZNF589	-0.491427	7.37459e-05	0.00557277
AMY	amy_excitatory_SLC17A7+	BSN	-0.337707	2.2883e-06	0.000445602
AMY	amy_excitatory_SLC17A7+	AC115282.1	0.821831	0.00012155	0.00795894
AMY	amy_excitatory_SLC17A7+	WNT5A	-1.1126	0.00124909	0.0407167
AMY	amy_excitatory_SLC17A7+	PDE12	-0.676166	9.15176e-05	0.00654917
AMY	amy_excitatory_SLC17A7+	ACOX2	-3.12829	0.0012002	0.0397815
AMY	amy_excitatory_SLC17A7+	MAGI1	0.193302	1.70019e-05	0.0020868
AMY	amy_excitatory_SLC17A7+	EIF4E3	-0.542209	5.05794e-07	0.000144272
AMY	amy_excitatory_SLC17A7+	EPHA3	-0.778737	0.00135248	0.0426643
AMY	amy_excitatory_SLC17A7+	PROS1	-0.618562	2.92632e-05	0.00293385
AMY	amy_excitatory_SLC17A7+	ARL13B	-0.358815	0.000197343	0.01154
AMY	amy_excitatory_SLC17A7+	NSUN3	-0.654162	6.02528e-07	0.000164897
AMY	amy_excitatory_SLC17A7+	FILIP1L	-0.677601	7.7014e-05	0.00573414
AMY	amy_excitatory_SLC17A7+	MYH15	-1.36062	2.19841e-05	0.00252967
AMY	amy_excitatory_SLC17A7+	NECTIN3-AS1	-1.35322	8.0373e-13	4.06928e-09
AMY	amy_excitatory_SLC17A7+	AC068633.1	1.57467	0.000301412	0.0155323
AMY	amy_excitatory_SLC17A7+	RABL3	-0.687054	0.000315943	0.0160363
AMY	amy_excitatory_SLC17A7+	ZNF148	-0.288554	9.40019e-08	4.35547e-05
AMY	amy_excitatory_SLC17A7+	ATP2C1	0.320523	0.000116702	0.00772371
AMY	amy_excitatory_SLC17A7+	NCK1	-0.548902	8.73474e-05	0.00635655
AMY	amy_excitatory_SLC17A7+	ARMC8	-0.24765	0.00143096	0.0444476
AMY	amy_excitatory_SLC17A7+	CEP70	-0.288492	0.000862438	0.0316989
AMY	amy_excitatory_SLC17A7+	PXYLP1	-0.438046	5.31535e-05	0.00442077
AMY	amy_excitatory_SLC17A7+	PFN2	-0.29334	0.00154396	0.0465995
AMY	amy_excitatory_SLC17A7+	IGSF10	-1.30545	2.53745e-06	0.000482199
AMY	amy_excitatory_SLC17A7+	LINC02006	1.95094	0.000262424	0.0141318
AMY	amy_excitatory_SLC17A7+	AC084036.1	-1.57404	1.63498e-05	0.00203443
AMY	amy_excitatory_SLC17A7+	SSR3	-0.631074	0.00023223	0.0128501
AMY	amy_excitatory_SLC17A7+	GFM1	-0.461021	0.000238263	0.0130767
AMY	amy_excitatory_SLC17A7+	RARRES1	-1.21571	0.000285043	0.0150331
AMY	amy_excitatory_SLC17A7+	IFT80	-0.584027	1.56755e-11	4.53515e-08
AMY	amy_excitatory_SLC17A7+	TRIM59	-2.41205	9.04735e-05	0.00649741
AMY	amy_excitatory_SLC17A7+	KCNMB2-AS1	-1.02846	4.14592e-08	2.53732e-05
AMY	amy_excitatory_SLC17A7+	ATP13A3	-0.31322	0.000446279	0.0203274
AMY	amy_excitatory_SLC17A7+	TNK2	0.270927	0.00156847	0.0470711
AMY	amy_excitatory_SLC17A7+	AC139887.2	0.517333	1.59433e-05	0.00203071
AMY	amy_excitatory_SLC17A7+	TMEM128	0.736788	0.00114555	0.0386017
AMY	amy_excitatory_SLC17A7+	STX18	-0.417375	0.000119059	0.007854
AMY	amy_excitatory_SLC17A7+	DHX15	-0.477019	2.21337e-05	0.0025325
AMY	amy_excitatory_SLC17A7+	GABRG1	1.80775	0.00124775	0.0407167
AMY	amy_excitatory_SLC17A7+	AC107068.2	-1.68583	4.34899e-07	0.000131456
AMY	amy_excitatory_SLC17A7+	SLAIN2	-0.359612	0.000515301	0.0223466
AMY	amy_excitatory_SLC17A7+	SGCB	-0.54794	3.95272e-05	0.00363866
AMY	amy_excitatory_SLC17A7+	USP46	-0.422366	4.91717e-05	0.00416663
AMY	amy_excitatory_SLC17A7+	LINC01618	1.05698	0.00130504	0.0418158
AMY	amy_excitatory_SLC17A7+	AC096759.1	2.4582	0.00130476	0.0418158
AMY	amy_excitatory_SLC17A7+	NAAA	0.674333	0.00142338	0.0443779
AMY	amy_excitatory_SLC17A7+	MEPE	-3.28406	0.00121428	0.0401169
AMY	amy_excitatory_SLC17A7+	RAP1GDS1	0.447225	0.000225618	0.0126819
AMY	amy_excitatory_SLC17A7+	BANK1	-1.63887	1.30553e-05	0.00178646
AMY	amy_excitatory_SLC17A7+	GSTCD	-0.795908	6.89599e-05	0.00533045
AMY	amy_excitatory_SLC17A7+	SEC24B	-0.260431	0.00071945	0.0280237
AMY	amy_excitatory_SLC17A7+	PDE5A	-1.06697	7.37697e-10	1.01625e-06
AMY	amy_excitatory_SLC17A7+	PRDM5	-0.619871	0.00106894	0.0368167
AMY	amy_excitatory_SLC17A7+	SETD7	-0.582693	0.000593968	0.024549
AMY	amy_excitatory_SLC17A7+	SMARCA5	-0.366829	6.62832e-05	0.00516295
AMY	amy_excitatory_SLC17A7+	ARHGAP10	-0.645234	1.37825e-08	1.03379e-05
AMY	amy_excitatory_SLC17A7+	AC002460.2	-0.449665	5.50229e-05	0.00452175
AMY	amy_excitatory_SLC17A7+	ARFIP1	-0.401506	5.04496e-05	0.00423945
AMY	amy_excitatory_SLC17A7+	FSTL5	0.810866	5.79074e-07	0.000160649
AMY	amy_excitatory_SLC17A7+	MARCH1	0.646767	8.00969e-08	4.02196e-05
AMY	amy_excitatory_SLC17A7+	TENM3	0.606013	3.30616e-05	0.00317328
AMY	amy_excitatory_SLC17A7+	ANKRD37	1.19847	0.000702344	0.0277268
AMY	amy_excitatory_SLC17A7+	AC122719.3	2.38137	0.00162466	0.0483921
AMY	amy_excitatory_SLC17A7+	MARCH6	-0.313655	7.35811e-08	3.92148e-05
AMY	amy_excitatory_SLC17A7+	SNX18	-0.972728	0.000101885	0.00701825
AMY	amy_excitatory_SLC17A7+	NLN	-0.376312	0.00025378	0.013779
AMY	amy_excitatory_SLC17A7+	NAIP	-0.695382	6.37207e-05	0.00502726
AMY	amy_excitatory_SLC17A7+	AC116345.1	-2.45586	4.43362e-05	0.00389258
AMY	amy_excitatory_SLC17A7+	GFM2	0.435442	9.88262e-05	0.00693273
AMY	amy_excitatory_SLC17A7+	TBCA	-0.328826	1.80316e-05	0.00217367
AMY	amy_excitatory_SLC17A7+	SCAMP1	-0.476483	0.00042064	0.0194493
AMY	amy_excitatory_SLC17A7+	TENT2	-0.257695	0.000104337	0.00713866
AMY	amy_excitatory_SLC17A7+	CAST	0.804708	0.000535347	0.02297
AMY	amy_excitatory_SLC17A7+	AC122697.1	3.6449	1.71836e-06	0.000370216
AMY	amy_excitatory_SLC17A7+	FER	0.202091	0.000297834	0.015466
AMY	amy_excitatory_SLC17A7+	AC008568.1	-3.6915	3.41433e-07	0.00010638
AMY	amy_excitatory_SLC17A7+	ALDH7A1	-0.568754	0.000446656	0.0203274
AMY	amy_excitatory_SLC17A7+	C5orf56	-0.70692	3.01417e-05	0.00297771
AMY	amy_excitatory_SLC17A7+	HSPA4	0.946441	0.00134508	0.0426643
AMY	amy_excitatory_SLC17A7+	PCBD2	-0.723197	0.00127905	0.0411162
AMY	amy_excitatory_SLC17A7+	APBB3	0.78836	4.56628e-05	0.00395198
AMY	amy_excitatory_SLC17A7+	PCDHA10	-0.930619	0.00123859	0.0406273
AMY	amy_excitatory_SLC17A7+	JAKMIP2	0.176554	0.00116245	0.0389767
AMY	amy_excitatory_SLC17A7+	SPARC	-0.736171	5.66733e-06	0.000956456
AMY	amy_excitatory_SLC17A7+	CNOT8	-0.545995	0.000691976	0.0275322
AMY	amy_excitatory_SLC17A7+	TENM2	0.506512	1.43715e-23	2.91051e-19
AMY	amy_excitatory_SLC17A7+	PANK3	-0.464036	1.01923e-06	0.000251726
AMY	amy_excitatory_SLC17A7+	CPEB4	0.245755	0.000783437	0.0298236
AMY	amy_excitatory_SLC17A7+	RAB24	0.921836	0.000540613	0.0230494
AMY	amy_excitatory_SLC17A7+	DDX41	0.908145	1.55e-05	0.00198675
AMY	amy_excitatory_SLC17A7+	CLK4	-0.47867	7.27584e-07	0.000191364
AMY	amy_excitatory_SLC17A7+	EEF1E1	-0.896686	6.424e-09	6.19519e-06
AMY	amy_excitatory_SLC17A7+	NUP153	-0.419926	1.33323e-06	0.000310351
AMY	amy_excitatory_SLC17A7+	HIST1H4C	1.55415	0.00071313	0.0278809
AMY	amy_excitatory_SLC17A7+	ZKSCAN3	-1.02358	0.000719925	0.0280237
AMY	amy_excitatory_SLC17A7+	LTB	-1.66106	0.000990052	0.0349704
AMY	amy_excitatory_SLC17A7+	WDR46	-0.730249	2.86929e-05	0.00290544
AMY	amy_excitatory_SLC17A7+	SYNGAP1	0.346818	3.40983e-05	0.0032357
AMY	amy_excitatory_SLC17A7+	SYNGAP1-AS1	-0.916589	0.00145192	0.0447025
AMY	amy_excitatory_SLC17A7+	UHRF1BP1	-0.506622	0.00148499	0.0453604
AMY	amy_excitatory_SLC17A7+	BRPF3	-0.829856	0.000191709	0.0113192
AMY	amy_excitatory_SLC17A7+	MRPL14	-0.920423	0.000637958	0.0257877
AMY	amy_excitatory_SLC17A7+	SLC35B2	-1.12424	0.00125526	0.040805
AMY	amy_excitatory_SLC17A7+	TMEM151B	-0.350714	0.00169815	0.0499727
AMY	amy_excitatory_SLC17A7+	ENPP4	-0.38776	0.00162486	0.0483921
AMY	amy_excitatory_SLC17A7+	C6orf141	1.46598	0.000473433	0.0211655
AMY	amy_excitatory_SLC17A7+	ZNF451-AS1	-1.10971	0.00123976	0.0406273
AMY	amy_excitatory_SLC17A7+	AL021368.1	-0.946303	0.000269354	0.0143551
AMY	amy_excitatory_SLC17A7+	FAM135A	-0.42424	0.00125988	0.0408241
AMY	amy_excitatory_SLC17A7+	SH3BGRL2	-0.307355	0.000751047	0.0289718
AMY	amy_excitatory_SLC17A7+	SNHG5	0.403684	1.40899e-05	0.00188973
AMY	amy_excitatory_SLC17A7+	FBXL4	-0.535653	2.7743e-07	9.21759e-05
AMY	amy_excitatory_SLC17A7+	ATG5	-0.391419	7.81446e-06	0.00120526
AMY	amy_excitatory_SLC17A7+	CD24	1.70767	2.60298e-05	0.00280402
AMY	amy_excitatory_SLC17A7+	WASF1	-0.437126	1.16338e-05	0.00165922
AMY	amy_excitatory_SLC17A7+	REV3L	0.301173	0.00143006	0.0444476
AMY	amy_excitatory_SLC17A7+	FAM184A	-0.413081	8.87874e-06	0.00133194
AMY	amy_excitatory_SLC17A7+	TRDN	-2.14355	0.00056536	0.0237545
AMY	amy_excitatory_SLC17A7+	RSPO3	1.96359	1.69761e-07	6.36667e-05
AMY	amy_excitatory_SLC17A7+	SOGA3	-0.398764	4.6788e-05	0.00401504
AMY	amy_excitatory_SLC17A7+	AL355581.1	-2.61854	0.00167035	0.049601
AMY	amy_excitatory_SLC17A7+	ZC2HC1B	-1.40195	0.00170014	0.0499727
AMY	amy_excitatory_SLC17A7+	UTRN	0.566009	0.000136071	0.00861158
AMY	amy_excitatory_SLC17A7+	GRM1	-0.470343	2.53847e-05	0.00274915
AMY	amy_excitatory_SLC17A7+	ARMT1	-0.736061	0.00019811	0.01154
AMY	amy_excitatory_SLC17A7+	RGS17	-0.354076	0.000460116	0.0208036
AMY	amy_excitatory_SLC17A7+	SCAF8	-0.303973	5.85369e-05	0.00471985
AMY	amy_excitatory_SLC17A7+	TIAM2	-0.218842	0.000788014	0.0298855
AMY	amy_excitatory_SLC17A7+	C6orf99	-1.46567	0.00135118	0.0426643
AMY	amy_excitatory_SLC17A7+	WDR27	-0.574634	3.30623e-07	0.0001061
AMY	amy_excitatory_SLC17A7+	EIF3B	0.528087	4.3505e-05	0.00384743
AMY	amy_excitatory_SLC17A7+	NUP42	-0.369818	0.0013513	0.0426643
AMY	amy_excitatory_SLC17A7+	MPP6	-0.252563	0.00023895	0.013079
AMY	amy_excitatory_SLC17A7+	CREB5	1.0852	0.00114347	0.0385959
AMY	amy_excitatory_SLC17A7+	PDE1C	0.521364	7.83482e-07	0.000203424
AMY	amy_excitatory_SLC17A7+	AC018647.3	-2.20932	0.00011597	0.00770042
AMY	amy_excitatory_SLC17A7+	HECW1-IT1	-1.13207	0.00149173	0.0454529
AMY	amy_excitatory_SLC17A7+	SPDYE1	-1.32219	0.000171597	0.0104674
AMY	amy_excitatory_SLC17A7+	ABCA13	7.28024	3.7095e-07	0.000113825
AMY	amy_excitatory_SLC17A7+	AC068533.3	-1.6148	2.14427e-05	0.00248147
AMY	amy_excitatory_SLC17A7+	BUD23	0.603096	0.000558697	0.0235233
AMY	amy_excitatory_SLC17A7+	POR	0.462594	0.000877538	0.0320514
AMY	amy_excitatory_SLC17A7+	CCDC146	-0.419421	0.000530062	0.02284
AMY	amy_excitatory_SLC17A7+	APTR	0.906021	1.10273e-07	4.75159e-05
AMY	amy_excitatory_SLC17A7+	SDHAF3	-1.12717	6.68898e-06	0.00106665
AMY	amy_excitatory_SLC17A7+	NPTX2	-1.09599	2.2666e-08	1.48075e-05
AMY	amy_excitatory_SLC17A7+	ZNF655	-0.278478	0.00155935	0.0469242
AMY	amy_excitatory_SLC17A7+	CNPY4	1.40143	0.000146982	0.0091873
AMY	amy_excitatory_SLC17A7+	TRIP6	-2.00475	0.00133954	0.0426643
AMY	amy_excitatory_SLC17A7+	AC005487.1	-3.20127	2.68246e-05	0.00285663
AMY	amy_excitatory_SLC17A7+	AC002463.1	-1.10443	0.000965675	0.0343706
AMY	amy_excitatory_SLC17A7+	ST7-AS2	-1.4811	3.833e-06	0.000693089
AMY	amy_excitatory_SLC17A7+	CALU	-0.338709	0.00167317	0.0496122
AMY	amy_excitatory_SLC17A7+	CHCHD3	-0.338133	0.000101682	0.00701825
AMY	amy_excitatory_SLC17A7+	SLC35B4	-0.550851	2.95699e-05	0.00295
AMY	amy_excitatory_SLC17A7+	AGBL3	-0.606749	5.41908e-05	0.00447948
AMY	amy_excitatory_SLC17A7+	CNOT4	-0.275524	0.0001073	0.00724344
AMY	amy_excitatory_SLC17A7+	AGK	-0.349345	0.00145385	0.0447025
AMY	amy_excitatory_SLC17A7+	SSBP1	-0.403304	0.000639216	0.0257877
AMY	amy_excitatory_SLC17A7+	TMUB1	0.792362	0.00158952	0.0474793
AMY	amy_excitatory_SLC17A7+	SMARCD3	0.669358	0.00036366	0.0177039
AMY	amy_excitatory_SLC17A7+	ANGPT2	-1.09558	0.000407392	0.0191872
AMY	amy_excitatory_SLC17A7+	ATP6V1B2	-0.272584	0.000722316	0.0280237
AMY	amy_excitatory_SLC17A7+	LZTS1	-0.458568	0.000328117	0.0165299
AMY	amy_excitatory_SLC17A7+	LINC02153	-1.66301	0.000198896	0.0115417
AMY	amy_excitatory_SLC17A7+	ZNF395	-0.812839	0.000159033	0.00978947
AMY	amy_excitatory_SLC17A7+	FZD3	-0.28445	1.50479e-05	0.00197889
AMY	amy_excitatory_SLC17A7+	HMBOX1	-0.33935	2.98207e-05	0.00296043
AMY	amy_excitatory_SLC17A7+	DUSP4	-3.26132	1.61505e-08	1.12786e-05
AMY	amy_excitatory_SLC17A7+	RAB11FIP1	0.909854	1.22165e-08	9.62852e-06
AMY	amy_excitatory_SLC17A7+	POMK	-0.868187	0.00038998	0.0186448
AMY	amy_excitatory_SLC17A7+	UBE2V2	-0.597035	0.000189912	0.0112459
AMY	amy_excitatory_SLC17A7+	PXDNL	-0.658039	0.000700197	0.0277268
AMY	amy_excitatory_SLC17A7+	PCMTD1	-0.344185	7.61355e-08	3.95358e-05
AMY	amy_excitatory_SLC17A7+	LYPLA1	-0.533092	0.000650221	0.0261275
AMY	amy_excitatory_SLC17A7+	VXN	-0.587984	9.33042e-07	0.00023919
AMY	amy_excitatory_SLC17A7+	LACTB2	0.955586	0.00134767	0.0426643
AMY	amy_excitatory_SLC17A7+	ELOC	-0.542142	2.77979e-05	0.00286349
AMY	amy_excitatory_SLC17A7+	PI15	1.35446	0.000571668	0.023871
AMY	amy_excitatory_SLC17A7+	STMN2	0.278778	0.00103996	0.0363127
AMY	amy_excitatory_SLC17A7+	CPQ	-0.715327	0.00017367	0.0105304
AMY	amy_excitatory_SLC17A7+	VPS13B	-0.194637	0.000133857	0.00852474
AMY	amy_excitatory_SLC17A7+	COX6C	-0.379588	0.000310273	0.0158678
AMY	amy_excitatory_SLC17A7+	RRM2B	-0.525262	0.000805862	0.0302789
AMY	amy_excitatory_SLC17A7+	NUDCD1	-0.712585	6.37114e-07	0.000172038
AMY	amy_excitatory_SLC17A7+	EIF3H	-0.417535	8.19344e-05	0.00601259
AMY	amy_excitatory_SLC17A7+	WDYHV1	-0.999102	0.000119614	0.00786501
AMY	amy_excitatory_SLC17A7+	AC131568.1	-1.48676	1.64421e-05	0.00203443
AMY	amy_excitatory_SLC17A7+	ZFAT	-0.620614	4.60744e-05	0.00397064
AMY	amy_excitatory_SLC17A7+	GLI4	1.17522	1.55323e-09	1.85035e-06
AMY	amy_excitatory_SLC17A7+	ZNF707	-1.27076	0.000378543	0.018253
AMY	amy_excitatory_SLC17A7+	AC109322.2	-1.79102	0.00107503	0.0369635
AMY	amy_excitatory_SLC17A7+	PLEC	0.298364	0.000911374	0.0329592
AMY	amy_excitatory_SLC17A7+	SHARPIN	0.801616	4.16808e-05	0.00375164
[truncated: 14,271 more rows]

## Sheet: NEBULA (~Sex+PMI+DX)
region	CellType_sub	gene	logFC_DXDS_AD	p_DXDS_AD	p_val_adj
AMY	amy_excitatory_SLC17A6+	NOC2L	0.611205	0.00146025	0.0286604
AMY	amy_excitatory_SLC17A6+	C1orf159	0.550227	2.63105e-05	0.0023837
AMY	amy_excitatory_SLC17A6+	SDF4	0.613582	0.0022139	0.0357959
AMY	amy_excitatory_SLC17A6+	UBE2J2	0.484815	0.000440092	0.01421
AMY	amy_excitatory_SLC17A6+	SCNN1D	0.767209	0.00228752	0.036434
AMY	amy_excitatory_SLC17A6+	INTS11	0.737306	4.11329e-05	0.00318021
AMY	amy_excitatory_SLC17A6+	DVL1	0.848047	1.3169e-07	5.14117e-05
AMY	amy_excitatory_SLC17A6+	ATAD3A	0.591657	0.00053984	0.0160769
AMY	amy_excitatory_SLC17A6+	MIB2	0.531087	0.00025358	0.0101101
AMY	amy_excitatory_SLC17A6+	ZBTB48	0.538263	0.000566912	0.0165835
AMY	amy_excitatory_SLC17A6+	RERE	-0.326259	0.00318116	0.0445861
AMY	amy_excitatory_SLC17A6+	RERE-AS1	-1.46766	7.03183e-05	0.0043638
AMY	amy_excitatory_SLC17A6+	MIR34AHG	1.60929	0.0025164	0.0387605
AMY	amy_excitatory_SLC17A6+	TARDBP	-0.355525	0.000271299	0.0104136
AMY	amy_excitatory_SLC17A6+	FBXO44	0.452511	0.000844152	0.0209849
AMY	amy_excitatory_SLC17A6+	DRAXIN	-1.97306	0.000920908	0.0219708
AMY	amy_excitatory_SLC17A6+	AL357873.1	-1.46529	0.00285678	0.0417276
AMY	amy_excitatory_SLC17A6+	PLEKHM2	0.221023	0.00272613	0.0405621
AMY	amy_excitatory_SLC17A6+	ATP13A2	0.554368	7.46955e-05	0.00451792
AMY	amy_excitatory_SLC17A6+	AL445253.1	-1.27716	0.00342673	0.0469673
AMY	amy_excitatory_SLC17A6+	AL031428.1	-1.23864	0.00187456	0.0324847
AMY	amy_excitatory_SLC17A6+	HNRNPR	-0.719808	0.00179496	0.0316692
AMY	amy_excitatory_SLC17A6+	FAM76A	-0.44707	0.00152975	0.0294626
AMY	amy_excitatory_SLC17A6+	PTPRU	0.98273	0.00014052	0.00690445
AMY	amy_excitatory_SLC17A6+	PUM1	-0.358106	0.00150476	0.0292137
AMY	amy_excitatory_SLC17A6+	TMEM234	0.929729	0.00204423	0.0342384
AMY	amy_excitatory_SLC17A6+	MARCKSL1	-0.867084	0.00190658	0.0327541
AMY	amy_excitatory_SLC17A6+	ZBTB8A	-0.753342	0.00228901	0.036434
AMY	amy_excitatory_SLC17A6+	SYNC	-1.23974	5.89775e-05	0.00390853
AMY	amy_excitatory_SLC17A6+	AL513327.2	-1.37416	7.18034e-06	0.000994686
AMY	amy_excitatory_SLC17A6+	ZMYM6	-0.282481	3.95669e-05	0.00310066
AMY	amy_excitatory_SLC17A6+	ZMYM4	-0.314173	0.00152589	0.0294626
AMY	amy_excitatory_SLC17A6+	AL138787.2	-1.42977	3.9608e-08	2.23806e-05
AMY	amy_excitatory_SLC17A6+	MAP7D1	0.731117	4.50954e-06	0.000728036
AMY	amy_excitatory_SLC17A6+	MYCBP	-1.4884	0.00126305	0.0264073
AMY	amy_excitatory_SLC17A6+	RHBDL2	-1.17726	0.000271592	0.0104136
AMY	amy_excitatory_SLC17A6+	AL031289.1	-1.03846	0.000137027	0.00682656
AMY	amy_excitatory_SLC17A6+	KDM4A-AS1	-1.24076	1.36935e-05	0.0015557
AMY	amy_excitatory_SLC17A6+	DMAP1	0.461436	0.000447746	0.0143707
AMY	amy_excitatory_SLC17A6+	ARMH1	0.621199	0.00178769	0.0316692
AMY	amy_excitatory_SLC17A6+	IPP	-0.781427	0.000790068	0.020185
AMY	amy_excitatory_SLC17A6+	FAAH	0.76453	0.000140152	0.00690219
AMY	amy_excitatory_SLC17A6+	ELAVL4	0.616523	0.000527126	0.0159415
AMY	amy_excitatory_SLC17A6+	RAB3B	-0.506706	0.00156839	0.029734
AMY	amy_excitatory_SLC17A6+	USP24	-0.229486	0.000209809	0.00888999
AMY	amy_excitatory_SLC17A6+	PLPP3	-0.67996	0.00145768	0.0286362
AMY	amy_excitatory_SLC17A6+	TM2D1	-0.38579	0.00252156	0.0388122
AMY	amy_excitatory_SLC17A6+	DOCK7	-0.293955	0.00129923	0.0267774
AMY	amy_excitatory_SLC17A6+	DLEU2L	0.648353	0.00024042	0.0097536
AMY	amy_excitatory_SLC17A6+	AL158840.1	-2.21386	4.35597e-05	0.00319546
AMY	amy_excitatory_SLC17A6+	CTH	-0.422804	0.00350711	0.0473316
AMY	amy_excitatory_SLC17A6+	AL583808.1	-1.26307	0.000184156	0.00815296
AMY	amy_excitatory_SLC17A6+	AL591463.1	1.75635	0.000242239	0.0097954
AMY	amy_excitatory_SLC17A6+	TNNI3K	-0.505335	1.22984e-07	4.89019e-05
AMY	amy_excitatory_SLC17A6+	AC118549.1	-0.461244	0.00367246	0.0487978
AMY	amy_excitatory_SLC17A6+	PTGFR	-1.4673	5.1476e-05	0.003577
AMY	amy_excitatory_SLC17A6+	AL078459.1	-1.22072	0.000472348	0.0149371
AMY	amy_excitatory_SLC17A6+	ZNHIT6	-0.236862	0.00204019	0.0342007
AMY	amy_excitatory_SLC17A6+	LRRC8D	-0.334463	0.00238928	0.0374199
AMY	amy_excitatory_SLC17A6+	ZNF644	-0.365138	0.000110696	0.00594217
AMY	amy_excitatory_SLC17A6+	HFM1	-1.10136	0.00373731	0.0493527
AMY	amy_excitatory_SLC17A6+	ARHGAP29	0.697017	0.000387146	0.0131324
AMY	amy_excitatory_SLC17A6+	AC092802.1	-1.35573	0.000496929	0.0153747
AMY	amy_excitatory_SLC17A6+	SNX7	-0.79025	0.00100996	0.0233181
AMY	amy_excitatory_SLC17A6+	AGL	-0.364337	0.00120057	0.025574
AMY	amy_excitatory_SLC17A6+	RNPC3	0.673704	0.000269149	0.0103942
AMY	amy_excitatory_SLC17A6+	LINC02785	-1.61236	4.98401e-05	0.00350874
AMY	amy_excitatory_SLC17A6+	GPSM2	-1.21587	0.000146792	0.00703553
AMY	amy_excitatory_SLC17A6+	CLCC1	-0.556459	0.00203492	0.0341624
AMY	amy_excitatory_SLC17A6+	ATXN7L2	0.998337	0.00128984	0.0266749
AMY	amy_excitatory_SLC17A6+	LAMTOR5-AS1	-0.47439	0.00230775	0.0365967
AMY	amy_excitatory_SLC17A6+	KCNA2	0.716311	0.00354379	0.0477778
AMY	amy_excitatory_SLC17A6+	LRIG2-DT	-0.959808	9.43543e-05	0.0053036
AMY	amy_excitatory_SLC17A6+	MAGI3	0.590885	4.19046e-05	0.00318021
AMY	amy_excitatory_SLC17A6+	AP4B1-AS1	-1.05324	2.32994e-05	0.00216243
AMY	amy_excitatory_SLC17A6+	AL359915.1	1.29549	0.000407668	0.0135713
AMY	amy_excitatory_SLC17A6+	SRGAP2-AS1	-1.29065	0.00171269	0.031218
AMY	amy_excitatory_SLC17A6+	PDZK1	-1.56048	4.5863e-08	2.40188e-05
AMY	amy_excitatory_SLC17A6+	LINC00624	-0.925283	0.0014295	0.028368
AMY	amy_excitatory_SLC17A6+	ADAMTSL4-AS1	-0.88404	0.00314833	0.0443285
AMY	amy_excitatory_SLC17A6+	PSMD4	0.51949	5.55371e-05	0.0037567
AMY	amy_excitatory_SLC17A6+	GBA	0.830156	0.000946512	0.0223792
AMY	amy_excitatory_SLC17A6+	FAM189B	0.670228	1.46641e-05	0.00159831
AMY	amy_excitatory_SLC17A6+	SCAMP3	0.554346	0.000294051	0.0109616
AMY	amy_excitatory_SLC17A6+	CLK2	0.504443	0.00218719	0.0355244
AMY	amy_excitatory_SLC17A6+	MSTO1	0.631263	0.000902697	0.0216809
AMY	amy_excitatory_SLC17A6+	DAP3	0.388614	0.00275184	0.0407219
AMY	amy_excitatory_SLC17A6+	SMG5	0.372873	1.11536e-05	0.00135814
AMY	amy_excitatory_SLC17A6+	ATP1A2	-0.796791	0.00361843	0.0483336
AMY	amy_excitatory_SLC17A6+	TOMM40L	0.76176	0.000812698	0.020479
AMY	amy_excitatory_SLC17A6+	AL592295.3	-1.2482	0.000344036	0.0121299
AMY	amy_excitatory_SLC17A6+	TMCO1	-0.643688	0.000120865	0.00629906
AMY	amy_excitatory_SLC17A6+	AL596087.2	-1.10823	7.30586e-05	0.00446927
AMY	amy_excitatory_SLC17A6+	MPZL1	0.337105	0.00174849	0.0313648
AMY	amy_excitatory_SLC17A6+	PRRC2C	0.180648	1.63673e-07	6.05929e-05
AMY	amy_excitatory_SLC17A6+	ANKRD45	-0.626288	0.000350352	0.0122123
AMY	amy_excitatory_SLC17A6+	ASTN1	-0.5524	0.000103472	0.00565331
AMY	amy_excitatory_SLC17A6+	SEC16B	-0.656993	0.000322957	0.011619
AMY	amy_excitatory_SLC17A6+	C1orf220	-1.1209	1.67088e-05	0.0017332
AMY	amy_excitatory_SLC17A6+	ACBD6	-0.147357	0.00212191	0.0350744
AMY	amy_excitatory_SLC17A6+	XPR1	-0.688072	0.000118717	0.0062328
AMY	amy_excitatory_SLC17A6+	DHX9	-0.419661	0.00365243	0.0486507
AMY	amy_excitatory_SLC17A6+	SMG7	-0.400912	0.00217332	0.0354601
AMY	amy_excitatory_SLC17A6+	CDC73	-0.468152	5.56483e-05	0.0037567
AMY	amy_excitatory_SLC17A6+	DDX59	-0.378278	0.00267473	0.040078
AMY	amy_excitatory_SLC17A6+	IPO9-AS1	-1.45295	0.000374245	0.0128704
AMY	amy_excitatory_SLC17A6+	LMOD1	-0.940198	1.39222e-05	0.00155659
AMY	amy_excitatory_SLC17A6+	AL606489.1	-0.782616	0.00359534	0.0481444
AMY	amy_excitatory_SLC17A6+	CNTN2	1.07514	6.85711e-05	0.00430477
AMY	amy_excitatory_SLC17A6+	AL596218.1	-1.44981	0.00133296	0.0271291
AMY	amy_excitatory_SLC17A6+	CD55	-0.324139	0.000872551	0.0211939
AMY	amy_excitatory_SLC17A6+	SYT14	-0.196314	0.00169327	0.0310639
AMY	amy_excitatory_SLC17A6+	ESRRG	0.792613	0.00378966	0.0497077
AMY	amy_excitatory_SLC17A6+	AC096642.1	1.11554	0.00380726	0.0498696
AMY	amy_excitatory_SLC17A6+	LYPLAL1-AS1	-1.4529	6.81761e-06	0.000975919
AMY	amy_excitatory_SLC17A6+	LINC01655	-2.0715	0.00263163	0.0397093
AMY	amy_excitatory_SLC17A6+	LINC01703	-1.07796	0.000433095	0.0140762
AMY	amy_excitatory_SLC17A6+	JMJD4	0.867795	0.00126892	0.0264721
AMY	amy_excitatory_SLC17A6+	MRPL55	0.735147	7.56202e-05	0.00454823
AMY	amy_excitatory_SLC17A6+	AL136171.2	-2.16989	0.000592322	0.0169127
AMY	amy_excitatory_SLC17A6+	AL122003.2	-1.02147	0.000216092	0.00900956
AMY	amy_excitatory_SLC17A6+	GPR137B	-0.384141	7.36333e-06	0.00100704
AMY	amy_excitatory_SLC17A6+	DESI2	-0.451139	0.000953843	0.0225065
AMY	amy_excitatory_SLC17A6+	COX20	-0.458633	0.00328959	0.0457178
AMY	amy_excitatory_SLC17A6+	TFB2M	-0.453863	9.64333e-05	0.00536429
AMY	amy_excitatory_SLC17A6+	CNST	-0.300122	0.00278935	0.040993
AMY	amy_excitatory_SLC17A6+	ZNF692	0.866003	0.000261991	0.0103031
AMY	amy_excitatory_SLC17A6+	SOX11	-1.01303	0.00201758	0.0339777
AMY	amy_excitatory_SLC17A6+	NRIR	-0.470393	0.00382562	0.0499658
AMY	amy_excitatory_SLC17A6+	RSAD2	-0.637753	2.22763e-05	0.00209788
AMY	amy_excitatory_SLC17A6+	KIDINS220	-0.378177	4.39205e-07	0.000130981
AMY	amy_excitatory_SLC17A6+	AC080162.1	-1.55143	1.39496e-05	0.00155659
AMY	amy_excitatory_SLC17A6+	YWHAQ	-0.810023	0.00204845	0.0342653
AMY	amy_excitatory_SLC17A6+	DDX1	-0.188242	0.000484661	0.0152032
AMY	amy_excitatory_SLC17A6+	RAD51AP2	1.55056	0.000186662	0.00821313
AMY	amy_excitatory_SLC17A6+	PUM2	-0.427533	9.23964e-05	0.00520718
AMY	amy_excitatory_SLC17A6+	HS1BP3	-0.497803	0.000300439	0.0111131
AMY	amy_excitatory_SLC17A6+	NCOA1	-0.303894	0.00214798	0.035288
AMY	amy_excitatory_SLC17A6+	ASXL2	-0.238587	0.00114683	0.0249238
AMY	amy_excitatory_SLC17A6+	KIF3C	0.29913	0.00345098	0.047102
AMY	amy_excitatory_SLC17A6+	AGBL5	-0.770307	0.00246711	0.038469
AMY	amy_excitatory_SLC17A6+	PREB	0.495038	0.00197758	0.0335408
AMY	amy_excitatory_SLC17A6+	SLC5A6	0.618638	0.000684471	0.0183704
AMY	amy_excitatory_SLC17A6+	SLC30A3	2.30144	0.000251308	0.0100486
AMY	amy_excitatory_SLC17A6+	SNX17	0.651733	0.000943813	0.0223631
AMY	amy_excitatory_SLC17A6+	ZNF512	-0.554824	0.00359556	0.0481444
AMY	amy_excitatory_SLC17A6+	AC093690.1	-1.18804	5.83414e-05	0.00387835
AMY	amy_excitatory_SLC17A6+	WDR43	-0.392777	0.000857119	0.0211014
AMY	amy_excitatory_SLC17A6+	TOGARAM2	1.13571	3.99898e-06	0.00068693
AMY	amy_excitatory_SLC17A6+	TTC27	-0.395834	0.000310311	0.0112932
AMY	amy_excitatory_SLC17A6+	LTBP1	-1.18764	0.00208266	0.0346389
AMY	amy_excitatory_SLC17A6+	PRKD3	-1.17129	0.00134549	0.0272818
AMY	amy_excitatory_SLC17A6+	QPCT	-1.33111	0.000853201	0.0210851
AMY	amy_excitatory_SLC17A6+	ATL2	-0.44333	0.00295628	0.0426143
AMY	amy_excitatory_SLC17A6+	ARHGEF33	-0.336688	0.00215664	0.0353273
AMY	amy_excitatory_SLC17A6+	HAAO	-1.01566	0.00155235	0.0296395
AMY	amy_excitatory_SLC17A6+	LRPPRC	-0.383126	0.00285112	0.0416741
AMY	amy_excitatory_SLC17A6+	PPM1B	-0.44887	0.000119964	0.00626763
AMY	amy_excitatory_SLC17A6+	PIGF	-0.513018	0.000643435	0.0177353
AMY	amy_excitatory_SLC17A6+	CRIPT	-0.656603	2.16502e-11	4.119e-08
AMY	amy_excitatory_SLC17A6+	EPCAM-DT	-1.91893	0.00326553	0.0455012
AMY	amy_excitatory_SLC17A6+	ASB3	-0.267369	0.000872095	0.0211939
AMY	amy_excitatory_SLC17A6+	AC012358.3	-1.22374	0.0001052	0.00571863
AMY	amy_excitatory_SLC17A6+	PPP4R3B	-0.484955	0.00190045	0.0327237
AMY	amy_excitatory_SLC17A6+	VRK2	-1.02095	0.00127864	0.0265778
AMY	amy_excitatory_SLC17A6+	BCL11A	-0.747436	0.000125682	0.00649306
AMY	amy_excitatory_SLC17A6+	PUS10	-0.492268	0.000430581	0.0140508
AMY	amy_excitatory_SLC17A6+	AC018462.1	-1.79825	0.00302573	0.0433079
AMY	amy_excitatory_SLC17A6+	AC007098.1	-1.09625	0.000883405	0.021342
AMY	amy_excitatory_SLC17A6+	C1D	-0.363315	9.26658e-08	3.82638e-05
AMY	amy_excitatory_SLC17A6+	CNRIP1	-0.598403	0.000136916	0.00682656
AMY	amy_excitatory_SLC17A6+	PCBP1-AS1	-0.640537	9.04201e-05	0.00512567
AMY	amy_excitatory_SLC17A6+	TIA1	-0.501477	0.00302744	0.0433079
AMY	amy_excitatory_SLC17A6+	ANKRD53	-1.73192	0.00324513	0.0452758
AMY	amy_excitatory_SLC17A6+	FBXO41	0.40262	0.00174168	0.0313648
AMY	amy_excitatory_SLC17A6+	RTKN	1.65687	0.000814994	0.0204913
AMY	amy_excitatory_SLC17A6+	AUP1	0.805194	0.000777328	0.0200284
AMY	amy_excitatory_SLC17A6+	MRPL19	-0.539671	0.00113059	0.0247714
AMY	amy_excitatory_SLC17A6+	AC012494.1	0.985459	0.00266594	0.0400301
AMY	amy_excitatory_SLC17A6+	AC008067.1	-1.21836	0.00176726	0.0315172
AMY	amy_excitatory_SLC17A6+	TGOLN2	-0.521098	0.00152135	0.0294626
AMY	amy_excitatory_SLC17A6+	RMND5A	-0.504204	0.00258154	0.039304
AMY	amy_excitatory_SLC17A6+	CYTOR	0.445922	0.00359648	0.0481444
AMY	amy_excitatory_SLC17A6+	RGPD2	-1.6231	4.74736e-05	0.00338655
AMY	amy_excitatory_SLC17A6+	TSGA10	0.446852	0.000329131	0.0117045
AMY	amy_excitatory_SLC17A6+	SH3RF3	0.307456	9.76795e-06	0.00123375
AMY	amy_excitatory_SLC17A6+	MIR4435-2HG	0.718485	8.39074e-06	0.00110531
AMY	amy_excitatory_SLC17A6+	AC093675.1	1.66733	0.00092371	0.0220132
AMY	amy_excitatory_SLC17A6+	SLC35F5	-0.422949	0.00347457	0.0471593
AMY	amy_excitatory_SLC17A6+	ACTR3	-0.530548	0.00165573	0.030576
AMY	amy_excitatory_SLC17A6+	BIN1	0.954326	5.08766e-06	0.000802124
AMY	amy_excitatory_SLC17A6+	MAP3K2	-0.268869	0.000636011	0.0176276
AMY	amy_excitatory_SLC17A6+	WDR33	-0.517688	0.00124567	0.0261968
AMY	amy_excitatory_SLC17A6+	SMPD4	0.386988	0.000465081	0.0147944
AMY	amy_excitatory_SLC17A6+	LRP1B	0.539275	0.00145364	0.0286218
AMY	amy_excitatory_SLC17A6+	ORC4	-0.355265	0.000182021	0.00812547
AMY	amy_excitatory_SLC17A6+	EPC2	-0.528492	4.74167e-05	0.00338655
AMY	amy_excitatory_SLC17A6+	AC097448.1	-2.14122	8.13162e-05	0.00474462
AMY	amy_excitatory_SLC17A6+	ARL6IP6	-0.303635	0.000994074	0.0231004
AMY	amy_excitatory_SLC17A6+	RPRM	-2.02163	0.00184314	0.0320934
AMY	amy_excitatory_SLC17A6+	AC061961.1	-1.03395	0.000671799	0.0181903
AMY	amy_excitatory_SLC17A6+	ACVR1	-0.866714	0.000469685	0.0148834
AMY	amy_excitatory_SLC17A6+	CCDC148-AS1	-2.37288	8.66329e-12	2.06687e-08
AMY	amy_excitatory_SLC17A6+	AC011900.1	-1.61086	7.85227e-06	0.00104723
AMY	amy_excitatory_SLC17A6+	AC016766.1	2.6915	0.0010416	0.0237617
AMY	amy_excitatory_SLC17A6+	TTC21B	-0.129381	0.00279082	0.040993
AMY	amy_excitatory_SLC17A6+	AC016723.1	-1.31191	0.00165994	0.0306205
AMY	amy_excitatory_SLC17A6+	LRP2	1.55512	0.00378174	0.0496619
AMY	amy_excitatory_SLC17A6+	CCDC173	-0.685285	0.00132788	0.0270514
AMY	amy_excitatory_SLC17A6+	HAT1	-0.696153	0.000303375	0.0111273
AMY	amy_excitatory_SLC17A6+	SP3	-0.347313	0.00277721	0.0409563
AMY	amy_excitatory_SLC17A6+	OLA1	-0.367691	1.11299e-06	0.000277993
AMY	amy_excitatory_SLC17A6+	AC092162.2	-0.971484	0.000539671	0.0160769
AMY	amy_excitatory_SLC17A6+	AC079305.3	-0.51294	0.000813551	0.020479
AMY	amy_excitatory_SLC17A6+	AGPS	-0.354138	0.000136821	0.00682656
AMY	amy_excitatory_SLC17A6+	PJVK	-0.54897	7.67564e-06	0.00103687
AMY	amy_excitatory_SLC17A6+	UBE2E3	-0.439796	3.67901e-06	0.000655554
AMY	amy_excitatory_SLC17A6+	NCKAP1	-0.533838	0.000553017	0.016311
AMY	amy_excitatory_SLC17A6+	AC021851.1	-0.752809	5.97221e-06	0.000903066
AMY	amy_excitatory_SLC17A6+	AC021851.2	-1.32194	0.000155197	0.00724432
AMY	amy_excitatory_SLC17A6+	SLC40A1	-0.937491	0.000539297	0.0160769
AMY	amy_excitatory_SLC17A6+	PMS1	-0.223047	0.000336487	0.0119422
AMY	amy_excitatory_SLC17A6+	AC006460.2	-0.647212	1.39499e-06	0.000315298
AMY	amy_excitatory_SLC17A6+	AC098617.1	-1.6315	0.000654265	0.017897
AMY	amy_excitatory_SLC17A6+	PPIL3	-0.274586	0.00172469	0.0313304
AMY	amy_excitatory_SLC17A6+	AC064836.4	-0.798191	0.002183	0.0355102
AMY	amy_excitatory_SLC17A6+	FASTKD2	-0.384069	0.0010767	0.0241431
AMY	amy_excitatory_SLC17A6+	PTH2R	-1.47925	0.00102804	0.0236085
AMY	amy_excitatory_SLC17A6+	AC007038.1	-1.04968	4.87052e-07	0.00014326
AMY	amy_excitatory_SLC17A6+	SPAG16-DT	-0.804598	0.00193828	0.0330571
AMY	amy_excitatory_SLC17A6+	SPAG16	-0.484963	0.000185291	0.00816956
AMY	amy_excitatory_SLC17A6+	XRCC5	-0.552346	0.00180827	0.0317216
AMY	amy_excitatory_SLC17A6+	PNKD	0.421364	0.000894118	0.0215274
AMY	amy_excitatory_SLC17A6+	CATIP-AS2	-1.68179	1.87856e-05	0.00185882
AMY	amy_excitatory_SLC17A6+	STK36	0.324252	0.000300803	0.0111131
AMY	amy_excitatory_SLC17A6+	CYP27A1	-0.625714	0.00350383	0.0473316
AMY	amy_excitatory_SLC17A6+	CDK5R2	0.589346	0.000665623	0.0180758
AMY	amy_excitatory_SLC17A6+	ABCB6	0.794291	0.000198714	0.00853355
AMY	amy_excitatory_SLC17A6+	DNAJB2	0.668998	0.000685298	0.0183704
AMY	amy_excitatory_SLC17A6+	GMPPA	1.18962	2.41535e-06	0.000471477
AMY	amy_excitatory_SLC17A6+	CHPF	0.579378	1.3639e-06	0.000315298
AMY	amy_excitatory_SLC17A6+	STK11IP	0.844032	0.000264262	0.0103168
AMY	amy_excitatory_SLC17A6+	CUL3	-0.400766	2.25058e-06	0.000447449
AMY	amy_excitatory_SLC17A6+	GCSIR	-1.65498	3.54506e-07	0.000110318
AMY	amy_excitatory_SLC17A6+	AC009407.1	1.32218	0.0015672	0.029734
AMY	amy_excitatory_SLC17A6+	ASB18	1.74565	0.00234894	0.0368957
AMY	amy_excitatory_SLC17A6+	TWIST2	-2.39557	1.29323e-11	2.77683e-08
AMY	amy_excitatory_SLC17A6+	RNPEPL1	0.902528	4.30535e-05	0.00318774
AMY	amy_excitatory_SLC17A6+	KIF1A	0.484722	7.51466e-09	7.01543e-06
AMY	amy_excitatory_SLC17A6+	AC005237.1	-1.25989	0.000569434	0.0165835
AMY	amy_excitatory_SLC17A6+	STK25	0.385124	4.36955e-08	2.34557e-05
AMY	amy_excitatory_SLC17A6+	BOK	0.68904	1.86544e-05	0.00185438
AMY	amy_excitatory_SLC17A6+	SUMF1	-0.514714	1.64068e-05	0.00171562
AMY	amy_excitatory_SLC17A6+	ARL8B	-0.381464	0.000709473	0.0189005
AMY	amy_excitatory_SLC17A6+	GRM7-AS1	-1.01455	0.00110408	0.0245373
AMY	amy_excitatory_SLC17A6+	AC077690.1	-1.12077	3.43686e-05	0.00281795
AMY	amy_excitatory_SLC17A6+	AC022382.2	-1.22038	7.02386e-06	0.000987377
AMY	amy_excitatory_SLC17A6+	OGG1	-0.564591	0.00180469	0.0317216
AMY	amy_excitatory_SLC17A6+	IL17RC	-1.59638	0.00153268	0.0294626
AMY	amy_excitatory_SLC17A6+	CRELD1	0.745036	0.00176635	0.0315172
AMY	amy_excitatory_SLC17A6+	ATP2B2	0.574555	0.00179464	0.0316692
AMY	amy_excitatory_SLC17A6+	VGLL4	-0.365382	5.39334e-05	0.00371172
AMY	amy_excitatory_SLC17A6+	TAMM41	-0.432194	0.00143459	0.0284427
AMY	amy_excitatory_SLC17A6+	BTD	-0.924501	0.000712962	0.0189699
AMY	amy_excitatory_SLC17A6+	AC061958.1	-1.13379	0.00261863	0.0395688
AMY	amy_excitatory_SLC17A6+	UBE2E2	0.463874	7.83748e-08	3.3574e-05
AMY	amy_excitatory_SLC17A6+	THRB	0.696174	0.00106815	0.0240542
AMY	amy_excitatory_SLC17A6+	THRB-IT1	1.49637	5.83641e-06	0.00088879
AMY	amy_excitatory_SLC17A6+	TOP2B	-0.571931	0.000535426	0.0160568
AMY	amy_excitatory_SLC17A6+	SLC4A7	-0.555044	0.00202582	0.034063
AMY	amy_excitatory_SLC17A6+	STT3B	-0.509488	0.00100276	0.0232268
AMY	amy_excitatory_SLC17A6+	DYNC1LI1	-0.398817	0.000595785	0.016944
AMY	amy_excitatory_SLC17A6+	CLASP2	-0.222413	0.00227183	0.0362687
AMY	amy_excitatory_SLC17A6+	DCLK3	-0.885503	0.000319069	0.0115338
AMY	amy_excitatory_SLC17A6+	SLC22A14	0.88537	3.50767e-05	0.00285023
AMY	amy_excitatory_SLC17A6+	CX3CR1	-1.37762	3.41725e-05	0.00281795
AMY	amy_excitatory_SLC17A6+	AC006059.1	-0.73201	1.64062e-05	0.00171562
AMY	amy_excitatory_SLC17A6+	KRBOX1	-0.639532	0.00186561	0.0323572
AMY	amy_excitatory_SLC17A6+	SNRK	-0.415944	2.82831e-08	1.84029e-05
AMY	amy_excitatory_SLC17A6+	TCAIM	-0.183942	0.00225515	0.0361922
AMY	amy_excitatory_SLC17A6+	ZKSCAN7-AS1	-0.511389	8.23543e-12	2.06687e-08
AMY	amy_excitatory_SLC17A6+	ZNF660	-0.508096	0.000250071	0.0100178
AMY	amy_excitatory_SLC17A6+	ZNF589	-0.334734	7.03562e-06	0.000987377
AMY	amy_excitatory_SLC17A6+	SPINK8	-1.87801	5.54182e-07	0.000156571
AMY	amy_excitatory_SLC17A6+	QARS	0.808371	0.000793098	0.0201877
AMY	amy_excitatory_SLC17A6+	SEMA3B	1.39929	0.00111374	0.0246284
AMY	amy_excitatory_SLC17A6+	PCBP4	0.786479	0.00376845	0.0496418
AMY	amy_excitatory_SLC17A6+	TWF2	0.796132	0.00238724	0.0374152
AMY	amy_excitatory_SLC17A6+	BAP1	0.464842	0.00250558	0.0387481
AMY	amy_excitatory_SLC17A6+	NISCH	0.429356	0.000183717	0.00815035
AMY	amy_excitatory_SLC17A6+	SFMBT1	-0.456019	4.13203e-08	2.27495e-05
AMY	amy_excitatory_SLC17A6+	LRTM1	-0.919705	0.000488771	0.0152704
AMY	amy_excitatory_SLC17A6+	TASOR	-0.520289	0.00150777	0.0292455
AMY	amy_excitatory_SLC17A6+	IL17RD	-0.823984	0.0021855	0.0355238
AMY	amy_excitatory_SLC17A6+	ASB14	-1.97564	0.00216089	0.0353438
AMY	amy_excitatory_SLC17A6+	SYNPR-AS1	-2.13373	4.76907e-12	1.46288e-08
AMY	amy_excitatory_SLC17A6+	AC121493.1	1.25318	0.0013959	0.0279858
AMY	amy_excitatory_SLC17A6+	SHQ1	-0.44041	0.00142151	0.0282357
AMY	amy_excitatory_SLC17A6+	LINC00960	-1.47235	0.00231007	0.0366065
AMY	amy_excitatory_SLC17A6+	AC117461.1	-1.47393	0.00140493	0.028021
AMY	amy_excitatory_SLC17A6+	ABI3BP	-1.00657	0.000515335	0.0156732
AMY	amy_excitatory_SLC17A6+	TRMT10C	0.573518	0.00113677	0.0247966
AMY	amy_excitatory_SLC17A6+	MYH15	-0.937849	0.00113455	0.0247966
AMY	amy_excitatory_SLC17A6+	CIP2A	-0.435553	0.000762175	0.0198369
AMY	amy_excitatory_SLC17A6+	CD200	-0.64931	0.000216033	0.00900956
AMY	amy_excitatory_SLC17A6+	ATG3	-0.365041	0.0031732	0.0445327
AMY	amy_excitatory_SLC17A6+	SLC35A5	-0.43498	0.00303478	0.0433564
AMY	amy_excitatory_SLC17A6+	UPK1B	-1.50718	0.00117989	0.0252588
AMY	amy_excitatory_SLC17A6+	ARHGAP31	-1.2045	0.00139721	0.0279858
AMY	amy_excitatory_SLC17A6+	AC083798.2	-0.590152	0.00057265	0.0165835
AMY	amy_excitatory_SLC17A6+	AC092902.4	0.750268	0.00233508	0.0367857
AMY	amy_excitatory_SLC17A6+	AC079848.1	-0.796002	6.67238e-05	0.00427373
AMY	amy_excitatory_SLC17A6+	PLXNA1	0.783924	5.53802e-05	0.0037567
AMY	amy_excitatory_SLC17A6+	ALG1L2	-0.746638	0.0034528	0.047102
AMY	amy_excitatory_SLC17A6+	LINC02021	-0.480493	0.000794107	0.0201877
AMY	amy_excitatory_SLC17A6+	DNAJC13	-0.386999	0.00168453	0.0309676
AMY	amy_excitatory_SLC17A6+	RYK	-0.369351	0.00208018	0.0346244
AMY	amy_excitatory_SLC17A6+	PCCB	-0.239681	0.00375866	0.0495432
AMY	amy_excitatory_SLC17A6+	ARMC8	-0.325583	0.00246758	0.038469
AMY	amy_excitatory_SLC17A6+	HLTF	-0.371979	0.000587279	0.0168809
AMY	amy_excitatory_SLC17A6+	ANKUB1	-1.34724	0.00155331	0.0296395
AMY	amy_excitatory_SLC17A6+	RNF13	-0.251793	0.000651637	0.0178925
AMY	amy_excitatory_SLC17A6+	IGSF10	-1.70896	0.000397168	0.0133042
AMY	amy_excitatory_SLC17A6+	RARRES1	-1.39883	0.000573071	0.0165835
AMY	amy_excitatory_SLC17A6+	IQCJ-SCHIP1	0.867193	0.00201272	0.0339447
AMY	amy_excitatory_SLC17A6+	BCHE	-0.79991	0.000434582	0.0140957
AMY	amy_excitatory_SLC17A6+	LINC02082	-0.851352	0.000195524	0.00849202
AMY	amy_excitatory_SLC17A6+	PHC3	-0.401951	0.00184441	0.0320934
AMY	amy_excitatory_SLC17A6+	SLC7A14-AS1	-0.814484	1.13267e-05	0.00135814
AMY	amy_excitatory_SLC17A6+	NAALADL2	-0.498769	0.0015306	0.0294626
AMY	amy_excitatory_SLC17A6+	TBL1XR1	-0.363547	0.00218057	0.0355032
AMY	amy_excitatory_SLC17A6+	AC068308.1	-1.45066	0.00177514	0.0315529
AMY	amy_excitatory_SLC17A6+	EIF2B5	0.549719	0.000190938	0.00833296
AMY	amy_excitatory_SLC17A6+	ABCF3	0.848691	0.000846226	0.0209849
AMY	amy_excitatory_SLC17A6+	FGF12-AS1	-1.48639	4.14287e-05	0.00318021
AMY	amy_excitatory_SLC17A6+	LINC02028	-1.38874	0.00018244	0.00812729
AMY	amy_excitatory_SLC17A6+	ATP13A3	-0.374229	0.00264019	0.0397826
AMY	amy_excitatory_SLC17A6+	SLC51A	-0.760537	0.001115	0.0246288
AMY	amy_excitatory_SLC17A6+	PIGX	-0.260074	0.00248226	0.0385388
AMY	amy_excitatory_SLC17A6+	AC024560.5	-1.53479	1.04818e-05	0.00130852
AMY	amy_excitatory_SLC17A6+	ZNF595	-0.594037	0.00044981	0.0143939
AMY	amy_excitatory_SLC17A6+	ZNF732	-1.11455	6.96176e-05	0.00434543
AMY	amy_excitatory_SLC17A6+	ZNF141	-0.459005	0.00164084	0.0304249
AMY	amy_excitatory_SLC17A6+	GAK	0.344252	0.000144285	0.00700924
AMY	amy_excitatory_SLC17A6+	TMEM175	0.419466	0.000624111	0.0174491
AMY	amy_excitatory_SLC17A6+	DGKQ	0.771074	0.000213103	0.00897206
AMY	amy_excitatory_SLC17A6+	CRIPAK	0.844643	0.000348976	0.0121841
AMY	amy_excitatory_SLC17A6+	NAT8L	0.526126	1.3446e-06	0.000315298
AMY	amy_excitatory_SLC17A6+	POLN	0.817593	0.00268074	0.0400842
AMY	amy_excitatory_SLC17A6+	ZFYVE28	0.635529	1.88198e-09	2.0205e-06
AMY	amy_excitatory_SLC17A6+	RGS12	-0.482313	2.51331e-06	0.000486179
AMY	amy_excitatory_SLC17A6+	AFAP1	-0.70866	4.48564e-06	0.000728036
AMY	amy_excitatory_SLC17A6+	AC105916.1	-0.494125	0.00213261	0.035143
AMY	amy_excitatory_SLC17A6+	HS3ST1	-1.24982	0.00103873	0.0237525
AMY	amy_excitatory_SLC17A6+	CC2D2A	-0.688472	7.70229e-05	0.00460678
AMY	amy_excitatory_SLC17A6+	BST1	-1.35187	0.00192653	0.0329613
AMY	amy_excitatory_SLC17A6+	AC110296.1	-1.83814	0.00121819	0.025745
AMY	amy_excitatory_SLC17A6+	PPARGC1A	-0.462406	0.00180564	0.0317216
AMY	amy_excitatory_SLC17A6+	DHX15	-0.365784	0.00377476	0.0496619
AMY	amy_excitatory_SLC17A6+	CCDC149	-0.35919	0.0016095	0.0301475
AMY	amy_excitatory_SLC17A6+	SEPSECS	-1.03793	0.000789223	0.020185
AMY	amy_excitatory_SLC17A6+	ZCCHC4	-0.690093	0.00329515	0.0457656
AMY	amy_excitatory_SLC17A6+	ANAPC4	-0.609921	1.58382e-05	0.00167526
AMY	amy_excitatory_SLC17A6+	N4BP2	-0.747059	0.000763631	0.0198507
AMY	amy_excitatory_SLC17A6+	ATP8A1	-0.209562	2.98869e-08	1.88745e-05
AMY	amy_excitatory_SLC17A6+	AC095060.1	-0.962459	0.00347094	0.0471593
AMY	amy_excitatory_SLC17A6+	TEC	0.944015	0.00224394	0.0361184
AMY	amy_excitatory_SLC17A6+	KIT	-1.73765	0.00251133	0.0387481
AMY	amy_excitatory_SLC17A6+	SRD5A3-AS1	-1.25105	0.000632649	0.0176257
AMY	amy_excitatory_SLC17A6+	CLOCK	-0.183842	0.00270448	0.0403268
AMY	amy_excitatory_SLC17A6+	UTP3	0.775668	0.000209008	0.00888999
AMY	amy_excitatory_SLC17A6+	SLC4A4	-1.41314	0.000599999	0.0170412
AMY	amy_excitatory_SLC17A6+	BTC	0.877322	0.00378385	0.0496619
AMY	amy_excitatory_SLC17A6+	CNOT6L	-0.415866	0.00222834	0.0359481
AMY	amy_excitatory_SLC17A6+	BMP2K	-0.409672	0.00275404	0.0407264
AMY	amy_excitatory_SLC17A6+	PAQR3	-0.199237	0.00128399	0.0266118
AMY	amy_excitatory_SLC17A6+	AC124016.2	-0.635569	2.09521e-06	0.000437008
AMY	amy_excitatory_SLC17A6+	HNRNPD	-0.339616	0.00182839	0.031944
AMY	amy_excitatory_SLC17A6+	MAPK10	0.344329	0.00190202	0.0327245
AMY	amy_excitatory_SLC17A6+	PPM1K	-0.335648	0.00158688	0.0299153
AMY	amy_excitatory_SLC17A6+	GSTCD	-0.475573	0.000563559	0.0165537
AMY	amy_excitatory_SLC17A6+	CYP2U1	0.471297	0.0025828	0.039304
AMY	amy_excitatory_SLC17A6+	LRIT3	-0.905221	0.00278173	0.0409666
AMY	amy_excitatory_SLC17A6+	ENPEP	-1.02149	0.00169787	0.0310639
AMY	amy_excitatory_SLC17A6+	AP1AR	-0.403572	0.000417456	0.0138114
AMY	amy_excitatory_SLC17A6+	ANKRD50	-0.36238	7.35761e-05	0.0044811
AMY	amy_excitatory_SLC17A6+	AC093916.1	-1.905	0.00050006	0.0154078
AMY	amy_excitatory_SLC17A6+	PCDH10	-0.664492	0.00275036	0.0407219
AMY	amy_excitatory_SLC17A6+	HHIP	-0.859973	3.05613e-09	3.12482e-06
AMY	amy_excitatory_SLC17A6+	LINC02355	0.786684	0.000985709	0.0230056
AMY	amy_excitatory_SLC17A6+	ARFIP1	-0.389305	0.00378375	0.0496619
AMY	amy_excitatory_SLC17A6+	GASK1B	-1.51153	0.00361673	0.0483336
AMY	amy_excitatory_SLC17A6+	TMA16	-0.499652	0.00012723	0.00653489
AMY	amy_excitatory_SLC17A6+	DDX60L	-3.45572	0.00167696	0.030855
AMY	amy_excitatory_SLC17A6+	TENM3-AS1	-1.43781	0.000654394	0.017897
AMY	amy_excitatory_SLC17A6+	ANKRD37	1.03529	3.79007e-05	0.00299193
AMY	amy_excitatory_SLC17A6+	ZDHHC11	1.26608	0.00173975	0.0313648
AMY	amy_excitatory_SLC17A6+	SRD5A1	0.316593	0.00375465	0.0495207
AMY	amy_excitatory_SLC17A6+	MARCH6	-0.501494	0.00079174	0.0201877
AMY	amy_excitatory_SLC17A6+	ZNF622	-0.638571	0.00162137	0.0302468
AMY	amy_excitatory_SLC17A6+	SUB1	-0.551282	0.00218092	0.0355032
AMY	amy_excitatory_SLC17A6+	C1QTNF3	-0.634765	0.00248408	0.0385391
AMY	amy_excitatory_SLC17A6+	NADK2	-0.519991	1.5627e-05	0.00166111
AMY	amy_excitatory_SLC17A6+	TTC33	-0.426076	0.000154957	0.00724432
AMY	amy_excitatory_SLC17A6+	OXCT1	-0.534226	0.00269086	0.0401994
AMY	amy_excitatory_SLC17A6+	NDUFS4	-0.487594	0.000735508	0.0193989
AMY	amy_excitatory_SLC17A6+	MTREX	-0.404497	0.00267934	0.0400842
AMY	amy_excitatory_SLC17A6+	MAP3K1	-0.95544	0.0020134	0.0339447
AMY	amy_excitatory_SLC17A6+	SETD9	-1.10174	1.45484e-05	0.0015938
AMY	amy_excitatory_SLC17A6+	TRIM23	-0.47743	1.68557e-05	0.00174002
AMY	amy_excitatory_SLC17A6+	AC010273.2	-1.29741	0.000420782	0.0138192
AMY	amy_excitatory_SLC17A6+	OCLN	-0.49951	0.000614264	0.017309
AMY	amy_excitatory_SLC17A6+	AC025774.1	-0.778231	9.04726e-05	0.00512567
AMY	amy_excitatory_SLC17A6+	CERT1	-0.194512	1.11342e-06	0.000277993
AMY	amy_excitatory_SLC17A6+	CRHBP	-1.94844	0.000233061	0.00949581
AMY	amy_excitatory_SLC17A6+	ZBED3	-0.578689	4.34296e-05	0.00319546
AMY	amy_excitatory_SLC17A6+	SCAMP1	-0.50325	0.000429314	0.0140308
AMY	amy_excitatory_SLC17A6+	BHMT	-1.15884	0.000392512	0.0132032
AMY	amy_excitatory_SLC17A6+	TENT2	-0.408698	0.00176933	0.0315279
AMY	amy_excitatory_SLC17A6+	SERINC5	-0.686412	0.000476993	0.0150617
AMY	amy_excitatory_SLC17A6+	AC008771.1	-1.14879	7.19636e-05	0.00443931
AMY	amy_excitatory_SLC17A6+	CKMT2-AS1	-0.504518	0.00169677	0.0310639
AMY	amy_excitatory_SLC17A6+	SSBP2	-0.506942	0.000383135	0.0130375
AMY	amy_excitatory_SLC17A6+	ATG10	-0.550023	0.000121493	0.00631648
AMY	amy_excitatory_SLC17A6+	VCAN	-0.912803	0.000399992	0.0133779
AMY	amy_excitatory_SLC17A6+	RASA1	-0.387979	6.61743e-05	0.00425418
AMY	amy_excitatory_SLC17A6+	TMEM161B	-0.344154	7.31288e-06	0.00100655
AMY	amy_excitatory_SLC17A6+	LINC02060	-1.16942	0.000220887	0.00919164
AMY	amy_excitatory_SLC17A6+	ARRDC3	-0.78324	0.00309268	0.0437746
AMY	amy_excitatory_SLC17A6+	AC114316.1	3.24275	0.000189552	0.00828932
AMY	amy_excitatory_SLC17A6+	ERAP1	-0.48497	0.00200789	0.0339447
AMY	amy_excitatory_SLC17A6+	LIX1	-1.4336	9.77495e-05	0.00540948
AMY	amy_excitatory_SLC17A6+	FER	-0.210043	0.00149804	0.0291195
AMY	amy_excitatory_SLC17A6+	APC	-0.277797	0.00144685	0.0285541
AMY	amy_excitatory_SLC17A6+	DMXL1	-0.388027	5.54052e-05	0.0037567
AMY	amy_excitatory_SLC17A6+	TNFAIP8	-1.62759	0.000681126	0.0183704
AMY	amy_excitatory_SLC17A6+	CSNK1G3	-0.502588	0.000149865	0.00711926
AMY	amy_excitatory_SLC17A6+	AC116362.1	-0.76862	0.000327852	0.0116993
AMY	amy_excitatory_SLC17A6+	MEIKIN	1.29983	0.00014571	0.00701775
AMY	amy_excitatory_SLC17A6+	TH2LCRR	-1.31773	1.18347e-05	0.00136621
AMY	amy_excitatory_SLC17A6+	KIF3A	-0.284084	0.00253759	0.0388639
AMY	amy_excitatory_SLC17A6+	FSTL4	0.741642	0.00229259	0.0364372
AMY	amy_excitatory_SLC17A6+	AC109454.2	-1.11125	5.58116e-05	0.0037567
AMY	amy_excitatory_SLC17A6+	H2AFY	-0.31856	0.00304726	0.0434179
AMY	amy_excitatory_SLC17A6+	BRD8	-0.20471	0.00180346	0.0317216
AMY	amy_excitatory_SLC17A6+	REEP2	0.40824	5.65408e-05	0.00378207
AMY	amy_excitatory_SLC17A6+	APBB3	0.964241	2.94121e-06	0.000539775
AMY	amy_excitatory_SLC17A6+	PCDHA4	-1.18875	0.00173872	0.0313648
AMY	amy_excitatory_SLC17A6+	PCDHGB6	-1.37857	1.89334e-05	0.00186485
AMY	amy_excitatory_SLC17A6+	RELL2	0.769694	0.00131336	0.0268319
AMY	amy_excitatory_SLC17A6+	AC005740.5	-0.513287	0.0010307	0.0236342
AMY	amy_excitatory_SLC17A6+	AC091887.1	-3.05329	0.00247686	0.0384827
AMY	amy_excitatory_SLC17A6+	PCYOX1L	0.772217	0.00115177	0.0249462
AMY	amy_excitatory_SLC17A6+	SLC6A7	1.04241	0.00147772	0.028924
AMY	amy_excitatory_SLC17A6+	SAP30L-AS1	-1.04584	0.00326072	0.0454637
AMY	amy_excitatory_SLC17A6+	GEMIN5	-0.367004	0.000447025	0.0143691
AMY	amy_excitatory_SLC17A6+	FBLL1	0.709954	5.70339e-05	0.0038032
AMY	amy_excitatory_SLC17A6+	PANK3	-0.593921	0.000968521	0.0227777
AMY	amy_excitatory_SLC17A6+	DOCK2	-1.76785	0.000745524	0.0195457
AMY	amy_excitatory_SLC17A6+	KCNMB1	-1.6617	2.00085e-06	0.000427238
AMY	amy_excitatory_SLC17A6+	CLTB	0.688685	0.000542992	0.016126
AMY	amy_excitatory_SLC17A6+	SNCB	1.2654	0.000357161	0.0124093
AMY	amy_excitatory_SLC17A6+	UNC5A	0.606595	0.000980996	0.0229443
AMY	amy_excitatory_SLC17A6+	NSD1	-0.274336	0.00121531	0.0257095
AMY	amy_excitatory_SLC17A6+	GRK6	0.977754	1.53701e-05	0.00164827
AMY	amy_excitatory_SLC17A6+	CNOT6	-0.476598	0.00302681	0.0433079
AMY	amy_excitatory_SLC17A6+	MGAT1	0.396368	0.00307691	0.0437079
AMY	amy_excitatory_SLC17A6+	ZFP62	-0.557211	2.80327e-05	0.00246688
AMY	amy_excitatory_SLC17A6+	BTNL9	2.12458	0.000324295	0.011621
AMY	amy_excitatory_SLC17A6+	AL031768.2	-1.90629	0.000174947	0.00796545
AMY	amy_excitatory_SLC17A6+	CDYL	-0.546799	0.00371445	0.0492021
AMY	amy_excitatory_SLC17A6+	GCNT2	-1.32341	2.49681e-18	2.68057e-14
AMY	amy_excitatory_SLC17A6+	MAK	-1.50246	0.000225901	0.00932797
AMY	amy_excitatory_SLC17A6+	NUP153	-0.426666	0.00181834	0.0318462
AMY	amy_excitatory_SLC17A6+	CDKAL1	-0.322577	0.00105735	0.0238984
AMY	amy_excitatory_SLC17A6+	SOX4	-1.51447	4.28036e-05	0.00318021
AMY	amy_excitatory_SLC17A6+	NRSN1	-0.494053	8.9815e-07	0.000241064
AMY	amy_excitatory_SLC17A6+	MRS2	-0.409529	0.000128359	0.00653489
AMY	amy_excitatory_SLC17A6+	LINC00240	-0.726178	2.64463e-07	8.58685e-05
AMY	amy_excitatory_SLC17A6+	ZNF391	-0.475657	0.000853058	0.0210851
AMY	amy_excitatory_SLC17A6+	C6orf136	0.462576	0.00102682	0.0236059
AMY	amy_excitatory_SLC17A6+	CCHCR1	0.875452	0.00174667	0.0313648
AMY	amy_excitatory_SLC17A6+	PRRC2A	0.491505	0.00280886	0.0411404
AMY	amy_excitatory_SLC17A6+	VARS	0.722852	1.08905e-05	0.00135169
AMY	amy_excitatory_SLC17A6+	SKIV2L	0.713005	0.00202977	0.0341028
AMY	amy_excitatory_SLC17A6+	HLA-DMA	-0.563391	0.000905027	0.0216946
AMY	amy_excitatory_SLC17A6+	HCG24	1.65223	0.00045499	0.014538
AMY	amy_excitatory_SLC17A6+	RING1	0.472361	4.9719e-05	0.00350874
AMY	amy_excitatory_SLC17A6+	SCUBE3	-0.952202	0.00273128	0.0405855
AMY	amy_excitatory_SLC17A6+	BRPF3	-0.443998	3.45157e-05	0.00281795
AMY	amy_excitatory_SLC17A6+	OARD1	-0.374542	0.00138466	0.0278124
AMY	amy_excitatory_SLC17A6+	TREM2	-1.7944	4.64885e-05	0.00334966
AMY	amy_excitatory_SLC17A6+	C6orf132	-1.77756	0.000289583	0.0108515
AMY	amy_excitatory_SLC17A6+	SRF	0.956903	3.62585e-06	0.000654237
AMY	amy_excitatory_SLC17A6+	TMEM63B	0.364427	0.00224307	0.0361184
AMY	amy_excitatory_SLC17A6+	TRAM2-AS1	-0.937453	6.16403e-05	0.00403518
AMY	amy_excitatory_SLC17A6+	MLIP	2.20048	5.8627e-08	2.80633e-05
AMY	amy_excitatory_SLC17A6+	ZNF451-AS1	-2.28099	0.00269219	0.0401994
AMY	amy_excitatory_SLC17A6+	PRIM2	-0.451059	0.000464126	0.0147859
AMY	amy_excitatory_SLC17A6+	AL021368.5	-0.79146	0.000110377	0.00593987
AMY	amy_excitatory_SLC17A6+	AL021368.1	-0.739053	0.000256142	0.0101661
AMY	amy_excitatory_SLC17A6+	AL021368.2	-0.464008	7.97444e-08	3.3574e-05
AMY	amy_excitatory_SLC17A6+	LMBRD1	-0.558874	5.35798e-05	0.00369924
AMY	amy_excitatory_SLC17A6+	FAM135A	-0.207221	0.00135043	0.0273293
AMY	amy_excitatory_SLC17A6+	SENP6	-0.29202	0.000665493	0.0180758
AMY	amy_excitatory_SLC17A6+	PGM3	-0.437441	0.00359051	0.0481444
AMY	amy_excitatory_SLC17A6+	SNX14	-0.473761	9.67131e-10	1.15368e-06
AMY	amy_excitatory_SLC17A6+	AL450338.2	-0.705178	0.00254081	0.0388855
AMY	amy_excitatory_SLC17A6+	RRAGD	-0.444129	0.00346479	0.0471593
AMY	amy_excitatory_SLC17A6+	MANEA	-0.567494	0.000212871	0.00897206
AMY	amy_excitatory_SLC17A6+	FAXC	-0.399494	0.000329244	0.0117045
AMY	amy_excitatory_SLC17A6+	TSTD3	-0.575272	0.00187626	0.0324847
AMY	amy_excitatory_SLC17A6+	HACE1	-0.186833	0.00346912	0.0471593
AMY	amy_excitatory_SLC17A6+	LIN28B	0.576599	0.000306181	0.0111808
AMY	amy_excitatory_SLC17A6+	CRYBG1	-1.10844	0.000761045	0.0198315
AMY	amy_excitatory_SLC17A6+	MICAL1	0.68478	0.000561529	0.0165393
AMY	amy_excitatory_SLC17A6+	FIG4	-0.495945	4.48744e-05	0.00326625
AMY	amy_excitatory_SLC17A6+	AL080317.2	-0.990883	3.94939e-05	0.00310066
AMY	amy_excitatory_SLC17A6+	HDAC2-AS2	-0.307531	0.000142526	0.00698701
AMY	amy_excitatory_SLC17A6+	AL137009.1	-1.35729	0.000184575	0.00815472
AMY	amy_excitatory_SLC17A6+	FAM184A	-0.5883	0.000225777	0.00932797
AMY	amy_excitatory_SLC17A6+	SMPDL3A	-0.621337	2.12031e-05	0.00204272
AMY	amy_excitatory_SLC17A6+	RNF217-AS1	-0.704932	0.00248797	0.0385437
AMY	amy_excitatory_SLC17A6+	RNF217	-0.396351	0.00161278	0.0301506
AMY	amy_excitatory_SLC17A6+	AL355881.1	-1.63578	2.85448e-05	0.00249647
AMY	amy_excitatory_SLC17A6+	ZC3H12D	-1.08937	0.00113634	0.0247966
AMY	amy_excitatory_SLC17A6+	AL080276.2	-0.796864	4.36042e-05	0.00319546
AMY	amy_excitatory_SLC17A6+	AL450345.2	-3.5639	0.00154359	0.0295929
AMY	amy_excitatory_SLC17A6+	AFDN-DT	-0.709947	0.00226556	0.0362542
AMY	amy_excitatory_SLC17A6+	ERMARD	-0.43497	6.87116e-05	0.00430477
AMY	amy_excitatory_SLC17A6+	AC147651.1	1.62761	0.00098081	0.0229443
AMY	amy_excitatory_SLC17A6+	PRKAR1B	0.420291	0.00106585	0.0240542
AMY	amy_excitatory_SLC17A6+	ADAP1	0.888052	0.0014565	0.0286362
AMY	amy_excitatory_SLC17A6+	MICALL2	0.987848	0.000584358	0.0168421
AMY	amy_excitatory_SLC17A6+	BRAT1	0.51682	0.000179682	0.00808678
AMY	amy_excitatory_SLC17A6+	AP5Z1	0.632194	0.00360533	0.0482328
AMY	amy_excitatory_SLC17A6+	AC006042.2	-1.2417	0.00117262	0.0251281
AMY	amy_excitatory_SLC17A6+	TMEM106B	-0.602723	0.0010934	0.0243796
AMY	amy_excitatory_SLC17A6+	AC019117.2	1.82346	0.000619658	0.0174153
AMY	amy_excitatory_SLC17A6+	MACC1	-0.944005	0.00272268	0.0405418
AMY	amy_excitatory_SLC17A6+	NPY	-6.95074	0.00286061	0.0417276
AMY	amy_excitatory_SLC17A6+	NFE2L3	-0.526859	0.00194339	0.0330916
AMY	amy_excitatory_SLC17A6+	ZNRF2	-0.332321	0.00141255	0.0280836
AMY	amy_excitatory_SLC17A6+	BBS9	-0.278537	7.71038e-15	2.75929e-11
AMY	amy_excitatory_SLC17A6+	DPY19L1	-1.20908	0.00105005	0.0238084
AMY	amy_excitatory_SLC17A6+	AC005400.1	-0.813815	0.00288021	0.0419281
AMY	amy_excitatory_SLC17A6+	AC018647.3	-0.748926	0.00120492	0.0255905
AMY	amy_excitatory_SLC17A6+	HERPUD2	-0.286708	0.000207397	0.00885333
AMY	amy_excitatory_SLC17A6+	CDK13	-0.301012	1.37927e-05	0.00155659
AMY	amy_excitatory_SLC17A6+	TBRG4	0.558155	0.000569514	0.0165835
AMY	amy_excitatory_SLC17A6+	HUS1	-0.352165	0.00171618	0.0312551
AMY	amy_excitatory_SLC17A6+	NIPSNAP2	-0.436441	0.00336499	0.0464649
AMY	amy_excitatory_SLC17A6+	ZNF736	-0.265367	0.000402605	0.0134444
AMY	amy_excitatory_SLC17A6+	ZNF92	-0.586082	1.39016e-06	0.000315298
AMY	amy_excitatory_SLC17A6+	AC005089.1	1.27372	0.000587205	0.0168809
AMY	amy_excitatory_SLC17A6+	ABHD11	0.876382	0.0013373	0.0271917
AMY	amy_excitatory_SLC17A6+	LIMK1	0.616355	0.00111811	0.0246288
AMY	amy_excitatory_SLC17A6+	CLIP2	0.488388	0.000693162	0.0185119
AMY	amy_excitatory_SLC17A6+	AC211433.1	-2.25465	0.000620818	0.0174251
AMY	amy_excitatory_SLC17A6+	TRIM73	-1.39198	0.00178085	0.0316133
AMY	amy_excitatory_SLC17A6+	FGL2	-1.02099	0.000346413	0.0121738
AMY	amy_excitatory_SLC17A6+	GNAI1	-0.570163	0.00114846	0.0249341
AMY	amy_excitatory_SLC17A6+	CDK14	-0.298221	0.000159745	0.00740831
AMY	amy_excitatory_SLC17A6+	CYP51A1-AS1	-0.906977	0.000577932	0.0167017
AMY	amy_excitatory_SLC17A6+	CASD1	-0.442676	0.00382123	0.0499622
AMY	amy_excitatory_SLC17A6+	SGCE	-0.558428	4.19474e-05	0.00318021
AMY	amy_excitatory_SLC17A6+	AC002429.2	-1.95783	0.00108011	0.0241431
AMY	amy_excitatory_SLC17A6+	STAG3	-1.87026	6.01228e-05	0.00397218
AMY	amy_excitatory_SLC17A6+	SRRT	0.487635	6.19584e-05	0.00404368
AMY	amy_excitatory_SLC17A6+	RASA4	-0.596516	0.0011391	0.0248061
AMY	amy_excitatory_SLC17A6+	UPK3BL1	0.893154	3.99638e-07	0.000120859
AMY	amy_excitatory_SLC17A6+	AC007384.1	-1.75894	0.000512608	0.0156346
AMY	amy_excitatory_SLC17A6+	TMEM168	-0.403117	0.00215695	0.0353273
AMY	amy_excitatory_SLC17A6+	LSM8	-0.669362	0.00165242	0.030576
AMY	amy_excitatory_SLC17A6+	IMPDH1	0.612893	0.00149856	0.0291195
AMY	amy_excitatory_SLC17A6+	CEP41	-0.403451	0.000905392	0.0216946
AMY	amy_excitatory_SLC17A6+	AC007938.3	-0.611619	0.00032473	0.011621
AMY	amy_excitatory_SLC17A6+	AUXG01000058.1	-0.537359	4.0579e-06	0.000691518
AMY	amy_excitatory_SLC17A6+	AC016831.1	0.597676	8.73728e-06	0.00113701
AMY	amy_excitatory_SLC17A6+	CYREN	-0.334485	0.00310805	0.0438764
AMY	amy_excitatory_SLC17A6+	CLEC2L	0.811187	0.000804556	0.0203489
AMY	amy_excitatory_SLC17A6+	DENND11	-0.474178	4.4759e-05	0.00326625
AMY	amy_excitatory_SLC17A6+	SSBP1	-0.564106	0.00349535	0.0473217
AMY	amy_excitatory_SLC17A6+	AC073342.1	-1.35162	3.624e-05	0.00291119
AMY	amy_excitatory_SLC17A6+	ZYX	0.861324	0.00126977	0.0264721
AMY	amy_excitatory_SLC17A6+	EZH2	-0.761201	0.00157469	0.0297639
AMY	amy_excitatory_SLC17A6+	REPIN1	0.558938	0.00121033	0.0256548
AMY	amy_excitatory_SLC17A6+	AC073111.4	0.952949	2.6175e-05	0.0023837
AMY	amy_excitatory_SLC17A6+	FASTK	0.64357	9.26149e-07	0.00024551
AMY	amy_excitatory_SLC17A6+	TMUB1	0.438819	0.00257672	0.039295
AMY	amy_excitatory_SLC17A6+	AGAP3	0.49467	0.0012748	0.0265237
AMY	amy_excitatory_SLC17A6+	SMARCD3	0.512003	0.00175742	0.0314199
AMY	amy_excitatory_SLC17A6+	AC245123.1	-0.868599	0.000445571	0.0143438
AMY	amy_excitatory_SLC17A6+	FAM66E	-1.27899	0.000183452	0.00815035
AMY	amy_excitatory_SLC17A6+	ERI1	-0.329975	0.00250911	0.0387481
AMY	amy_excitatory_SLC17A6+	AC145124.1	-1.10655	8.97288e-05	0.00511632
AMY	amy_excitatory_SLC17A6+	AC011586.2	-1.30039	0.00160222	0.0300463
AMY	amy_excitatory_SLC17A6+	FAM160B2	0.570042	6.87657e-05	0.00430477
AMY	amy_excitatory_SLC17A6+	HR	1.42427	0.000635977	0.0176276
AMY	amy_excitatory_SLC17A6+	LGI3	0.988515	0.000169539	0.00777852
AMY	amy_excitatory_SLC17A6+	BIN3	0.333594	0.00107951	0.0241431
AMY	amy_excitatory_SLC17A6+	ADAM28	-0.856264	0.00180745	0.0317216
AMY	amy_excitatory_SLC17A6+	NEFM	1.1085	0.00011997	0.00626763
AMY	amy_excitatory_SLC17A6+	FZD3	-0.483726	1.81406e-07	6.60196e-05
AMY	amy_excitatory_SLC17A6+	HMBOX1	-0.526239	8.88852e-05	0.00508945
AMY	amy_excitatory_SLC17A6+	LEPROTL1	-0.434254	0.00259085	0.0393985
AMY	amy_excitatory_SLC17A6+	DCTN6	-0.410916	0.00104074	0.0237617
AMY	amy_excitatory_SLC17A6+	WRN	-0.414483	0.00055138	0.0163032
AMY	amy_excitatory_SLC17A6+	FUT10	-0.410498	0.00271955	0.0405233
AMY	amy_excitatory_SLC17A6+	KAT6A	-0.359737	2.98852e-05	0.00254641
AMY	amy_excitatory_SLC17A6+	RNF170	-0.24843	0.00274532	0.0407096
AMY	amy_excitatory_SLC17A6+	PCMTD1	-0.354095	0.000947407	0.0223792
AMY	amy_excitatory_SLC17A6+	OPRK1	-1.47535	0.000410607	0.0136268
AMY	amy_excitatory_SLC17A6+	RGS20	-1.06131	0.000379036	0.0129803
AMY	amy_excitatory_SLC17A6+	TCEA1	-0.491486	0.00212953	0.0351192
AMY	amy_excitatory_SLC17A6+	MCMDC2	-0.865666	2.06142e-08	1.51082e-05
AMY	amy_excitatory_SLC17A6+	SULF1	-1.07267	0.00107642	0.0241431
AMY	amy_excitatory_SLC17A6+	EYA1	-2.02148	2.50031e-07	8.5217e-05
AMY	amy_excitatory_SLC17A6+	AC027018.1	-1.05267	0.00382302	0.0499622
AMY	amy_excitatory_SLC17A6+	LY96	-1.18848	0.003723	0.049285
AMY	amy_excitatory_SLC17A6+	ZC2HC1A	-0.174929	0.00043617	0.0141258
AMY	amy_excitatory_SLC17A6+	AC036214.4	-0.979599	0.000510513	0.0156261
AMY	amy_excitatory_SLC17A6+	MRPS28	-0.637782	6.72858e-05	0.00427779
AMY	amy_excitatory_SLC17A6+	ZBTB10	-0.856432	4.26611e-05	0.00318021
AMY	amy_excitatory_SLC17A6+	ZNF704	-0.349165	0.000152119	0.00716295
AMY	amy_excitatory_SLC17A6+	ZFAND1	-0.413044	0.000664172	0.0180758
AMY	amy_excitatory_SLC17A6+	RALYL	0.535584	0.00195483	0.0331812
AMY	amy_excitatory_SLC17A6+	LINC00534	-0.651049	0.000876041	0.0212546
AMY	amy_excitatory_SLC17A6+	AC117834.1	-1.70683	0.00149457	0.0290946
AMY	amy_excitatory_SLC17A6+	CCNE2	-0.982744	6.36365e-06	0.000948892
AMY	amy_excitatory_SLC17A6+	NDUFAF6	-0.445718	2.09839e-06	0.000437008
AMY	amy_excitatory_SLC17A6+	TP53INP1	-0.660319	0.00154273	0.0295929
AMY	amy_excitatory_SLC17A6+	ZFPM2-AS1	-1.13694	1.10339e-09	1.24695e-06
AMY	amy_excitatory_SLC17A6+	EMC2	-0.37091	0.000419169	0.0138192
AMY	amy_excitatory_SLC17A6+	TRHR	-1.21907	0.00118327	0.025306
AMY	amy_excitatory_SLC17A6+	SYBU	-0.487762	1.14038e-06	0.000281451
AMY	amy_excitatory_SLC17A6+	RNF139-AS1	-0.558744	0.00162793	0.0303164
AMY	amy_excitatory_SLC17A6+	ZNF572	-1.79183	2.91829e-05	0.00249647
AMY	amy_excitatory_SLC17A6+	CASC19	-1.53681	0.000130704	0.00661902
AMY	amy_excitatory_SLC17A6+	PVT1	1.01687	0.000694177	0.018516
AMY	amy_excitatory_SLC17A6+	AC022973.3	-1.41156	0.000939755	0.0222966
AMY	amy_excitatory_SLC17A6+	ASAP1	0.276653	0.00026389	0.0103168
AMY	amy_excitatory_SLC17A6+	LRRC6	-0.469587	1.25468e-06	0.000302967
AMY	amy_excitatory_SLC17A6+	ZFAT	-0.562932	0.00137886	0.0277739
AMY	amy_excitatory_SLC17A6+	FAM135B	0.698084	0.00110833	0.0245594
AMY	amy_excitatory_SLC17A6+	ADGRB1	0.836044	0.000197679	0.00852888
AMY	amy_excitatory_SLC17A6+	LYNX1	0.830717	0.00141128	0.0280836
AMY	amy_excitatory_SLC17A6+	LY6E-DT	0.836054	0.000723753	0.0191385
AMY	amy_excitatory_SLC17A6+	GLI4	0.736818	0.000863657	0.021115
AMY	amy_excitatory_SLC17A6+	RHPN1	0.579171	1.43222e-05	0.00158038
AMY	amy_excitatory_SLC17A6+	EEF1D	0.588338	5.01911e-05	0.00352191
AMY	amy_excitatory_SLC17A6+	SCRIB	0.818994	0.0011577	0.0249687
AMY	amy_excitatory_SLC17A6+	PLEC	1.0554	2.18653e-06	0.000442917
AMY	amy_excitatory_SLC17A6+	SHARPIN	0.471744	0.000529739	0.0159613
AMY	amy_excitatory_SLC17A6+	SCX	0.80083	0.000373471	0.0128704
AMY	amy_excitatory_SLC17A6+	HSF1	0.395323	2.33645e-05	0.00216243
AMY	amy_excitatory_SLC17A6+	ADCK5	0.621988	0.000257379	0.0101964
AMY	amy_excitatory_SLC17A6+	CYHR1	0.405496	0.00304052	0.0433597
AMY	amy_excitatory_SLC17A6+	KIFC2	0.493594	0.00198589	0.0336551
AMY	amy_excitatory_SLC17A6+	LRRC24	0.492932	7.01219e-05	0.0043638
AMY	amy_excitatory_SLC17A6+	WASHC1	0.897766	9.51898e-05	0.0053366
AMY	amy_excitatory_SLC17A6+	RFX3-AS1	-1.14458	0.00156717	0.029734
AMY	amy_excitatory_SLC17A6+	RIC1	-0.346678	6.68766e-05	0.00427373
AMY	amy_excitatory_SLC17A6+	UHRF2	-0.52406	0.00183593	0.0320236
AMY	amy_excitatory_SLC17A6+	GLDC	-1.80142	4.11954e-05	0.00318021
AMY	amy_excitatory_SLC17A6+	ZDHHC21	-0.427702	4.09264e-05	0.00318021
AMY	amy_excitatory_SLC17A6+	MIR31HG	1.62652	0.000551993	0.0163032
AMY	amy_excitatory_SLC17A6+	AL445526.1	-1.59688	1.27123e-08	1.04984e-05
AMY	amy_excitatory_SLC17A6+	AL162388.2	-1.03705	0.000150651	0.00712507
AMY	amy_excitatory_SLC17A6+	SMIM27	-0.728052	0.00130941	0.0268319
AMY	amy_excitatory_SLC17A6+	ANKRD18B	1.01734	0.00200108	0.033859
AMY	amy_excitatory_SLC17A6+	CYP4F26P	0.661361	0.00318058	0.0445861
AMY	amy_excitatory_SLC17A6+	PRSS3	1.18934	0.000444561	0.0143327
AMY	amy_excitatory_SLC17A6+	UBE2R2-AS1	-0.865442	0.00111616	0.0246288
AMY	amy_excitatory_SLC17A6+	KIF24	-1.64043	0.00042091	0.0138192
AMY	amy_excitatory_SLC17A6+	GALT	0.565628	0.00170976	0.0311911
AMY	amy_excitatory_SLC17A6+	FAM214B	0.738936	0.00260008	0.0394797
AMY	amy_excitatory_SLC17A6+	TESK1	0.823725	2.76757e-05	0.00245559
AMY	amy_excitatory_SLC17A6+	TRMT10B	-0.34488	0.000187322	0.00822531
AMY	amy_excitatory_SLC17A6+	EXOSC3	-0.375633	6.45088e-05	0.00418469
AMY	amy_excitatory_SLC17A6+	LINC01410	-1.03447	0.00173258	0.0313648
AMY	amy_excitatory_SLC17A6+	FAM27E3	0.972065	7.62547e-05	0.00457358
AMY	amy_excitatory_SLC17A6+	PGM5	-1.90355	2.66419e-07	8.58685e-05
AMY	amy_excitatory_SLC17A6+	AL158828.1	-0.951575	0.000204226	0.00873535
AMY	amy_excitatory_SLC17A6+	DAPK1	-0.672484	0.0011723	0.0251281
AMY	amy_excitatory_SLC17A6+	OGN	-1.76176	0.000409164	0.0136
AMY	amy_excitatory_SLC17A6+	ECM2	-1.26709	0.00111949	0.0246288
AMY	amy_excitatory_SLC17A6+	IPPK	0.317172	0.00316713	0.044523
AMY	amy_excitatory_SLC17A6+	MFSD14B	-0.268315	0.000767588	0.0198898
AMY	amy_excitatory_SLC17A6+	MFSD14C	-0.305445	0.000128651	0.00653489
AMY	amy_excitatory_SLC17A6+	PTCSC2	-1.8941	6.99431e-10	8.83423e-07
AMY	amy_excitatory_SLC17A6+	TRMO	-0.676696	0.00177206	0.0315386
AMY	amy_excitatory_SLC17A6+	PLPPR1	-1.19239	2.89386e-05	0.00249647
AMY	amy_excitatory_SLC17A6+	NIPSNAP3B	-0.668853	0.000145184	0.00701775
AMY	amy_excitatory_SLC17A6+	ABCA1	-1.69776	0.00308119	0.0437079
AMY	amy_excitatory_SLC17A6+	ZNF462	-0.622525	0.00343507	0.0470094
AMY	amy_excitatory_SLC17A6+	AL807761.4	-1.86236	0.00136582	0.0275629
AMY	amy_excitatory_SLC17A6+	ZNF483	-0.527313	0.00152395	0.0294626
AMY	amy_excitatory_SLC17A6+	SHOC1	-2.03317	0.000934466	0.0222448
AMY	amy_excitatory_SLC17A6+	AL138756.1	-0.474555	1.19813e-05	0.00137574
AMY	amy_excitatory_SLC17A6+	PTBP3	-0.666273	0.000436917	0.0141287
AMY	amy_excitatory_SLC17A6+	AL596244.1	1.61395	0.000570636	0.0165835
AMY	amy_excitatory_SLC17A6+	LHX6	-1.47731	0.0021686	0.0354101
AMY	amy_excitatory_SLC17A6+	STRBP	0.353402	0.00086847	0.0211681
AMY	amy_excitatory_SLC17A6+	SLC2A8	0.726166	0.00260722	0.0394797
AMY	amy_excitatory_SLC17A6+	LRSAM1	0.557017	3.77975e-05	0.00299193
AMY	amy_excitatory_SLC17A6+	PTGES2	0.444916	0.000262632	0.0103094
AMY	amy_excitatory_SLC17A6+	CIZ1	0.621455	0.000980375	0.0229443
AMY	amy_excitatory_SLC17A6+	DNM1	0.47863	8.9831e-05	0.00511632
AMY	amy_excitatory_SLC17A6+	SPTAN1	0.554337	3.09676e-06	0.000563506
AMY	amy_excitatory_SLC17A6+	ZER1	0.330739	2.79434e-05	0.00246688
AMY	amy_excitatory_SLC17A6+	PHYHD1	-0.927046	0.0032369	0.0452084
AMY	amy_excitatory_SLC17A6+	SH3GLB2	0.501881	7.17125e-06	0.000994686
AMY	amy_excitatory_SLC17A6+	MIGA2	0.51343	0.00357415	0.0480553
AMY	amy_excitatory_SLC17A6+	PTPA	0.533235	0.000373507	0.0128704
AMY	amy_excitatory_SLC17A6+	C9orf50	-1.3162	0.000314224	0.011397
AMY	amy_excitatory_SLC17A6+	NCS1	0.404407	0.00248793	0.0385437
AMY	amy_excitatory_SLC17A6+	AL157938.3	-1.17687	0.00153677	0.0295148
AMY	amy_excitatory_SLC17A6+	POMT1	0.461195	0.00341353	0.046907
AMY	amy_excitatory_SLC17A6+	SURF2	0.875772	0.00148436	0.0289988
AMY	amy_excitatory_SLC17A6+	SLC2A6	1.0235	1.81635e-08	1.39288e-05
AMY	amy_excitatory_SLC17A6+	WDR5	0.400457	0.000869962	0.0211789
AMY	amy_excitatory_SLC17A6+	SEC16A	0.317129	0.000194764	0.0084827
AMY	amy_excitatory_SLC17A6+	EGFL7	0.918578	2.12742e-06	0.000437008
AMY	amy_excitatory_SLC17A6+	DIPK1B	0.530744	0.00134708	0.0272872
AMY	amy_excitatory_SLC17A6+	FBXW5	0.324165	0.00113751	0.0247966
AMY	amy_excitatory_SLC17A6+	ABCA2	0.789283	0.000146193	0.00702252
AMY	amy_excitatory_SLC17A6+	DPP7	0.362152	0.000772262	0.0199543
AMY	amy_excitatory_SLC17A6+	GRIN1	0.857462	0.000328007	0.0116993
AMY	amy_excitatory_SLC17A6+	NDOR1	0.864211	0.00122247	0.0258101
AMY	amy_excitatory_SLC17A6+	RNF208	0.867767	1.15913e-05	0.00135814
AMY	amy_excitatory_SLC17A6+	ZMYND11	-0.172085	0.000147863	0.00705536
AMY	amy_excitatory_SLC17A6+	LINC00200	-2.50965	0.00341448	0.046907
AMY	amy_excitatory_SLC17A6+	PITRM1-AS1	-1.24539	0.000135781	0.00682166
AMY	amy_excitatory_SLC17A6+	AL365356.1	-1.47538	0.000510876	0.0156261
AMY	amy_excitatory_SLC17A6+	TAF3	-0.286924	4.73079e-05	0.00338655
AMY	amy_excitatory_SLC17A6+	AL353586.1	-1.32255	5.33913e-08	2.72957e-05
AMY	amy_excitatory_SLC17A6+	PHYH	-0.525238	0.00335387	0.0463413
AMY	amy_excitatory_SLC17A6+	PRPF18	-0.435281	1.75079e-05	0.00176493
AMY	amy_excitatory_SLC17A6+	RPP38	-0.687202	0.000392923	0.0132032
AMY	amy_excitatory_SLC17A6+	FAM171A1	0.322462	0.000637064	0.0176276
AMY	amy_excitatory_SLC17A6+	MINDY3	-0.321528	0.000143904	0.00700924
AMY	amy_excitatory_SLC17A6+	STAM	-0.299863	0.00253601	0.0388639
AMY	amy_excitatory_SLC17A6+	MALRD1	-0.882928	0.00125492	0.0263399
AMY	amy_excitatory_SLC17A6+	WAC	-0.45848	0.00138418	0.0278124
AMY	amy_excitatory_SLC17A6+	MAP3K8	1.05631	0.00173905	0.0313648
AMY	amy_excitatory_SLC17A6+	EPC1	-0.443959	0.000493752	0.0153206
AMY	amy_excitatory_SLC17A6+	MAPK8	-0.20867	0.00201404	0.0339447
AMY	amy_excitatory_SLC17A6+	ERCC6	-0.371553	1.6533e-06	0.000369789
AMY	amy_excitatory_SLC17A6+	PRKG1-AS1	-0.530216	0.00169989	0.0310639
AMY	amy_excitatory_SLC17A6+	FAM241B	0.351473	0.00293556	0.0424747
AMY	amy_excitatory_SLC17A6+	NPFFR1	-1.24679	0.00012788	0.00653489
AMY	amy_excitatory_SLC17A6+	FUT11	0.687445	0.00163194	0.0303485
AMY	amy_excitatory_SLC17A6+	ZSWIM8	0.674256	1.57443e-07	5.93091e-05
AMY	amy_excitatory_SLC17A6+	NRG3	0.287911	0.00299997	0.043116
AMY	amy_excitatory_SLC17A6+	CDHR1	0.758083	0.000245997	0.00992864
AMY	amy_excitatory_SLC17A6+	BMPR1A	-0.504221	0.000118723	0.0062328
AMY	amy_excitatory_SLC17A6+	SNCG	0.999119	0.00172256	0.0313235
AMY	amy_excitatory_SLC17A6+	GLUD1	0.327022	2.68396e-08	1.80094e-05
AMY	amy_excitatory_SLC17A6+	LINC00863	-0.508259	0.000894303	0.0215274
AMY	amy_excitatory_SLC17A6+	PTEN	-0.369421	0.0026048	0.0394797
AMY	amy_excitatory_SLC17A6+	LINC00865	1.23139	0.00111142	0.0246026
AMY	amy_excitatory_SLC17A6+	BLNK	-0.863714	0.00369635	0.0489926
AMY	amy_excitatory_SLC17A6+	TM9SF3	-0.412758	0.00298312	0.0429313
AMY	amy_excitatory_SLC17A6+	RRP12	0.536617	0.000276852	0.01054
AMY	amy_excitatory_SLC17A6+	ZDHHC16	0.480746	0.00354461	0.0477778
AMY	amy_excitatory_SLC17A6+	GOLGA7B	0.504045	0.00347127	0.0471593
AMY	amy_excitatory_SLC17A6+	PDZD7	1.29399	1.15337e-05	0.00135814
AMY	amy_excitatory_SLC17A6+	SFXN3	0.879531	0.00026077	0.0102818
AMY	amy_excitatory_SLC17A6+	FBXL15	0.506762	8.48027e-05	0.00489485
AMY	amy_excitatory_SLC17A6+	ACTR1A	0.415641	0.000528539	0.0159613
AMY	amy_excitatory_SLC17A6+	RBM20	1.21531	2.7123e-05	0.00242661
AMY	amy_excitatory_SLC17A6+	ADRA2A	-0.730786	0.00026798	0.0103878
AMY	amy_excitatory_SLC17A6+	ZDHHC6	-0.548027	3.22294e-05	0.00270099
AMY	amy_excitatory_SLC17A6+	AC022395.1	-1.94416	0.00032384	0.011621
AMY	amy_excitatory_SLC17A6+	EIF3A	-0.304957	0.00053001	0.0159613
AMY	amy_excitatory_SLC17A6+	ATE1	-0.54538	0.00276985	0.0409224
AMY	amy_excitatory_SLC17A6+	TACC2	-0.359243	0.00115844	0.0249687
AMY	amy_excitatory_SLC17A6+	CPXM2	1.14836	0.00147483	0.0288937
AMY	amy_excitatory_SLC17A6+	DPYSL4	0.61136	0.00211312	0.0349949
AMY	amy_excitatory_SLC17A6+	NKX6-2	1.52067	0.00345127	0.047102
AMY	amy_excitatory_SLC17A6+	CFAP46	0.437206	0.000830578	0.02081
AMY	amy_excitatory_SLC17A6+	ADGRA1	0.98639	1.12051e-05	0.00135814
AMY	amy_excitatory_SLC17A6+	KNDC1	0.695075	3.44791e-05	0.00281795
AMY	amy_excitatory_SLC17A6+	MTG1	-0.272405	0.00225864	0.0361922
AMY	amy_excitatory_SLC17A6+	RIC8A	0.637929	3.71051e-05	0.00295082
AMY	amy_excitatory_SLC17A6+	B4GALNT4	0.536564	0.000255517	0.0101601
AMY	amy_excitatory_SLC17A6+	PTDSS2	0.516331	3.38972e-05	0.00281795
AMY	amy_excitatory_SLC17A6+	RASSF7	0.931614	0.000272343	0.0104238
AMY	amy_excitatory_SLC17A6+	DEAF1	0.430002	0.00077894	0.0200304
AMY	amy_excitatory_SLC17A6+	AC131934.1	-1.34647	0.000117196	0.00621343
AMY	amy_excitatory_SLC17A6+	EPS8L2	1.32317	0.00261804	0.0395688
AMY	amy_excitatory_SLC17A6+	TALDO1	0.74515	3.08092e-05	0.00261477
AMY	amy_excitatory_SLC17A6+	GATD1	0.554397	0.00166508	0.0306627
AMY	amy_excitatory_SLC17A6+	CEND1	0.792278	0.00126268	0.0264073
AMY	amy_excitatory_SLC17A6+	PIDD1	1.02879	0.00016665	0.00767878
AMY	amy_excitatory_SLC17A6+	BRSK2	0.476887	0.000312688	0.0113605
AMY	amy_excitatory_SLC17A6+	TSSC4	0.533933	0.000861956	0.021115
AMY	amy_excitatory_SLC17A6+	KCNQ1OT1	0.734112	0.000229853	0.00945076
AMY	amy_excitatory_SLC17A6+	SLC22A18	-0.940396	7.36693e-05	0.0044811
AMY	amy_excitatory_SLC17A6+	UBQLNL	2.6954	0.00279937	0.0410294
AMY	amy_excitatory_SLC17A6+	ARFIP2	0.634874	0.00100791	0.0233181
AMY	amy_excitatory_SLC17A6+	ZBED5	-0.44437	0.00080365	0.0203489
AMY	amy_excitatory_SLC17A6+	TEAD1	-0.853336	0.00250736	0.0387481
AMY	amy_excitatory_SLC17A6+	FIBIN	-1.64099	0.00050458	0.015522
AMY	amy_excitatory_SLC17A6+	METTL15	-0.640594	0.00229249	0.0364372
AMY	amy_excitatory_SLC17A6+	MPPED2	-0.735143	0.00159715	0.0300035
AMY	amy_excitatory_SLC17A6+	TRIM44	-0.424571	0.000278246	0.0105556
AMY	amy_excitatory_SLC17A6+	TRAF6	0.4165	6.77069e-05	0.00428838
AMY	amy_excitatory_SLC17A6+	AC087276.2	-0.978753	0.00207902	0.0346244
AMY	amy_excitatory_SLC17A6+	AC103855.3	-1.32763	0.00110545	0.0245373
AMY	amy_excitatory_SLC17A6+	MAPK8IP1	0.501187	7.95974e-05	0.00469928
AMY	amy_excitatory_SLC17A6+	PHF21A	-0.504155	0.00030327	0.0111273
AMY	amy_excitatory_SLC17A6+	SPI1	-0.989114	9.50418e-07	0.000245872
AMY	amy_excitatory_SLC17A6+	CCDC86	1.48878	0.000686726	0.0183858
AMY	amy_excitatory_SLC17A6+	CD6	1.16673	0.00337532	0.046573
AMY	amy_excitatory_SLC17A6+	MYRF	1.75815	0.000740749	0.019464
AMY	amy_excitatory_SLC17A6+	GNG3	0.936668	0.00107902	0.0241431
AMY	amy_excitatory_SLC17A6+	SLC22A6	-1.58346	0.00363505	0.0484794
AMY	amy_excitatory_SLC17A6+	ATL3	-0.297437	0.0037929	0.0497199
AMY	amy_excitatory_SLC17A6+	TRPT1	1.59168	3.44562e-05	0.00281795
AMY	amy_excitatory_SLC17A6+	GPR137	0.578018	0.00144322	0.028537
AMY	amy_excitatory_SLC17A6+	ATG2A	0.473827	0.000323052	0.011619
AMY	amy_excitatory_SLC17A6+	NAALADL1	-1.8673	0.00024973	0.0100178
AMY	amy_excitatory_SLC17A6+	ZFPL1	0.640683	0.00116584	0.0250328
AMY	amy_excitatory_SLC17A6+	TM7SF2	0.688527	0.00152465	0.0294626
AMY	amy_excitatory_SLC17A6+	AP000944.7	-2.02392	0.000118043	0.00622755
AMY	amy_excitatory_SLC17A6+	AP001266.2	-0.597699	0.000175097	0.00796545
AMY	amy_excitatory_SLC17A6+	KLC2	0.753954	1.8082e-06	0.000396179
AMY	amy_excitatory_SLC17A6+	AP001107.9	-0.902885	0.00363753	0.0484823
AMY	amy_excitatory_SLC17A6+	SLC29A2	0.729464	3.09617e-05	0.00261736
AMY	amy_excitatory_SLC17A6+	RBM4B	-0.648838	0.00225823	0.0361922
AMY	amy_excitatory_SLC17A6+	SPTBN2	0.487166	0.000593869	0.0169343
AMY	amy_excitatory_SLC17A6+	GRK2	0.528348	0.00163376	0.0303485
AMY	amy_excitatory_SLC17A6+	ANKRD13D	0.466818	0.000386235	0.0131222
AMY	amy_excitatory_SLC17A6+	POLD4	0.664183	0.00173688	0.0313648
AMY	amy_excitatory_SLC17A6+	AP003419.3	1.4576	0.00159086	0.0299378
AMY	amy_excitatory_SLC17A6+	PPP1CA	0.532565	0.00177287	0.0315386
AMY	amy_excitatory_SLC17A6+	RPS6KB2	0.494845	0.000601029	0.017048
AMY	amy_excitatory_SLC17A6+	KMT5B	-0.377421	0.00303937	0.0433597
AMY	amy_excitatory_SLC17A6+	AP002336.2	-2.45089	0.00101392	0.0233843
AMY	amy_excitatory_SLC17A6+	NADSYN1	0.511898	0.000591508	0.0169127
AMY	amy_excitatory_SLC17A6+	KRTAP5-11	1.75151	0.000832058	0.0208228
AMY	amy_excitatory_SLC17A6+	ANAPC15	0.63001	0.00231976	0.0366789
AMY	amy_excitatory_SLC17A6+	STARD10	0.786931	0.00295491	0.0426143
AMY	amy_excitatory_SLC17A6+	XRRA1	-0.808987	0.00131307	0.0268319
AMY	amy_excitatory_SLC17A6+	AP001972.3	-0.779914	0.00302075	0.0432987
AMY	amy_excitatory_SLC17A6+	GDPD5	0.769961	0.000605449	0.0171281
AMY	amy_excitatory_SLC17A6+	MAP6	0.22433	0.00140408	0.028021
AMY	amy_excitatory_SLC17A6+	AQP11	-0.379453	0.00230719	0.0365967
AMY	amy_excitatory_SLC17A6+	AAMDC	-0.58094	5.11109e-07	0.000146327
AMY	amy_excitatory_SLC17A6+	USP35	0.666766	0.00219672	0.0356511
AMY	amy_excitatory_SLC17A6+	AP003464.1	-0.954812	0.00209611	0.0347819
AMY	amy_excitatory_SLC17A6+	AP001825.1	-1.28163	6.50879e-06	0.000959667
AMY	amy_excitatory_SLC17A6+	RAB38	-1.76906	0.0032382	0.0452084
AMY	amy_excitatory_SLC17A6+	CWC15	-0.471675	0.000549485	0.0162738
AMY	amy_excitatory_SLC17A6+	KDM4D	-0.666805	0.00154999	0.0296361
AMY	amy_excitatory_SLC17A6+	FAM76B	-0.55717	0.000390549	0.0131853
AMY	amy_excitatory_SLC17A6+	MAML2	-1.11296	0.00279116	0.040993
AMY	amy_excitatory_SLC17A6+	CCDC82	-0.447344	0.00211384	0.0349949
AMY	amy_excitatory_SLC17A6+	AP002433.1	-1.59472	0.000177795	0.00803707
AMY	amy_excitatory_SLC17A6+	AP003049.2	-1.5103	0.00153225	0.0294626
AMY	amy_excitatory_SLC17A6+	ZC3H12C	-0.807536	0.00077793	0.0200284
AMY	amy_excitatory_SLC17A6+	COLCA1	-1.02767	0.00113577	0.0247966
AMY	amy_excitatory_SLC17A6+	ALG9	-0.437036	0.00322055	0.0450206
AMY	amy_excitatory_SLC17A6+	AP000892.1	-2.12689	1.15168e-05	0.00135814
AMY	amy_excitatory_SLC17A6+	AP000757.1	-1.81154	0.000144129	0.00700924
AMY	amy_excitatory_SLC17A6+	SCN4B	1.52275	1.42676e-07	5.47062e-05
AMY	amy_excitatory_SLC17A6+	AP001267.3	-1.49652	0.00260392	0.0394797
AMY	amy_excitatory_SLC17A6+	HYOU1	0.402205	0.00247418	0.038469
AMY	amy_excitatory_SLC17A6+	AP003393.1	-1.08637	0.00159539	0.0299967
AMY	amy_excitatory_SLC17A6+	AP004147.1	-2.05149	0.00169938	0.0310639
AMY	amy_excitatory_SLC17A6+	SORL1	0.378249	0.00332393	0.0460759
AMY	amy_excitatory_SLC17A6+	AP002762.2	-1.20373	0.000571019	0.0165835
AMY	amy_excitatory_SLC17A6+	TMEM218	-0.738482	2.9167e-05	0.00249647
AMY	amy_excitatory_SLC17A6+	AP000708.1	-1.27246	6.52886e-05	0.00422252
AMY	amy_excitatory_SLC17A6+	FOXRED1	0.56951	1.16383e-05	0.00135814
AMY	amy_excitatory_SLC17A6+	NTM-AS1	-0.926101	0.000268967	0.0103942
AMY	amy_excitatory_SLC17A6+	B3GAT1	1.10201	2.27827e-05	0.00213621
AMY	amy_excitatory_SLC17A6+	RAD52	-0.327457	3.83193e-06	0.00067442
AMY	amy_excitatory_SLC17A6+	AC004803.1	-0.711033	0.00187749	0.0324847
AMY	amy_excitatory_SLC17A6+	DCP1B	-0.446262	0.000525376	0.015911
AMY	amy_excitatory_SLC17A6+	CACNA1C-AS1	-2.12196	0.00173703	0.0313648
AMY	amy_excitatory_SLC17A6+	ITFG2	-0.504989	1.1025e-05	0.00135814
AMY	amy_excitatory_SLC17A6+	C12orf4	-0.206565	0.00193012	0.0329965
AMY	amy_excitatory_SLC17A6+	AC005906.2	1.44652	0.000139528	0.00690219
AMY	amy_excitatory_SLC17A6+	GNB3	0.759182	0.00204038	0.0342007
AMY	amy_excitatory_SLC17A6+	AC092111.2	-0.846044	0.00373465	0.0493527
AMY	amy_excitatory_SLC17A6+	AC092745.5	-0.441055	0.00274725	0.04071
AMY	amy_excitatory_SLC17A6+	TAS2R30	-0.879387	0.00220503	0.0357331
AMY	amy_excitatory_SLC17A6+	LINC01252	0.923601	0.00154674	0.0296125
AMY	amy_excitatory_SLC17A6+	BCL2L14	-1.48681	0.00158187	0.029869
AMY	amy_excitatory_SLC17A6+	ATF7IP	-0.645756	4.92876e-06	0.000783928
AMY	amy_excitatory_SLC17A6+	RERG	0.508111	0.00114531	0.0249159
AMY	amy_excitatory_SLC17A6+	AC053513.1	-1.34376	0.000279458	0.0105829
AMY	amy_excitatory_SLC17A6+	C2CD5	-0.324876	1.22967e-19	2.64035e-15
AMY	amy_excitatory_SLC17A6+	AC053513.2	-0.867582	0.00179131	0.0316692
AMY	amy_excitatory_SLC17A6+	SSPN	-0.9807	0.000143993	0.00700924
AMY	amy_excitatory_SLC17A6+	AC024145.1	-1.74802	0.000298796	0.0110999
AMY	amy_excitatory_SLC17A6+	PPFIBP1	-0.419537	0.000636429	0.0176276
AMY	amy_excitatory_SLC17A6+	PTHLH	-0.975681	0.000767116	0.0198898
AMY	amy_excitatory_SLC17A6+	FAR2	-0.444249	0.00287082	0.0418481
AMY	amy_excitatory_SLC17A6+	AC009318.2	-1.01696	0.00147127	0.0288503
AMY	amy_excitatory_SLC17A6+	SINHCAF	-2.06793	0.00278018	0.0409666
AMY	amy_excitatory_SLC17A6+	YARS2	-0.404041	0.000982014	0.0229443
AMY	amy_excitatory_SLC17A6+	AC079630.1	-0.769946	0.00309887	0.0437757
AMY	amy_excitatory_SLC17A6+	AC090531.1	-1.17678	0.00136491	0.0275629
AMY	amy_excitatory_SLC17A6+	AC006197.2	1.65674	0.00152487	0.0294626
AMY	amy_excitatory_SLC17A6+	GXYLT1	-0.346397	0.00101575	0.0234014
AMY	amy_excitatory_SLC17A6+	ARID2	-0.473879	0.00012853	0.00653489
AMY	amy_excitatory_SLC17A6+	SLC48A1	0.42637	0.00294214	0.0425411
AMY	amy_excitatory_SLC17A6+	RHEBL1	1.39407	0.00175556	0.0314199
AMY	amy_excitatory_SLC17A6+	AC074032.1	-1.06123	1.72495e-05	0.00175537
AMY	amy_excitatory_SLC17A6+	LIMA1	-0.632017	0.00301284	0.0432142
AMY	amy_excitatory_SLC17A6+	POU6F1	-0.327823	0.000490131	0.0152735
AMY	amy_excitatory_SLC17A6+	CSAD	0.60589	0.000500043	0.0154078
AMY	amy_excitatory_SLC17A6+	CALCOCO1	0.380435	0.000318246	0.0115234
AMY	amy_excitatory_SLC17A6+	CS	0.233474	0.00112459	0.0246905
AMY	amy_excitatory_SLC17A6+	GLS2	0.612899	0.000303679	0.0111273
AMY	amy_excitatory_SLC17A6+	MARS	0.56868	0.00038019	0.0129991
AMY	amy_excitatory_SLC17A6+	B4GALNT1	0.667495	0.000102299	0.00560348
AMY	amy_excitatory_SLC17A6+	SRGAP1	-0.323052	0.000595374	0.016944
AMY	amy_excitatory_SLC17A6+	AC020611.2	-1.73362	0.00183436	0.0320223
AMY	amy_excitatory_SLC17A6+	LINC02231	-1.78388	9.76109e-05	0.00540948
AMY	amy_excitatory_SLC17A6+	TMBIM4	-0.629133	0.000246911	0.00994686
AMY	amy_excitatory_SLC17A6+	MDM1	-0.407316	0.00086275	0.021115
AMY	amy_excitatory_SLC17A6+	NUP107	-0.290943	0.00106873	0.0240542
AMY	amy_excitatory_SLC17A6+	FRS2	-0.313553	0.00212579	0.0351115
AMY	amy_excitatory_SLC17A6+	GLIPR1L2	0.63847	0.0023161	0.0366479
AMY	amy_excitatory_SLC17A6+	ZDHHC17	-0.332461	0.000149055	0.00709649
AMY	amy_excitatory_SLC17A6+	AC027288.3	-0.98467	0.00227206	0.0362687
AMY	amy_excitatory_SLC17A6+	AC069228.1	-1.30996	0.00021419	0.00898272
AMY	amy_excitatory_SLC17A6+	METTL25	-0.329551	2.13701e-06	0.000437008
AMY	amy_excitatory_SLC17A6+	SOCS2-AS1	-0.660367	0.00174751	0.0313648
AMY	amy_excitatory_SLC17A6+	SOCS2	-0.974368	0.00180409	0.0317216
AMY	amy_excitatory_SLC17A6+	CRADD	-0.333665	0.00246583	0.038469
AMY	amy_excitatory_SLC17A6+	PLXNC1	-0.77539	0.000418236	0.0138159
AMY	amy_excitatory_SLC17A6+	METAP2	-0.303913	0.00221199	0.0357959
AMY	amy_excitatory_SLC17A6+	USP44	-0.669905	0.000375228	0.0128704
AMY	amy_excitatory_SLC17A6+	NEDD1	-0.77039	0.00168652	0.0309777
AMY	amy_excitatory_SLC17A6+	APAF1	-0.552624	0.000278006	0.0105556
AMY	amy_excitatory_SLC17A6+	GLT8D2	-0.595696	0.00225344	0.0361922
AMY	amy_excitatory_SLC17A6+	RFX4	-1.26986	2.90771e-05	0.00249647
AMY	amy_excitatory_SLC17A6+	AC007695.1	-1.2574	0.000181016	0.00809744
AMY	amy_excitatory_SLC17A6+	DAO	-1.43915	0.00209531	0.0347819
AMY	amy_excitatory_SLC17A6+	SDS	-1.38892	0.00234399	0.0368497
AMY	amy_excitatory_SLC17A6+	AC084361.1	-1.75571	0.00010182	0.0055915
AMY	amy_excitatory_SLC17A6+	CIT	0.539542	0.00115286	0.0249462
AMY	amy_excitatory_SLC17A6+	SPPL3	-0.227802	0.000804913	0.0203489
AMY	amy_excitatory_SLC17A6+	HNF1A-AS1	-1.37387	0.00145177	0.0286218
AMY	amy_excitatory_SLC17A6+	C12orf43	0.51701	0.0027847	0.0409823
AMY	amy_excitatory_SLC17A6+	OGFOD2	1.22241	1.1418e-05	0.00135814
AMY	amy_excitatory_SLC17A6+	KMT5A	0.620384	0.00048458	0.0152032
AMY	amy_excitatory_SLC17A6+	EIF2B1	0.409639	0.000420494	0.0138192
AMY	amy_excitatory_SLC17A6+	CCDC92	0.281436	0.00252876	0.0388155
AMY	amy_excitatory_SLC17A6+	AC068790.9	-1.09046	0.00129957	0.0267774
AMY	amy_excitatory_SLC17A6+	AC073593.2	-1.26463	0.00299541	0.0430793
AMY	amy_excitatory_SLC17A6+	DDX51	0.757971	4.58279e-05	0.00332438
AMY	amy_excitatory_SLC17A6+	GALNT9	0.57763	0.000230635	0.00945076
AMY	amy_excitatory_SLC17A6+	FBRSL1	0.249246	0.00191562	0.0328795
AMY	amy_excitatory_SLC17A6+	ZNF605	0.4057	0.00345212	0.047102
AMY	amy_excitatory_SLC17A6+	ZNF140	-0.557064	0.00308255	0.0437079
AMY	amy_excitatory_SLC17A6+	TPTE2	-1.30932	0.000128326	0.00653489
AMY	amy_excitatory_SLC17A6+	MIPEP	-0.38928	0.00232579	0.0367003
AMY	amy_excitatory_SLC17A6+	PAN3	-0.430548	1.39913e-05	0.00155659
AMY	amy_excitatory_SLC17A6+	PDS5B	-0.475204	7.83529e-07	0.000215691
AMY	amy_excitatory_SLC17A6+	CCDC169	-1.20215	0.00016866	0.00775473
AMY	amy_excitatory_SLC17A6+	ALG5	-0.495075	0.000292393	0.0109187
AMY	amy_excitatory_SLC17A6+	FREM2	-0.93233	0.00332192	0.0460759
AMY	amy_excitatory_SLC17A6+	AL354696.2	-0.670386	0.00235273	0.0369283
AMY	amy_excitatory_SLC17A6+	EPSTI1	-2.98357	0.00207899	0.0346244
AMY	amy_excitatory_SLC17A6+	DNAJC15	-0.744871	0.000214193	0.00898272
AMY	amy_excitatory_SLC17A6+	AL161714.1	-0.880373	0.000485014	0.0152032
AMY	amy_excitatory_SLC17A6+	AL359706.1	-1.34678	0.00105571	0.0238863
AMY	amy_excitatory_SLC17A6+	GTF2F2	-0.660677	3.69421e-06	0.000655554
AMY	amy_excitatory_SLC17A6+	CPB2	-1.65923	7.09107e-08	3.10734e-05
AMY	amy_excitatory_SLC17A6+	SUCLA2	-0.465342	5.01641e-16	2.69281e-12
AMY	amy_excitatory_SLC17A6+	ITM2B	-0.779259	0.00115936	0.0249687
AMY	amy_excitatory_SLC17A6+	LPAR6	-1.30467	0.00181086	0.031741
AMY	amy_excitatory_SLC17A6+	DLEU2	-1.20194	9.02547e-06	0.00116045
AMY	amy_excitatory_SLC17A6+	DLEU1	-1.18062	0.000723332	0.0191385
AMY	amy_excitatory_SLC17A6+	DLEU7	-0.6119	0.000287952	0.0108093
AMY	amy_excitatory_SLC17A6+	INTS6	-0.402757	0.000274442	0.0104668
AMY	amy_excitatory_SLC17A6+	ALG11	-0.560657	0.00219831	0.0356511
AMY	amy_excitatory_SLC17A6+	NEK5	-0.907744	0.000448558	0.0143753
AMY	amy_excitatory_SLC17A6+	MYCBP2-AS1	-1.46536	0.00255978	0.0390643
AMY	amy_excitatory_SLC17A6+	CLDN10	-1.1551	0.00193299	0.0330091
AMY	amy_excitatory_SLC17A6+	DZIP1	-0.164641	5.65224e-05	0.00378207
AMY	amy_excitatory_SLC17A6+	AL138689.2	-1.25555	0.000381844	0.0130258
AMY	amy_excitatory_SLC17A6+	AL138694.1	2.01494	5.08338e-05	0.00355539
AMY	amy_excitatory_SLC17A6+	TUBGCP3	-0.333775	0.00128139	0.0266093
AMY	amy_excitatory_SLC17A6+	MCF2L	0.54139	0.000432105	0.0140762
AMY	amy_excitatory_SLC17A6+	GAS6	0.361911	0.00380897	0.0498696
AMY	amy_excitatory_SLC17A6+	HNRNPC	-0.639145	0.00198782	0.0336613
AMY	amy_excitatory_SLC17A6+	ACIN1	0.282992	0.00178149	0.0316133
AMY	amy_excitatory_SLC17A6+	ZFHX2-AS1	-1.09443	2.68771e-05	0.00241467
AMY	amy_excitatory_SLC17A6+	AP1G2	0.636818	0.00350288	0.0473316
AMY	amy_excitatory_SLC17A6+	DHRS4-AS1	-0.345337	0.00120346	0.0255862
AMY	amy_excitatory_SLC17A6+	PCK2	-0.969197	0.000628419	0.0175467
AMY	amy_excitatory_SLC17A6+	RABGGTA	0.974266	0.00204902	0.0342653
AMY	amy_excitatory_SLC17A6+	SDR39U1	0.632447	0.00120861	0.0256435
AMY	amy_excitatory_SLC17A6+	AL049830.3	-0.715262	0.00165537	0.030576
AMY	amy_excitatory_SLC17A6+	HECTD1	-0.457346	0.000156595	0.00729374
AMY	amy_excitatory_SLC17A6+	AL136418.1	-1.13691	0.00035417	0.0123254
AMY	amy_excitatory_SLC17A6+	AL139353.2	-1.56032	0.000939499	0.0222966
AMY	amy_excitatory_SLC17A6+	POLE2	-1.26024	1.25578e-06	0.000302967
AMY	amy_excitatory_SLC17A6+	NEMF	0.335361	2.1739e-05	0.00206682
AMY	amy_excitatory_SLC17A6+	AL122125.1	-1.59101	0.000910571	0.0217602
AMY	amy_excitatory_SLC17A6+	TXNDC16	-0.471897	4.21877e-06	0.000703986
AMY	amy_excitatory_SLC17A6+	L3HYPDH	-0.375223	8.05389e-05	0.00471585
AMY	amy_excitatory_SLC17A6+	PPM1A	-0.449508	0.00157034	0.029734
AMY	amy_excitatory_SLC17A6+	RHOJ	-0.980575	0.000360853	0.0125174
AMY	amy_excitatory_SLC17A6+	PPP2R5E	-0.272265	0.00373663	0.0493527
AMY	amy_excitatory_SLC17A6+	RAB15	0.542948	2.67939e-07	8.58685e-05
AMY	amy_excitatory_SLC17A6+	FUT8	-0.443171	0.00064539	0.0177664
AMY	amy_excitatory_SLC17A6+	PLEKHD1	2.26317	3.70408e-05	0.00295082
AMY	amy_excitatory_SLC17A6+	AL356804.1	-1.04283	0.00103214	0.0236342
AMY	amy_excitatory_SLC17A6+	DPF3	-1.22717	4.78422e-05	0.00340155
AMY	amy_excitatory_SLC17A6+	AC005280.1	-1.44635	0.000405079	0.013506
AMY	amy_excitatory_SLC17A6+	ACOT6	-2.06317	0.000391242	0.013188
AMY	amy_excitatory_SLC17A6+	FCF1	-0.377545	0.0001775	0.00803707
AMY	amy_excitatory_SLC17A6+	AC007376.2	1.04052	0.00119943	0.025574
AMY	amy_excitatory_SLC17A6+	DIO2	-0.880263	0.000106547	0.00576394
AMY	amy_excitatory_SLC17A6+	AC007262.2	0.872425	0.00254493	0.0389207
AMY	amy_excitatory_SLC17A6+	GALC	-0.350789	0.00339247	0.0467542
AMY	amy_excitatory_SLC17A6+	AL357093.2	-0.93091	0.000976148	0.022932
AMY	amy_excitatory_SLC17A6+	EFCAB11	-0.594617	0.000805541	0.0203489
AMY	amy_excitatory_SLC17A6+	TDP1	-0.317315	0.00101987	0.0234711
AMY	amy_excitatory_SLC17A6+	RIN3	-1.08604	6.92264e-06	0.000984391
AMY	amy_excitatory_SLC17A6+	SLC25A29	0.686958	0.000232058	0.0094729
AMY	amy_excitatory_SLC17A6+	MEG3	0.714202	0.000738004	0.0194196
AMY	amy_excitatory_SLC17A6+	ANKRD9	0.65985	0.0016134	0.0301506
AMY	amy_excitatory_SLC17A6+	TNFAIP2	0.982209	0.000348232	0.0121779
AMY	amy_excitatory_SLC17A6+	LINC00637	-1.06719	0.00104753	0.0238073
AMY	amy_excitatory_SLC17A6+	CEP170B	0.431257	0.000469758	0.0148834
AMY	amy_excitatory_SLC17A6+	BRF1	0.335879	0.0016401	0.0304249
AMY	amy_excitatory_SLC17A6+	PACS2	0.430175	0.0022982	0.0364993
AMY	amy_excitatory_SLC17A6+	TEDC1	0.862206	0.00374266	0.049393
AMY	amy_excitatory_SLC17A6+	AC012414.5	2.32068	2.20539e-05	0.00208608
AMY	amy_excitatory_SLC17A6+	SNURF	-1.65823	0.00226757	0.0362542
AMY	amy_excitatory_SLC17A6+	LINC02250	-2.24581	0.00277111	0.0409224
AMY	amy_excitatory_SLC17A6+	GOLGA6L7	-1.93662	0.000987897	0.0230066
AMY	amy_excitatory_SLC17A6+	FMN1	0.531377	0.00328592	0.0456964
AMY	amy_excitatory_SLC17A6+	PGBD4	0.581405	0.00261273	0.0395352
AMY	amy_excitatory_SLC17A6+	AC021231.1	-0.711274	1.72363e-06	0.000381544
AMY	amy_excitatory_SLC17A6+	C15orf41	-0.670852	0.000751118	0.0196443
AMY	amy_excitatory_SLC17A6+	AC013652.1	-0.546516	0.00367256	0.0487978
AMY	amy_excitatory_SLC17A6+	GPR176	-0.342945	3.63357e-05	0.00291119
AMY	amy_excitatory_SLC17A6+	MAPKBP1	0.345346	0.00282927	0.0414111
AMY	amy_excitatory_SLC17A6+	MAP1A	0.66395	0.00314367	0.0443285
AMY	amy_excitatory_SLC17A6+	CKMT1B	0.949415	0.000139436	0.00690219
AMY	amy_excitatory_SLC17A6+	CKMT1A	0.793153	0.00226703	0.0362542
AMY	amy_excitatory_SLC17A6+	DUOX1	-2.4448	0.00222455	0.0359139
AMY	amy_excitatory_SLC17A6+	AC051619.6	-0.875422	0.000881734	0.021342
AMY	amy_excitatory_SLC17A6+	GABPB1-IT1	-0.427036	6.57211e-05	0.00423773
AMY	amy_excitatory_SLC17A6+	LEO1	-0.344654	0.000221935	0.00921372
AMY	amy_excitatory_SLC17A6+	FAM214A	-0.459722	0.00139891	0.0279938
AMY	amy_excitatory_SLC17A6+	ONECUT1	4.49562	0.000347672	0.0121779
AMY	amy_excitatory_SLC17A6+	TEX9	-0.689183	0.00289542	0.042064
AMY	amy_excitatory_SLC17A6+	ZNF280D	-0.484396	0.000721735	0.0191322
AMY	amy_excitatory_SLC17A6+	TCF12	-0.487749	0.00293452	0.0424747
AMY	amy_excitatory_SLC17A6+	RNF111	-0.364725	0.00236152	0.0370392
AMY	amy_excitatory_SLC17A6+	AC009560.4	-1.33063	0.0013544	0.0273838
AMY	amy_excitatory_SLC17A6+	TPM1	-0.217688	0.00154737	0.0296125
AMY	amy_excitatory_SLC17A6+	SLC24A1	-1.29817	9.56624e-05	0.00534818
AMY	amy_excitatory_SLC17A6+	RAB11A	-0.808997	0.00128747	0.0266581
AMY	amy_excitatory_SLC17A6+	AC009690.2	-1.33966	0.00305783	0.0435396
AMY	amy_excitatory_SLC17A6+	NEO1	-0.23446	9.58947e-05	0.00534818
AMY	amy_excitatory_SLC17A6+	SEMA7A	1.13606	8.83083e-05	0.00506994
AMY	amy_excitatory_SLC17A6+	FAM219B	0.554327	4.25065e-05	0.00318021
AMY	amy_excitatory_SLC17A6+	SCAMP5	0.221645	0.00123825	0.0260663
AMY	amy_excitatory_SLC17A6+	COMMD4	0.419636	0.00192294	0.0329349
AMY	amy_excitatory_SLC17A6+	MAN2C1	0.431544	0.000113251	0.00606414
AMY	amy_excitatory_SLC17A6+	RCN2	-0.710107	0.000260392	0.0102818
AMY	amy_excitatory_SLC17A6+	TSPAN3	-0.345149	0.00137773	0.0277739
AMY	amy_excitatory_SLC17A6+	PEAK1	0.274502	5.43871e-05	0.00373099
AMY	amy_excitatory_SLC17A6+	AC015871.1	-0.645333	1.08273e-07	4.38649e-05
AMY	amy_excitatory_SLC17A6+	ZFAND6	-0.654827	0.00156376	0.029734
AMY	amy_excitatory_SLC17A6+	AC104041.1	-1.79308	0.00010732	0.0057899
AMY	amy_excitatory_SLC17A6+	EFL1	-0.301014	0.00116337	0.0250298
AMY	amy_excitatory_SLC17A6+	AP3B2	0.400499	0.000133134	0.00672625
AMY	amy_excitatory_SLC17A6+	HDGFL3	-0.474179	0.00225576	0.0361922
AMY	amy_excitatory_SLC17A6+	MRPS11	0.442002	0.000125797	0.00649306
AMY	amy_excitatory_SLC17A6+	WDR93	-1.45506	0.00273797	0.0406287
AMY	amy_excitatory_SLC17A6+	AC104035.1	2.03451	0.00188143	0.0325267
AMY	amy_excitatory_SLC17A6+	SLCO3A1	0.66169	0.00246944	0.038469
AMY	amy_excitatory_SLC17A6+	AC116903.2	-1.82044	1.80139e-08	1.39288e-05
AMY	amy_excitatory_SLC17A6+	ST8SIA2	-0.671584	0.000214976	0.00899798
AMY	amy_excitatory_SLC17A6+	LINC01579	-2.10288	0.000282817	0.0106538
AMY	amy_excitatory_SLC17A6+	LINC01197	0.996508	0.000666969	0.0180823
AMY	amy_excitatory_SLC17A6+	TTC23	-0.837331	0.00207486	0.0346164
AMY	amy_excitatory_SLC17A6+	AC015712.2	2.85105	0.000623515	0.0174491
AMY	amy_excitatory_SLC17A6+	Z69706.1	1.3722	0.00269787	0.0402562
AMY	amy_excitatory_SLC17A6+	RGS11	0.590876	0.000371605	0.0128488
AMY	amy_excitatory_SLC17A6+	CAPN15	0.755259	0.000382183	0.0130258
AMY	amy_excitatory_SLC17A6+	PIGQ	0.735971	1.34962e-05	0.00154144
AMY	amy_excitatory_SLC17A6+	RAB40C	0.597237	0.000684895	0.0183704
AMY	amy_excitatory_SLC17A6+	MCRIP2	0.840683	2.58167e-07	8.58685e-05
AMY	amy_excitatory_SLC17A6+	CIAO3	0.484345	0.000632889	0.0176257
AMY	amy_excitatory_SLC17A6+	GNPTG	0.727718	0.000864387	0.021115
AMY	amy_excitatory_SLC17A6+	CCDC154	0.749565	7.96636e-05	0.00469928
AMY	amy_excitatory_SLC17A6+	CLCN7	0.667079	7.67803e-06	0.00103687
AMY	amy_excitatory_SLC17A6+	TELO2	0.800564	0.000505902	0.0155404
AMY	amy_excitatory_SLC17A6+	MAPK8IP3	0.543648	1.54174e-05	0.00164827
AMY	amy_excitatory_SLC17A6+	EME2	0.835612	0.000139916	0.00690219
AMY	amy_excitatory_SLC17A6+	SYNGR3	0.411427	0.0021278	0.0351176
AMY	amy_excitatory_SLC17A6+	ZNF598	0.746096	0.000736311	0.0193989
AMY	amy_excitatory_SLC17A6+	PKD1	0.747947	5.58769e-06	0.000863157
AMY	amy_excitatory_SLC17A6+	MLST8	0.894269	6.51046e-08	2.97431e-05
AMY	amy_excitatory_SLC17A6+	TBC1D24	-0.293535	0.00297465	0.0428382
AMY	amy_excitatory_SLC17A6+	AC004233.3	2.01774	0.00201351	0.0339447
AMY	amy_excitatory_SLC17A6+	ZNF263	-0.373816	0.000638921	0.0176336
AMY	amy_excitatory_SLC17A6+	CLUAP1	-0.357749	0.000493667	0.0153206
AMY	amy_excitatory_SLC17A6+	NLRC3	-1.70332	9.88272e-05	0.00545506
AMY	amy_excitatory_SLC17A6+	TRAP1	0.41654	2.6072e-06	0.000491068
AMY	amy_excitatory_SLC17A6+	CREBBP	-0.352286	0.00010448	0.00569391
AMY	amy_excitatory_SLC17A6+	UBALD1	0.964413	3.48098e-07	0.000109917
AMY	amy_excitatory_SLC17A6+	NAGPA	0.964169	0.00106668	0.0240542
AMY	amy_excitatory_SLC17A6+	ALG1	0.788581	2.09608e-07	7.37819e-05
AMY	amy_excitatory_SLC17A6+	AC074051.5	-0.813538	0.00348478	0.0472381
AMY	amy_excitatory_SLC17A6+	NUBP1	-0.761732	0.000290497	0.0108668
AMY	amy_excitatory_SLC17A6+	AC007216.4	-0.617717	0.00075705	0.0197514
AMY	amy_excitatory_SLC17A6+	BFAR	-0.405519	3.60571e-05	0.0029106
AMY	amy_excitatory_SLC17A6+	PDXDC1	-0.406181	0.000176798	0.0080258
AMY	amy_excitatory_SLC17A6+	NPIPA5	1.25288	0.0033261	0.0460762
AMY	amy_excitatory_SLC17A6+	ACSM3	-1.26259	1.71215e-05	0.00175064
AMY	amy_excitatory_SLC17A6+	AC092375.2	2.08001	0.000688902	0.0184211
AMY	amy_excitatory_SLC17A6+	AC092338.3	-1.56948	0.000268015	0.0103878
AMY	amy_excitatory_SLC17A6+	PLK1	0.912175	0.0034911	0.047294
AMY	amy_excitatory_SLC17A6+	SGF29	-0.488994	0.000633922	0.0176276
AMY	amy_excitatory_SLC17A6+	MAZ	0.437021	0.00345014	0.047102
AMY	amy_excitatory_SLC17A6+	INO80E	0.556261	0.000253788	0.0101101
AMY	amy_excitatory_SLC17A6+	TLCD3B	0.617825	0.00099179	0.0230723
AMY	amy_excitatory_SLC17A6+	MAPK3	0.545854	0.000170523	0.00780699
AMY	amy_excitatory_SLC17A6+	CD2BP2	0.412349	0.00207288	0.0346103
AMY	amy_excitatory_SLC17A6+	TBC1D10B	0.654794	3.95159e-06	0.000684263
AMY	amy_excitatory_SLC17A6+	CCDC189	1.56782	6.10106e-05	0.00400618
AMY	amy_excitatory_SLC17A6+	RNF40	0.310059	0.0023443	0.0368497
AMY	amy_excitatory_SLC17A6+	STX1B	0.696775	0.00014572	0.00701775
AMY	amy_excitatory_SLC17A6+	PRSS53	1.08224	0.000122224	0.00633909
AMY	amy_excitatory_SLC17A6+	BCKDK	0.499269	0.00122557	0.0258501
AMY	amy_excitatory_SLC17A6+	AC007533.1	-1.89903	6.84475e-08	3.06188e-05
AMY	amy_excitatory_SLC17A6+	PHKB	-0.450799	2.24364e-06	0.000447449
AMY	amy_excitatory_SLC17A6+	SIAH1	-0.56081	0.000480089	0.0151151
AMY	amy_excitatory_SLC17A6+	BRD7	-0.348238	0.00023027	0.00945076
AMY	amy_excitatory_SLC17A6+	BBS2	-0.191321	0.00259964	0.0394797
AMY	amy_excitatory_SLC17A6+	SLC12A3	2.25454	0.00294963	0.0426143
AMY	amy_excitatory_SLC17A6+	COQ9	0.504192	0.000423094	0.0138697
AMY	amy_excitatory_SLC17A6+	USB1	0.481435	0.0017861	0.0316689
AMY	amy_excitatory_SLC17A6+	LINC02137	-1.60517	0.00172998	0.0313648
AMY	amy_excitatory_SLC17A6+	CNOT1	-0.575113	0.000198238	0.00853021
AMY	amy_excitatory_SLC17A6+	AC009081.2	-1.26533	0.00251199	0.0387481
AMY	amy_excitatory_SLC17A6+	CARMIL2	0.860556	0.000209912	0.00888999
AMY	amy_excitatory_SLC17A6+	TSNAXIP1	0.633633	0.00152954	0.0294626
AMY	amy_excitatory_SLC17A6+	CENPT	0.474148	0.00227355	0.0362687
AMY	amy_excitatory_SLC17A6+	EDC4	0.74504	8.61706e-05	0.00496047
AMY	amy_excitatory_SLC17A6+	SLC7A6OS	-0.698108	9.0993e-05	0.00514158
AMY	amy_excitatory_SLC17A6+	SNTB2	0.361304	0.00169678	0.0310639
AMY	amy_excitatory_SLC17A6+	PKD1L3	-0.85622	0.00148386	0.0289988
AMY	amy_excitatory_SLC17A6+	BCAR1	0.577536	0.00173271	0.0313648
AMY	amy_excitatory_SLC17A6+	AC009163.1	-1.53153	0.00112164	0.0246509
AMY	amy_excitatory_SLC17A6+	MON1B	0.482341	0.000854098	0.0210851
AMY	amy_excitatory_SLC17A6+	AC009139.2	-1.8514	6.28303e-08	2.93281e-05
AMY	amy_excitatory_SLC17A6+	BCO1	-0.824245	0.000682725	0.0183704
AMY	amy_excitatory_SLC17A6+	MLYCD	-0.393093	0.000906301	0.0216946
AMY	amy_excitatory_SLC17A6+	SLC38A8	-0.884339	0.000458372	0.0146243
AMY	amy_excitatory_SLC17A6+	TAF1C	0.758862	0.00120353	0.0255862
AMY	amy_excitatory_SLC17A6+	FBXO31	0.293349	0.00289324	0.0420607
AMY	amy_excitatory_SLC17A6+	SLC7A5	0.839732	0.000322403	0.011619
AMY	amy_excitatory_SLC17A6+	MVD	0.465295	0.000164124	0.00757863
AMY	amy_excitatory_SLC17A6+	SNAI3-AS1	1.00253	0.00253072	0.0388155
AMY	amy_excitatory_SLC17A6+	RNF166	0.862823	0.000806786	0.0203564
AMY	amy_excitatory_SLC17A6+	CTU2	1.00446	0.000211206	0.0089272
AMY	amy_excitatory_SLC17A6+	CHMP1A	0.514541	0.00334817	0.0462922
AMY	amy_excitatory_SLC17A6+	CDK10	0.623203	2.29942e-05	0.00214666
AMY	amy_excitatory_SLC17A6+	VPS9D1-AS1	-1.35223	0.0034141	0.046907
AMY	amy_excitatory_SLC17A6+	DEF8	0.639278	0.000647879	0.0178121
AMY	amy_excitatory_SLC17A6+	DBNDD1	1.18147	1.96126e-06	0.000425374
AMY	amy_excitatory_SLC17A6+	GAS8	0.816542	2.52914e-05	0.00232076
AMY	amy_excitatory_SLC17A6+	WDR81	0.738388	8.19569e-05	0.00475616
AMY	amy_excitatory_SLC17A6+	MNT	0.583063	6.79047e-05	0.00428838
AMY	amy_excitatory_SLC17A6+	CLUH	0.8348	0.000411393	0.0136319
AMY	amy_excitatory_SLC17A6+	TAX1BP3	0.790871	0.00213624	0.0351759
AMY	amy_excitatory_SLC17A6+	PELP1	0.35362	0.00308081	0.0437079
AMY	amy_excitatory_SLC17A6+	CAMTA2	0.750095	1.07223e-06	0.000274081
AMY	amy_excitatory_SLC17A6+	SCIMP	-1.2188	0.00273549	0.04062
AMY	amy_excitatory_SLC17A6+	ACADVL	0.602212	0.000347376	0.0121779
AMY	amy_excitatory_SLC17A6+	DVL2	0.603969	6.57e-06	0.000959667
AMY	amy_excitatory_SLC17A6+	LRRC75A	-0.500449	0.000300184	0.0111131
AMY	amy_excitatory_SLC17A6+	ZNF624	-0.456786	0.00115848	0.0249687
AMY	amy_excitatory_SLC17A6+	DRG2	0.579376	0.000911068	0.0217602
AMY	amy_excitatory_SLC17A6+	ALDH3A2	-0.328663	5.11788e-06	0.000802124
AMY	amy_excitatory_SLC17A6+	ULK2	-0.363817	0.00074749	0.0195733
AMY	amy_excitatory_SLC17A6+	MAP2K3	0.591986	0.000752639	0.0196602
AMY	amy_excitatory_SLC17A6+	UNC119	0.867888	0.000782333	0.0200696
AMY	amy_excitatory_SLC17A6+	SPAG5	1.37011	0.00030122	0.0111131
AMY	amy_excitatory_SLC17A6+	ERAL1	0.681957	0.00131232	0.0268319
AMY	amy_excitatory_SLC17A6+	ABHD15-AS1	-1.61166	0.0022129	0.0357959
AMY	amy_excitatory_SLC17A6+	GIT1	0.681751	0.000675908	0.0182785
AMY	amy_excitatory_SLC17A6+	ANKRD13B	0.59604	0.00206649	0.0345305
AMY	amy_excitatory_SLC17A6+	CORO6	0.916231	7.08793e-05	0.00438594
AMY	amy_excitatory_SLC17A6+	AC023389.1	-1.86433	0.00130071	0.0267774
AMY	amy_excitatory_SLC17A6+	CRLF3	-0.890758	3.52082e-08	2.15997e-05
AMY	amy_excitatory_SLC17A6+	ATAD5	-0.494419	6.56253e-06	0.000959667
AMY	amy_excitatory_SLC17A6+	ADAP2	0.797307	0.000309316	0.0112761
AMY	amy_excitatory_SLC17A6+	C17orf75	-0.366139	0.000171427	0.00783168
AMY	amy_excitatory_SLC17A6+	ZNF207	-0.344362	0.00110523	0.0245373
AMY	amy_excitatory_SLC17A6+	AC005899.8	-1.62417	0.00174753	0.0313648
AMY	amy_excitatory_SLC17A6+	AC079336.5	-1.3188	0.00161043	0.0301475
AMY	amy_excitatory_SLC17A6+	AC025211.1	-1.32376	0.00100901	0.0233181
AMY	amy_excitatory_SLC17A6+	CCT6B	-0.764412	0.000592173	0.0169127
AMY	amy_excitatory_SLC17A6+	AC243830.1	-1.50509	0.00260582	0.0394797
AMY	amy_excitatory_SLC17A6+	AATF	-0.490112	0.00131229	0.0268319
AMY	amy_excitatory_SLC17A6+	TCAP	1.20099	0.00279923	0.0410294
AMY	amy_excitatory_SLC17A6+	SMARCE1	-0.310325	0.00145428	0.0286218
AMY	amy_excitatory_SLC17A6+	JUP	-0.577535	0.00366395	0.0487739
AMY	amy_excitatory_SLC17A6+	KAT2A	0.571648	0.00377995	0.0496619
AMY	amy_excitatory_SLC17A6+	CNTNAP1	0.615939	2.13101e-05	0.00204272
AMY	amy_excitatory_SLC17A6+	AC100793.3	-1.42213	0.000147308	0.00704452
AMY	amy_excitatory_SLC17A6+	RAMP2-AS1	-0.862041	0.00233946	0.0368277
AMY	amy_excitatory_SLC17A6+	CNTD1	-1.2171	0.00266083	0.0399813
AMY	amy_excitatory_SLC17A6+	MEOX1	-1.60731	5.5075e-05	0.0037567
AMY	amy_excitatory_SLC17A6+	RUNDC3A	0.758516	0.00030499	0.0111563
AMY	amy_excitatory_SLC17A6+	ADAM11	0.933128	0.000540949	0.0160876
AMY	amy_excitatory_SLC17A6+	AC142472.1	-1.07393	0.00123697	0.026065
AMY	amy_excitatory_SLC17A6+	MAPT-IT1	-1.00185	0.00194517	0.0330956
AMY	amy_excitatory_SLC17A6+	FAM215B	-0.587558	0.000590409	0.0169127
AMY	amy_excitatory_SLC17A6+	EFCAB13	-0.715559	0.000189105	0.00828666
AMY	amy_excitatory_SLC17A6+	TBKBP1	1.01333	9.43217e-07	0.000245872
AMY	amy_excitatory_SLC17A6+	OSBPL7	1.08209	1.74843e-05	0.00176493
AMY	amy_excitatory_SLC17A6+	SP2-AS1	-1.0603	0.000286683	0.0107805
AMY	amy_excitatory_SLC17A6+	AC004797.1	-1.39564	0.00209102	0.034751
AMY	amy_excitatory_SLC17A6+	ITGA3	0.415068	3.90477e-08	2.23806e-05
AMY	amy_excitatory_SLC17A6+	ANKRD40	-0.318043	0.00217818	0.0355032
AMY	amy_excitatory_SLC17A6+	UTP18	-0.514707	0.00224887	0.0361706
AMY	amy_excitatory_SLC17A6+	TRIM25	-0.855179	0.000374766	0.0128704
AMY	amy_excitatory_SLC17A6+	YPEL2	-0.37767	0.00251413	0.0387533
AMY	amy_excitatory_SLC17A6+	PTRH2	-0.69772	0.00321904	0.0450206
AMY	amy_excitatory_SLC17A6+	HEATR6	-0.366901	0.000572674	0.0165835
AMY	amy_excitatory_SLC17A6+	PPM1D	-0.510301	0.00287394	0.0418651
AMY	amy_excitatory_SLC17A6+	AC005884.1	-1.12079	0.000944643	0.0223631
AMY	amy_excitatory_SLC17A6+	TLK2	-0.491981	0.00316836	0.044523
AMY	amy_excitatory_SLC17A6+	MRC2	0.864617	0.0030952	0.0437757
AMY	amy_excitatory_SLC17A6+	TANC2	-0.105793	0.00130383	0.0267903
AMY	amy_excitatory_SLC17A6+	AC005828.3	-1.59403	0.00036535	0.0126529
AMY	amy_excitatory_SLC17A6+	PECAM1	1.14185	0.000604219	0.0171158
AMY	amy_excitatory_SLC17A6+	AC103810.2	-1.77244	2.9441e-10	3.95098e-07
AMY	amy_excitatory_SLC17A6+	PRKCA	-0.737416	3.23284e-05	0.00270099
AMY	amy_excitatory_SLC17A6+	PRKCA-AS1	-2.14622	0.00283853	0.0415184
AMY	amy_excitatory_SLC17A6+	AC005332.3	-0.653932	0.00308	0.0437079
AMY	amy_excitatory_SLC17A6+	KCNJ2	-0.47132	0.000590377	0.0169127
AMY	amy_excitatory_SLC17A6+	SSTR2	1.26144	0.00363388	0.0484794
AMY	amy_excitatory_SLC17A6+	CD300LF	-1.81336	4.96223e-07	0.000143985
AMY	amy_excitatory_SLC17A6+	FADS6	1.08688	0.00144508	0.0285454
AMY	amy_excitatory_SLC17A6+	HID1	0.505231	0.00128337	0.0266118
AMY	amy_excitatory_SLC17A6+	UBE2O	0.322044	0.00129398	0.0267156
AMY	amy_excitatory_SLC17A6+	TIMP2	-0.977533	0.000100666	0.00554231
AMY	amy_excitatory_SLC17A6+	TEPSIN	0.81	0.000139309	0.00690219
AMY	amy_excitatory_SLC17A6+	HGS	0.533582	0.000979686	0.0229443
AMY	amy_excitatory_SLC17A6+	PCYT2	1.06376	2.28889e-06	0.00045089
AMY	amy_excitatory_SLC17A6+	MAFG	0.50477	0.00184065	0.03208
AMY	amy_excitatory_SLC17A6+	LRRC45	1.27266	0.000267674	0.0103878
AMY	amy_excitatory_SLC17A6+	RFNG	0.408248	2.12501e-05	0.00204272
AMY	amy_excitatory_SLC17A6+	DUS1L	0.697539	0.000500149	0.0154078
AMY	amy_excitatory_SLC17A6+	YES1	-1.00662	0.00175737	0.0314199
AMY	amy_excitatory_SLC17A6+	NDC80	3.37547	0.00193394	0.0330091
AMY	amy_excitatory_SLC17A6+	AP001021.3	-2.41711	0.00216125	0.0353438
AMY	amy_excitatory_SLC17A6+	ARHGAP28	-1.0965	0.00108924	0.0243119
AMY	amy_excitatory_SLC17A6+	CDH2	-0.226469	0.00291158	0.0421846
AMY	amy_excitatory_SLC17A6+	DSCAS	-0.929782	0.00130322	0.0267903
AMY	amy_excitatory_SLC17A6+	AC011815.1	-1.49494	0.000995266	0.0231031
AMY	amy_excitatory_SLC17A6+	AC015961.2	-1.60546	8.17252e-05	0.00475557
AMY	amy_excitatory_SLC17A6+	AC108452.1	-0.746345	0.00121246	0.0256745
AMY	amy_excitatory_SLC17A6+	AC090241.2	-0.640503	6.18243e-06	0.000928315
AMY	amy_excitatory_SLC17A6+	SMAD2	-0.280975	0.00215315	0.0353188
AMY	amy_excitatory_SLC17A6+	MYO5B	-1.96686	0.00110467	0.0245373
AMY	amy_excitatory_SLC17A6+	SMAD4	-0.640169	0.000260972	0.0102818
AMY	amy_excitatory_SLC17A6+	LINC00909	-0.382155	0.000858913	0.0211014
AMY	amy_excitatory_SLC17A6+	LINC01896	-2.61808	0.00345968	0.047136
AMY	amy_excitatory_SLC17A6+	SLC66A2	0.418468	0.000227618	0.00938085
AMY	amy_excitatory_SLC17A6+	AC090360.1	0.924583	0.00327555	0.0455817
AMY	amy_excitatory_SLC17A6+	CDC34	0.575541	0.000829788	0.02081
AMY	amy_excitatory_SLC17A6+	HCN2	0.790093	7.99453e-06	0.00105962
AMY	amy_excitatory_SLC17A6+	FSTL3	0.555527	0.000341521	0.0120809
AMY	amy_excitatory_SLC17A6+	PTBP1	0.291046	0.00332922	0.0460896
AMY	amy_excitatory_SLC17A6+	ARID3A	0.527817	0.00378229	0.0496619
AMY	amy_excitatory_SLC17A6+	STK11	0.339089	0.00345918	0.047136
AMY	amy_excitatory_SLC17A6+	CBARP	0.810954	0.000882557	0.021342
AMY	amy_excitatory_SLC17A6+	APC2	0.515084	0.000297683	0.0110777
AMY	amy_excitatory_SLC17A6+	REEP6	1.09632	0.00330885	0.0459261
AMY	amy_excitatory_SLC17A6+	MBD3	0.450965	0.000281169	0.0106134
AMY	amy_excitatory_SLC17A6+	CSNK1G2	0.363502	0.000955221	0.0225143
AMY	amy_excitatory_SLC17A6+	PLEKHJ1	0.482874	0.000538755	0.0160769
AMY	amy_excitatory_SLC17A6+	SF3A2	0.482203	0.00157233	0.0297454
AMY	amy_excitatory_SLC17A6+	LINGO3	2.33502	0.00104389	0.0237694
AMY	amy_excitatory_SLC17A6+	SGTA	0.464001	7.2362e-05	0.00443931
AMY	amy_excitatory_SLC17A6+	THOP1	0.528652	0.00195217	0.0331621
AMY	amy_excitatory_SLC17A6+	GNA11	0.362007	0.000479999	0.0151151
AMY	amy_excitatory_SLC17A6+	PIP5K1C	0.712036	0.000209769	0.00888999
AMY	amy_excitatory_SLC17A6+	DAPK3	0.420942	0.00104986	0.0238084
AMY	amy_excitatory_SLC17A6+	ZBTB7A	0.574578	0.00272782	0.0405621
AMY	amy_excitatory_SLC17A6+	MAP2K2	0.509465	8.06035e-05	0.00471585
AMY	amy_excitatory_SLC17A6+	SIRT6	0.632613	0.000843556	0.0209849
AMY	amy_excitatory_SLC17A6+	FSD1	0.816675	4.17519e-05	0.00318021
AMY	amy_excitatory_SLC17A6+	UBXN6	0.46302	8.91471e-06	0.00115311
AMY	amy_excitatory_SLC17A6+	AC104532.2	-1.14794	1.70334e-05	0.00174996
AMY	amy_excitatory_SLC17A6+	AC119396.2	-1.39068	0.000846354	0.0209849
AMY	amy_excitatory_SLC17A6+	PNPLA6	0.712418	7.44443e-05	0.00451545
AMY	amy_excitatory_SLC17A6+	XAB2	0.483986	0.00255788	0.0390631
AMY	amy_excitatory_SLC17A6+	PRR36	0.584217	0.00189974	0.0327237
AMY	amy_excitatory_SLC17A6+	MAP2K7	0.457515	0.000618871	0.0174153
AMY	amy_excitatory_SLC17A6+	MYO1F	-0.831001	0.000767914	0.0198898
AMY	amy_excitatory_SLC17A6+	ZNF559	-0.49009	0.00350456	0.0473316
AMY	amy_excitatory_SLC17A6+	ZNF177	-0.381	0.000534696	0.0160568
AMY	amy_excitatory_SLC17A6+	PIN1	0.679107	8.45758e-05	0.00489485
AMY	amy_excitatory_SLC17A6+	P2RY11	0.803901	2.88351e-05	0.00249647
AMY	amy_excitatory_SLC17A6+	AC011511.2	-1.7415	0.000520855	0.0158187
AMY	amy_excitatory_SLC17A6+	RAVER1	0.703199	2.90637e-05	0.00249647
AMY	amy_excitatory_SLC17A6+	TYK2	0.594937	1.43524e-05	0.00158038
AMY	amy_excitatory_SLC17A6+	QTRT1	0.534703	0.00108055	0.0241431
AMY	amy_excitatory_SLC17A6+	CARM1	0.429421	0.000154897	0.00724432
AMY	amy_excitatory_SLC17A6+	CCDC159	1.1586	2.76897e-06	0.000517003
AMY	amy_excitatory_SLC17A6+	PRKCSH	0.71438	5.46953e-08	2.73121e-05
AMY	amy_excitatory_SLC17A6+	ECSIT	0.583178	0.00116453	0.0250298
AMY	amy_excitatory_SLC17A6+	ZNF69	1.00949	0.000716095	0.0190297
AMY	amy_excitatory_SLC17A6+	ZNF44	-0.359055	0.000794459	0.0201877
AMY	amy_excitatory_SLC17A6+	ZNF564	-0.53702	0.000231788	0.0094729
AMY	amy_excitatory_SLC17A6+	WDR83	0.515866	0.0030111	0.0432142
AMY	amy_excitatory_SLC17A6+	MAST1	0.716003	4.26875e-05	0.00318021
AMY	amy_excitatory_SLC17A6+	SYCE2	-1.75268	0.00194099	0.0330769
AMY	amy_excitatory_SLC17A6+	TRMT1	0.987711	4.48643e-06	0.000728036
AMY	amy_excitatory_SLC17A6+	STX10	0.478497	0.00179386	0.0316692
AMY	amy_excitatory_SLC17A6+	CACNA1A	0.448265	0.000469959	0.0148834
AMY	amy_excitatory_SLC17A6+	CC2D1A	0.52205	0.00285959	0.0417276
AMY	amy_excitatory_SLC17A6+	ADGRL1	0.566961	0.00252787	0.0388155
AMY	amy_excitatory_SLC17A6+	ILVBL	0.671689	0.00111933	0.0246288
AMY	amy_excitatory_SLC17A6+	DDA1	0.452471	4.01184e-05	0.00313245
AMY	amy_excitatory_SLC17A6+	NIBAN3	-0.91074	0.000961906	0.022647
AMY	amy_excitatory_SLC17A6+	CCDC124	1.09639	4.16283e-05	0.00318021
AMY	amy_excitatory_SLC17A6+	MAST3	1.02891	0.000490812	0.0152735
AMY	amy_excitatory_SLC17A6+	FKBP8	0.686218	0.00190679	0.0327541
AMY	amy_excitatory_SLC17A6+	TMEM161A	0.833962	0.000563239	0.0165537
AMY	amy_excitatory_SLC17A6+	ZNF486	-0.816957	0.00139584	0.0279858
AMY	amy_excitatory_SLC17A6+	ZNF85	-0.827973	0.00110619	0.0245373
AMY	amy_excitatory_SLC17A6+	ZNF714	-0.478787	0.000512298	0.0156346
AMY	amy_excitatory_SLC17A6+	ZNF43	-0.365346	0.000770979	0.0199451
AMY	amy_excitatory_SLC17A6+	ZNF675	0.458877	0.00156961	0.029734
AMY	amy_excitatory_SLC17A6+	VSTM2B	0.833179	0.00144333	0.028537
AMY	amy_excitatory_SLC17A6+	URI1	-0.533972	0.00099739	0.0231274
AMY	amy_excitatory_SLC17A6+	WDR88	-1.55015	0.00019781	0.00852888
AMY	amy_excitatory_SLC17A6+	PEPD	-0.281098	0.00253082	0.0388155
AMY	amy_excitatory_SLC17A6+	KMT2B	0.421286	0.00290771	0.0421837
AMY	amy_excitatory_SLC17A6+	ALKBH6	0.883002	0.000195769	0.00849202
AMY	amy_excitatory_SLC17A6+	ZNF565	-0.484968	0.0018995	0.0327237
AMY	amy_excitatory_SLC17A6+	LINC00665	-0.536301	0.000247405	0.0099481
AMY	amy_excitatory_SLC17A6+	AC016590.1	-1.12404	7.86775e-05	0.00467967
AMY	amy_excitatory_SLC17A6+	HIPK4	-2.53825	0.00119727	0.0255545
AMY	amy_excitatory_SLC17A6+	PSG8	-1.74093	1.54295e-05	0.00164827
AMY	amy_excitatory_SLC17A6+	AC004784.1	-0.593274	0.000128738	0.00653489
AMY	amy_excitatory_SLC17A6+	ZNF45	-0.827822	0.00119026	0.0254302
AMY	amy_excitatory_SLC17A6+	AC243964.3	-2.06761	0.00320148	0.0448124
AMY	amy_excitatory_SLC17A6+	CLASRP	0.654821	1.17866e-05	0.00136621
AMY	amy_excitatory_SLC17A6+	GEMIN7	1.95218	6.63161e-06	0.000962121
AMY	amy_excitatory_SLC17A6+	PPP1R37	0.637799	7.90085e-05	0.00468638
AMY	amy_excitatory_SLC17A6+	ERCC2	0.602911	0.00078787	0.020185
AMY	amy_excitatory_SLC17A6+	RTN2	0.420145	0.000531984	0.0159983
AMY	amy_excitatory_SLC17A6+	PRKD2	-0.620742	0.00172285	0.0313235
AMY	amy_excitatory_SLC17A6+	DHX34	0.671079	0.00369405	0.0489924
AMY	amy_excitatory_SLC17A6+	KPTN	0.945531	0.000113993	0.00608871
AMY	amy_excitatory_SLC17A6+	NAPA	0.61178	0.00107874	0.0241431
AMY	amy_excitatory_SLC17A6+	TMEM143	0.80927	0.00170142	0.0310653
AMY	amy_excitatory_SLC17A6+	AC022154.1	-1.59677	1.64595e-05	0.00171562
AMY	amy_excitatory_SLC17A6+	SPHK2	0.53546	0.00347288	0.0471593
AMY	amy_excitatory_SLC17A6+	PPFIA3	0.41312	0.000389973	0.0131853
AMY	amy_excitatory_SLC17A6+	SCAF1	0.608525	2.73372e-05	0.00243562
AMY	amy_excitatory_SLC17A6+	CPT1C	0.348653	0.000346261	0.0121738
AMY	amy_excitatory_SLC17A6+	AKT1S1	0.818098	0.00179491	0.0316692
AMY	amy_excitatory_SLC17A6+	TBC1D17	0.666095	0.000106571	0.00576394
AMY	amy_excitatory_SLC17A6+	NUP62	0.418609	0.00355661	0.0479094
AMY	amy_excitatory_SLC17A6+	AC010624.2	1.46682	0.000868532	0.0211681
AMY	amy_excitatory_SLC17A6+	JOSD2	0.760976	0.00347721	0.0471653
AMY	amy_excitatory_SLC17A6+	ZNF528	-0.313738	4.62542e-05	0.00334401
AMY	amy_excitatory_SLC17A6+	LENG9	-1.21324	0.00194919	0.0331378
AMY	amy_excitatory_SLC17A6+	PPP1R12C	0.50098	0.0033373	0.0461717
AMY	amy_excitatory_SLC17A6+	ZNF444	0.31401	0.0015543	0.0296395
AMY	amy_excitatory_SLC17A6+	ZNF667	0.417973	0.000546455	0.0162065
AMY	amy_excitatory_SLC17A6+	AC006115.2	-0.62574	1.18729e-08	1.01974e-05
AMY	amy_excitatory_SLC17A6+	ZNF17	-0.611871	5.35753e-05	0.00369924
AMY	amy_excitatory_SLC17A6+	AC004076.2	0.776966	0.00166266	0.0306443
AMY	amy_excitatory_SLC17A6+	TMEM74B	0.731674	0.00105362	0.0238642
AMY	amy_excitatory_SLC17A6+	SNPH	0.909386	2.12936e-08	1.51082e-05
AMY	amy_excitatory_SLC17A6+	SDCBP2-AS1	-0.759211	0.000179248	0.00808573
AMY	amy_excitatory_SLC17A6+	UBOX5-AS1	-1.54093	0.00165335	0.030576
AMY	amy_excitatory_SLC17A6+	LZTS3	0.456351	0.0018894	0.0326381
AMY	amy_excitatory_SLC17A6+	GPCPD1	-0.6782	0.0012741	0.0265237
AMY	amy_excitatory_SLC17A6+	CHGB	-1.30657	0.0034298	0.0469673
AMY	amy_excitatory_SLC17A6+	CRLS1	-0.602058	1.13692e-05	0.00135814
AMY	amy_excitatory_SLC17A6+	PAK5	-0.336646	1.83826e-05	0.00183586
AMY	amy_excitatory_SLC17A6+	PET117	-0.775836	0.000819393	0.0205778
AMY	amy_excitatory_SLC17A6+	KAT14	-0.469083	0.000270633	0.0104136
AMY	amy_excitatory_SLC17A6+	AL049646.1	-2.00088	0.000569115	0.0165835
AMY	amy_excitatory_SLC17A6+	XRN2	-0.432439	0.000135659	0.00682166
AMY	amy_excitatory_SLC17A6+	SYNDIG1	0.612585	2.1499e-07	7.4456e-05
AMY	amy_excitatory_SLC17A6+	ENTPD6	0.359725	0.000154811	0.00724432
AMY	amy_excitatory_SLC17A6+	PYGB	0.379341	0.000841995	0.0209849
AMY	amy_excitatory_SLC17A6+	ZNF337-AS1	-0.42224	0.00339867	0.0468096
AMY	amy_excitatory_SLC17A6+	HM13	0.36999	5.12658e-05	0.00357396
AMY	amy_excitatory_SLC17A6+	PDRG1	0.58171	0.00162784	0.0303164
AMY	amy_excitatory_SLC17A6+	ASXL1	-0.322977	0.000855304	0.0210851
AMY	amy_excitatory_SLC17A6+	DNMT3B	-0.720396	4.27183e-05	0.00318021
AMY	amy_excitatory_SLC17A6+	AL109824.1	-1.85784	0.000883617	0.021342
AMY	amy_excitatory_SLC17A6+	ERGIC3	0.376566	0.000839399	0.020982
AMY	amy_excitatory_SLC17A6+	CTNNBL1	-0.436134	0.000659531	0.0179942
AMY	amy_excitatory_SLC17A6+	RPRD1B	-0.665625	0.000510408	0.0156261
AMY	amy_excitatory_SLC17A6+	AL118523.1	-1.15798	0.00290325	0.0421492
AMY	amy_excitatory_SLC17A6+	PLCG1-AS1	-1.03914	0.00149158	0.0290627
AMY	amy_excitatory_SLC17A6+	JPH2	1.66808	0.00316202	0.044492
AMY	amy_excitatory_SLC17A6+	CTSA	0.72763	6.68641e-06	0.000963561
AMY	amy_excitatory_SLC17A6+	NCOA5	-0.281423	0.000240751	0.0097536
AMY	amy_excitatory_SLC17A6+	ZNF334	-0.381095	0.000612929	0.0172941
AMY	amy_excitatory_SLC17A6+	ADNP-AS1	-0.771093	0.00306758	0.0436495
AMY	amy_excitatory_SLC17A6+	DPM1	0.30441	0.000489291	0.0152704
AMY	amy_excitatory_SLC17A6+	KCNG1	2.10865	0.000495066	0.0153392
AMY	amy_excitatory_SLC17A6+	CDH26	0.545461	0.000151519	0.00715039
AMY	amy_excitatory_SLC17A6+	MIR646HG	0.729129	0.00125448	0.0263399
AMY	amy_excitatory_SLC17A6+	AL160412.1	-1.42371	0.0015564	0.0296531
AMY	amy_excitatory_SLC17A6+	HRH3	0.670605	0.00202508	0.034063
AMY	amy_excitatory_SLC17A6+	LAMA5	0.548877	0.00358117	0.0480894
AMY	amy_excitatory_SLC17A6+	CABLES2	0.887378	0.000395469	0.013268
AMY	amy_excitatory_SLC17A6+	SLCO4A1	0.941413	0.000197528	0.00852888
AMY	amy_excitatory_SLC17A6+	ARFGAP1	0.521344	0.00132597	0.0270383
AMY	amy_excitatory_SLC17A6+	KCNQ2	0.496441	0.00247378	0.038469
AMY	amy_excitatory_SLC17A6+	ARFRP1	0.408295	0.00303487	0.0433564
AMY	amy_excitatory_SLC17A6+	LIME1	0.571301	0.00350568	0.0473316
AMY	amy_excitatory_SLC17A6+	TPD52L2	0.2257	0.00134122	0.0272456
AMY	amy_excitatory_SLC17A6+	TCEA2	0.392328	0.00356541	0.0479677
AMY	amy_excitatory_SLC17A6+	PCMTD2	-0.614448	0.00232795	0.0367003
AMY	amy_excitatory_SLC17A6+	AP000962.1	-1.31818	0.000163768	0.00757852
AMY	amy_excitatory_SLC17A6+	C21orf91	-0.583678	9.84512e-06	0.00123623
AMY	amy_excitatory_SLC17A6+	JAM2	-0.807475	9.15606e-09	8.19162e-06
AMY	amy_excitatory_SLC17A6+	ADAMTS5	-1.4446	0.00327503	0.0455817
AMY	amy_excitatory_SLC17A6+	BACH1	-1.0995	0.000776568	0.0200284
AMY	amy_excitatory_SLC17A6+	GRIK1	-1.14644	0.00148559	0.0289988
AMY	amy_excitatory_SLC17A6+	IFNGR2	-0.495717	0.0031929	0.0447215
AMY	amy_excitatory_SLC17A6+	AP000317.1	-0.429758	0.000302194	0.0111273
AMY	amy_excitatory_SLC17A6+	CLIC6	2.87792	0.000652615	0.0178965
AMY	amy_excitatory_SLC17A6+	SETD4	-0.332963	0.00134554	0.0272818
AMY	amy_excitatory_SLC17A6+	CBR3	-1.4562	0.000537092	0.0160769
AMY	amy_excitatory_SLC17A6+	AP001429.1	-2.35205	0.00162098	0.0302468
AMY	amy_excitatory_SLC17A6+	DYRK1A	-0.478964	0.000897851	0.0215886
AMY	amy_excitatory_SLC17A6+	LINC01700	1.76587	0.00252983	0.0388155
AMY	amy_excitatory_SLC17A6+	AF064858.1	0.844928	0.000571682	0.0165835
AMY	amy_excitatory_SLC17A6+	RRP1	0.555634	4.22942e-06	0.000703986
AMY	amy_excitatory_SLC17A6+	PFKL	0.466266	0.00279519	0.0410241
AMY	amy_excitatory_SLC17A6+	TRPM2	0.70369	0.00368501	0.0489027
AMY	amy_excitatory_SLC17A6+	PCBP3	-1.48031	0.00308594	0.0437079
AMY	amy_excitatory_SLC17A6+	PCNT	0.263041	8.85625e-07	0.000240711
AMY	amy_excitatory_SLC17A6+	DIP2A	-0.233981	0.00140123	0.0280142
AMY	amy_excitatory_SLC17A6+	CECR2	-1.45329	0.000488321	0.0152704
AMY	amy_excitatory_SLC17A6+	AC007666.2	-1.25225	2.85231e-06	0.000527973
AMY	amy_excitatory_SLC17A6+	BID	1.20023	0.00185668	0.0322546
AMY	amy_excitatory_SLC17A6+	TMEM191B	1.58197	0.000180522	0.00809223
AMY	amy_excitatory_SLC17A6+	AC006547.1	-1.05989	0.00342714	0.0469673
AMY	amy_excitatory_SLC17A6+	TRMT2A	0.780574	7.22986e-05	0.00443931
AMY	amy_excitatory_SLC17A6+	ZDHHC8	0.557486	0.00337715	0.046573
AMY	amy_excitatory_SLC17A6+	AIFM3	1.18504	0.00300383	0.0431427
AMY	amy_excitatory_SLC17A6+	LZTR1	0.890358	0.00125628	0.0263427
AMY	amy_excitatory_SLC17A6+	AC245060.6	-1.68167	4.33028e-06	0.00071523
AMY	amy_excitatory_SLC17A6+	AP000350.7	-1.48496	0.00214409	0.0352781
AMY	amy_excitatory_SLC17A6+	SUSD2	1.09438	0.000986803	0.0230061
AMY	amy_excitatory_SLC17A6+	ADORA2A	1.49528	0.00126283	0.0264073
AMY	amy_excitatory_SLC17A6+	MIAT	0.707515	0.00057271	0.0165835
AMY	amy_excitatory_SLC17A6+	GAS2L1	1.06361	1.95909e-05	0.00190866
AMY	amy_excitatory_SLC17A6+	OSBP2	0.492831	0.00158304	0.029869
AMY	amy_excitatory_SLC17A6+	MORC2-AS1	-1.22299	2.5984e-06	0.000491068
AMY	amy_excitatory_SLC17A6+	DRG1	-0.470974	0.000854813	0.0210851
AMY	amy_excitatory_SLC17A6+	SLC5A4	-1.86248	7.60978e-16	3.26794e-12
AMY	amy_excitatory_SLC17A6+	TIMP3	-1.39043	0.00186516	0.0323572
AMY	amy_excitatory_SLC17A6+	RBFOX2	-0.331992	0.00265294	0.0399186
AMY	amy_excitatory_SLC17A6+	KCTD17	0.790333	4.22112e-05	0.00318021
AMY	amy_excitatory_SLC17A6+	ANKRD54	0.382668	0.00223623	0.0360483
AMY	amy_excitatory_SLC17A6+	DDX17	-0.476691	0.00189973	0.0327237
AMY	amy_excitatory_SLC17A6+	SUN2	0.408493	0.002315	0.0366479
AMY	amy_excitatory_SLC17A6+	PDGFB	0.670535	0.00381378	0.0499022
AMY	amy_excitatory_SLC17A6+	SYNGR1	0.385782	0.00176478	0.0315172
AMY	amy_excitatory_SLC17A6+	RANGAP1	0.746039	0.00359354	0.0481444
AMY	amy_excitatory_SLC17A6+	ACO2	0.317362	0.00367195	0.0487978
AMY	amy_excitatory_SLC17A6+	OGFRP1	-1.64696	0.00130882	0.0268319
AMY	amy_excitatory_SLC17A6+	PHF21B	-1.38182	0.00132323	0.0270079
AMY	amy_excitatory_SLC17A6+	NUP50-DT	0.426759	0.00192345	0.0329349
AMY	amy_excitatory_SLC17A6+	KIAA0930	0.569233	1.37856e-06	0.000315298
AMY	amy_excitatory_SLC17A6+	MIRLET7BHG	-0.876588	0.00263474	0.0397283
AMY	amy_excitatory_SLC17A6+	SELENOO	0.498811	0.000114907	0.00612227
AMY	amy_excitatory_SLC17A6+	HDAC10	0.839922	0.00115313	0.0249462
AMY	amy_excitatory_SLC17A6+	SBF1	0.626385	0.000150413	0.00712507
AMY	amy_excitatory_SLC17A6+	NCAPH2	0.436935	0.000863955	0.021115
AMY	amy_excitatory_SLC17A6+	CHKB	0.469055	2.62554e-05	0.0023837
AMY	amy_excitatory_SLC17A6+	ARSA	0.480661	0.00180793	0.0317216
AMY	amy_excitatory_SLC17A6+	LINC00685	1.46337	9.16947e-06	0.00116501
AMY	amy_excitatory_SLC17A6+	AL672277.1	-1.09873	0.00314424	0.0443285
AMY	amy_excitatory_SLC17A6+	IL3RA	-1.98089	6.38425e-05	0.00415402
AMY	amy_excitatory_SLC17A6+	ASMTL-AS1	1.03113	0.000796403	0.0202132
AMY	amy_excitatory_SLC17A6+	RAB9A	-0.39742	0.000266794	0.0103878
AMY	amy_excitatory_SLC17A6+	GRPR	-1.64782	4.80347e-05	0.00340396
AMY	amy_excitatory_SLC17A6+	CTPS2	-0.460887	0.00072003	0.0191106
AMY	amy_excitatory_SLC17A6+	SCML2	-0.377876	0.00263158	0.0397093
AMY	amy_excitatory_SLC17A6+	YY2	-0.805554	0.00140831	0.0280513
AMY	amy_excitatory_SLC17A6+	PTCHD1	1.05804	4.93569e-18	3.53264e-14
AMY	amy_excitatory_SLC17A6+	IL1RAPL1	-0.474777	0.0025554	0.0390531
AMY	amy_excitatory_SLC17A6+	GK-AS1	-1.96566	0.000135976	0.00682166
AMY	amy_excitatory_SLC17A6+	LANCL3	-1.18728	0.00361961	0.0483336
AMY	amy_excitatory_SLC17A6+	TSPAN7	-0.542843	0.00240192	0.037563
AMY	amy_excitatory_SLC17A6+	MED14	-0.460521	0.00163389	0.0303485
AMY	amy_excitatory_SLC17A6+	ZNF674	-0.836002	0.000235281	0.00956811
AMY	amy_excitatory_SLC17A6+	CDK16	0.730681	0.00277625	0.0409563
AMY	amy_excitatory_SLC17A6+	ZNF41	-0.546624	0.00308425	0.0437079
AMY	amy_excitatory_SLC17A6+	AL158055.1	-0.587633	0.00295712	0.0426143
AMY	amy_excitatory_SLC17A6+	FAM120C	-0.570833	3.51766e-05	0.00285023
AMY	amy_excitatory_SLC17A6+	TRO	0.891594	0.00242378	0.0378773
AMY	amy_excitatory_SLC17A6+	AL022157.1	-0.86779	0.00250578	0.0387481
AMY	amy_excitatory_SLC17A6+	DLG3	-0.476257	0.00148851	0.0290294
AMY	amy_excitatory_SLC17A6+	NHSL2	-1.11832	4.09726e-06	0.000692728
AMY	amy_excitatory_SLC17A6+	JPX	-0.491501	0.00158966	0.0299378
AMY	amy_excitatory_SLC17A6+	ZNF711	-0.503426	0.00104245	0.0237617
AMY	amy_excitatory_SLC17A6+	PABPC5	-0.720603	0.00290956	0.0421837
AMY	amy_excitatory_SLC17A6+	BEX4	-0.808957	0.00356115	0.0479405
AMY	amy_excitatory_SLC17A6+	DCX	-0.358804	0.00140549	0.028021
AMY	amy_excitatory_SLC17A6+	MCTS1	-0.397265	8.04377e-05	0.00471585
AMY	amy_excitatory_SLC17A6+	STAG2	-0.537714	0.00288535	0.0419744
AMY	amy_excitatory_SLC17A6+	APLN	-1.19885	0.000180024	0.00808678
AMY	amy_excitatory_SLC17A6+	AL034405.1	-0.785506	0.00215238	0.0353188
AMY	amy_excitatory_SLC17A6+	RBMX2	0.494037	0.000158365	0.00736019
AMY	amy_excitatory_SLC17A6+	SMIM10L2B	0.573987	0.00210956	0.0349779
AMY	amy_excitatory_SLC17A6+	RBMX	-0.55309	0.000665888	0.0180758
AMY	amy_excitatory_SLC17A6+	FGF13	-1.08246	0.00295546	0.0426143
AMY	amy_excitatory_SLC17A6+	LINC00632	0.458465	0.000638593	0.0176336
AMY	amy_excitatory_SLC17A6+	MAGEC3	-0.914434	0.00258031	0.039304
AMY	amy_excitatory_SLC17A6+	FMR1	-0.337298	0.00184666	0.0321064
AMY	amy_excitatory_SLC17A6+	IDS	-0.210597	0.00182337	0.0318822
AMY	amy_excitatory_SLC17A6+	VMA21	-0.6394	0.00211651	0.0350122
AMY	amy_excitatory_SLC17A6+	HAUS7	1.83716	0.00192337	0.0329349
AMY	amy_excitatory_SLC17A6+	SLC6A8	0.693346	0.00265527	0.0399258
AMY	amy_excitatory_SLC17A6+	PDZD4	0.623908	0.0007805	0.0200465
AMY	amy_excitatory_SLC17A6+	NAA10	0.554176	0.000342102	0.0120816
AMY	amy_excitatory_SLC17A6+	GAB3	-1.71188	0.00264802	0.0398726
AMY	amy_excitatory_SLC17A6+	CLIC2	-0.57096	6.10107e-05	0.00400618
AMY	amy_excitatory_SLC17A6+	TMLHE	-0.553341	2.64391e-05	0.00238529
AMY	amy_excitatory_SLC17A6+	USP9Y	-0.326992	0.00341943	0.046945
AMY	amy_excitatory_SLC17A6+	MT-ND1	1.18098	7.79197e-05	0.00464748
AMY	amy_excitatory_SLC17A6+	MT-ND2	1.14697	0.00216742	0.0354101
AMY	amy_excitatory_SLC17A6+	MT-CO1	0.701725	0.00214642	0.035288
AMY	amy_excitatory_SLC17A6+	MT-CO2	1.14034	2.1754e-05	0.00206682
AMY	amy_excitatory_SLC17A6+	MT-CO3	1.03394	0.000273281	0.0104411
AMY	amy_excitatory_SLC17A6+	MT-ND3	0.972622	0.00126985	0.0264721
AMY	amy_excitatory_SLC17A6+	MT-ND4	1.61574	1.93613e-05	0.00189829
AMY	amy_excitatory_SLC17A6+	MT-CYB	1.11893	0.000116001	0.0061653
AMY	amy_excitatory_SLC17A6+	AC007325.4	1.09668	0.00112668	0.0247111
AMY	amy_excitatory_SLC17A6+	AL354949.1	-1.33579	7.78636e-06	0.00104493
AMY	amy_excitatory_SLC17A6+	LINC02788	-2.98204	2.52668e-11	4.17329e-08
AMY	amy_excitatory_SLC17A6+	AL450992.2	-2.34659	0.0031463	0.0443285
AMY	amy_excitatory_SLC17A6+	Z99758.1	-2.26158	1.29968e-06	0.000310076
AMY	amy_excitatory_SLC17A6+	APOBEC4	-2.26882	0.00175019	0.031369
AMY	amy_excitatory_SLC17A6+	C4BPA	-1.49432	0.00103246	0.0236342
AMY	amy_excitatory_SLC17A6+	MYT1L-AS1	-1.18201	0.000858831	0.0211014
AMY	amy_excitatory_SLC17A6+	AC068725.1	-2.55352	0.000145767	0.00701775
AMY	amy_excitatory_SLC17A6+	AC064843.1	-2.67139	0.00174626	0.0313648
AMY	amy_excitatory_SLC17A6+	AC017028.1	-2.0816	3.90701e-06	0.000682044
AMY	amy_excitatory_SLC17A6+	OTOS	-1.49426	5.76645e-06	0.000884408
AMY	amy_excitatory_SLC17A6+	CNTN4-AS2	-2.12715	0.000427393	0.0139893
AMY	amy_excitatory_SLC17A6+	AC134772.1	-1.33429	0.00104778	0.0238073
AMY	amy_excitatory_SLC17A6+	C3orf49	-2.5967	0.000339916	0.012044
AMY	amy_excitatory_SLC17A6+	MAGI1-AS1	-1.73297	6.73385e-05	0.00427779
AMY	amy_excitatory_SLC17A6+	HTR3E	-2.1991	2.54677e-06	0.000488252
AMY	amy_excitatory_SLC17A6+	OPA1-AS1	-2.28361	2.00964e-06	0.000427238
AMY	amy_excitatory_SLC17A6+	AC096576.3	-1.8411	2.41044e-05	0.00222133
AMY	amy_excitatory_SLC17A6+	AC096576.2	-2.53243	2.30197e-11	4.119e-08
AMY	amy_excitatory_SLC17A6+	AC096747.1	-1.33018	0.00084365	0.0209849
AMY	amy_excitatory_SLC17A6+	AC092343.1	-1.72813	0.00228462	0.0364182
AMY	amy_excitatory_SLC17A6+	AC008871.1	-1.72518	1.35537e-10	1.94016e-07
AMY	amy_excitatory_SLC17A6+	AC116428.1	-1.79288	0.000433325	0.0140762
AMY	amy_excitatory_SLC17A6+	AC010275.1	-2.1583	1.90341e-07	6.81166e-05
AMY	amy_excitatory_SLC17A6+	AC018752.1	-1.61451	0.000893385	0.0215274
AMY	amy_excitatory_SLC17A6+	AC112196.1	-2.32108	9.0998e-11	1.39565e-07
AMY	amy_excitatory_SLC17A6+	AC113382.1	-1.26638	0.00232682	0.0367003
AMY	amy_excitatory_SLC17A6+	PCDHGC3	-2.2424	0.00267102	0.0400759
AMY	amy_excitatory_SLC17A6+	LINC02143	-1.45075	1.78018e-05	0.00178617
AMY	amy_excitatory_SLC17A6+	EHMT2-AS1	-2.52119	0.00093735	0.0222888
AMY	amy_excitatory_SLC17A6+	TSBP1	-1.98209	9.13726e-06	0.00116501
AMY	amy_excitatory_SLC17A6+	APOBEC2	-2.02391	0.000846229	0.0209849
AMY	amy_excitatory_SLC17A6+	AL023581.1	-1.67146	0.000583373	0.0168363
AMY	amy_excitatory_SLC17A6+	AL078581.4	-1.9347	0.000726912	0.0191983
AMY	amy_excitatory_SLC17A6+	CRPPA-AS1	-2.50995	8.4784e-06	0.00111005
AMY	amy_excitatory_SLC17A6+	AC005014.4	-1.85684	5.38871e-06	0.000838451
AMY	amy_excitatory_SLC17A6+	AC073349.4	-1.85956	0.0034281	0.0469673
AMY	amy_excitatory_SLC17A6+	AC006145.1	-3.00186	0.000609596	0.0172227
AMY	amy_excitatory_SLC17A6+	AC006372.3	-1.4293	0.00174363	0.0313648
AMY	amy_excitatory_SLC17A6+	AC090572.3	-1.52008	0.00159945	0.0300205
AMY	amy_excitatory_SLC17A6+	MLANA	-1.89205	0.000281251	0.0106134
AMY	amy_excitatory_SLC17A6+	C9orf92	-1.24937	0.00247418	0.038469
AMY	amy_excitatory_SLC17A6+	C9orf57	-1.65898	0.000201487	0.00863537
AMY	amy_excitatory_SLC17A6+	PRR26	-2.14156	3.72591e-07	0.00011429
AMY	amy_excitatory_SLC17A6+	CELF2-AS2	-2.19786	0.00138389	0.0278124
AMY	amy_excitatory_SLC17A6+	AL592430.1	-2.91696	0.00304116	0.0433597
AMY	amy_excitatory_SLC17A6+	AC022540.1	-2.21615	5.81078e-07	0.000162038
AMY	amy_excitatory_SLC17A6+	PDE6C	-1.69593	6.32489e-09	6.17309e-06
AMY	amy_excitatory_SLC17A6+	AC100763.1	-2.65008	0.00232696	0.0367003
AMY	amy_excitatory_SLC17A6+	AP001922.5	-1.79507	0.00222134	0.0358891
AMY	amy_excitatory_SLC17A6+	AP000866.2	-1.58026	0.00267897	0.0400842
AMY	amy_excitatory_SLC17A6+	AP002856.2	-1.66478	0.00317078	0.0445278
AMY	amy_excitatory_SLC17A6+	AC026369.3	-2.36238	0.000684579	0.0183704
AMY	amy_excitatory_SLC17A6+	AC023051.1	-2.4189	5.88136e-08	2.80633e-05
AMY	amy_excitatory_SLC17A6+	AC025031.1	-1.46075	7.51023e-05	0.00452976
AMY	amy_excitatory_SLC17A6+	AC073896.3	-1.35632	0.000263261	0.0103152
AMY	amy_excitatory_SLC17A6+	LINC02821	-0.988279	0.000118012	0.00622755
AMY	amy_excitatory_SLC17A6+	AC012085.2	-2.5168	0.00115367	0.0249462
AMY	amy_excitatory_SLC17A6+	SERPINE3	-1.77402	1.53734e-05	0.00164827
AMY	amy_excitatory_SLC17A6+	LINC00402	-2.37068	2.18123e-08	1.51082e-05
AMY	amy_excitatory_SLC17A6+	LINC02319	-1.42714	0.00372793	0.0493198
AMY	amy_excitatory_SLC17A6+	CCDC196	-1.51815	1.96449e-05	0.00190866
AMY	amy_excitatory_SLC17A6+	AC004828.1	-1.74156	0.000270345	0.0104136
AMY	amy_excitatory_SLC17A6+	ISM2	-0.966444	0.000524707	0.015911
AMY	amy_excitatory_SLC17A6+	AC013640.1	-1.61608	3.88807e-08	2.23806e-05
AMY	amy_excitatory_SLC17A6+	SLC24A5	-1.46175	0.000222276	0.00921372
AMY	amy_excitatory_SLC17A6+	AC011944.1	-3.14968	0.000790591	0.020185
AMY	amy_excitatory_SLC17A6+	MMP25	-1.93765	1.1102e-05	0.00135814
AMY	amy_excitatory_SLC17A6+	AC007495.1	-2.53698	0.000389815	0.0131853
AMY	amy_excitatory_SLC17A6+	AC009137.1	-1.32332	0.00156925	0.029734
AMY	amy_excitatory_SLC17A6+	AC106736.1	-1.25259	4.79908e-06	0.000768999
AMY	amy_excitatory_SLC17A6+	AC009097.1	-1.32353	0.000515066	0.0156732
AMY	amy_excitatory_SLC17A6+	TAC4	-2.52956	0.00239652	0.0375059
AMY	amy_excitatory_SLC17A6+	AC005828.1	-1.91886	0.000741504	0.019464
AMY	amy_excitatory_SLC17A6+	DLGAP1-AS5	-1.74199	0.000655136	0.017897
AMY	amy_excitatory_SLC17A6+	AC106037.3	-1.23514	0.00368283	0.0489027
AMY	amy_excitatory_SLC17A6+	AC007193.2	-1.85273	0.00143873	0.0284985
AMY	amy_excitatory_SLC17A6+	MYBPC2	-1.35632	0.000624103	0.0174491
AMY	amy_excitatory_SLC17A6+	AC063977.6	-2.00857	3.17138e-05	0.00267042
AMY	amy_excitatory_SLC17A6+	EDDM13	-1.79877	0.00165611	0.030576
AMY	amy_excitatory_SLC17A6+	AL079338.1	-1.71636	0.00267272	0.0400759
AMY	amy_excitatory_SLC17A6+	TTC3-AS1	-2.4374	0.00357948	0.0480894
AMY	amy_excitatory_SLC17A6+	AP001407.1	-1.37156	0.000681132	0.0183704
AMY	amy_excitatory_SLC17A6+	KLHL34	-1.78822	0.00182027	0.031854
AMY	amy_excitatory_SLC17A6+	ERCC6L	-1.41082	0.00340267	0.0468346
AMY	amy_excitatory_SLC17A6+	AL035427.1	-1.82203	0.00309757	0.0437757
AMY	amy_excitatory_SLC17A6+	LINC01210	4.31916	0.00129076	0.0266749
AMY	amy_excitatory_SLC17A7+	AL627309.5	0.760196	7.23236e-06	0.000115878
AMY	amy_excitatory_SLC17A7+	NOC2L	0.420381	0.00726456	0.0353382
AMY	amy_excitatory_SLC17A7+	KLHL17	0.805643	9.10144e-07	1.88276e-05
AMY	amy_excitatory_SLC17A7+	C1orf159	0.226347	9.66125e-05	0.00104724
AMY	amy_excitatory_SLC17A7+	SDF4	0.545636	4.90986e-05	0.000587674
AMY	amy_excitatory_SLC17A7+	UBE2J2	0.3335	1.04501e-05	0.000159006
AMY	amy_excitatory_SLC17A7+	SCNN1D	0.844515	9.78207e-13	8.81465e-11
AMY	amy_excitatory_SLC17A7+	INTS11	0.61233	0.000370324	0.00318463
AMY	amy_excitatory_SLC17A7+	CPTP	0.685118	0.00178245	0.0114597
AMY	amy_excitatory_SLC17A7+	ATAD3B	0.598838	3.37981e-13	3.4224e-11
AMY	amy_excitatory_SLC17A7+	ATAD3A	0.433048	1.81608e-05	0.000252258
AMY	amy_excitatory_SLC17A7+	MIB2	0.48787	8.96787e-18	2.3897e-15
AMY	amy_excitatory_SLC17A7+	CDK11B	0.30814	0.00634205	0.0318282
AMY	amy_excitatory_SLC17A7+	SLC35E2B	0.298563	0.000524383	0.00423268
AMY	amy_excitatory_SLC17A7+	NADK	0.34761	0.000735601	0.00557746
AMY	amy_excitatory_SLC17A7+	CALML6	1.59137	0.00349895	0.0198161
AMY	amy_excitatory_SLC17A7+	PLCH2	0.493325	0.00141667	0.00960188
AMY	amy_excitatory_SLC17A7+	AL139246.5	0.645295	0.00247643	0.0150699
AMY	amy_excitatory_SLC17A7+	AC242022.2	2.80514	0.00313001	0.0181995
AMY	amy_excitatory_SLC17A7+	LRRC47	0.300533	0.00178432	0.0114645
AMY	amy_excitatory_SLC17A7+	AJAP1	0.303228	0.00845928	0.040093
AMY	amy_excitatory_SLC17A7+	ZBTB48	0.497252	0.00082277	0.00611951
AMY	amy_excitatory_SLC17A7+	THAP3	0.488137	0.00161804	0.0106288
AMY	amy_excitatory_SLC17A7+	ERRFI1	-0.424622	8.34787e-06	0.000131361
AMY	amy_excitatory_SLC17A7+	SLC2A5	-1.07896	0.000548318	0.00437876
AMY	amy_excitatory_SLC17A7+	H6PD	-0.347809	0.00190098	0.0121065
AMY	amy_excitatory_SLC17A7+	TMEM201	0.357602	0.00333914	0.0190867
AMY	amy_excitatory_SLC17A7+	DFFA	0.312752	0.00132054	0.0090872
AMY	amy_excitatory_SLC17A7+	PEX14	-0.200739	0.000828311	0.00614918
AMY	amy_excitatory_SLC17A7+	UBIAD1	-0.477547	0.00424818	0.0232139
AMY	amy_excitatory_SLC17A7+	FBXO44	0.493297	0.00702622	0.0344777
AMY	amy_excitatory_SLC17A7+	DRAXIN	-0.575799	0.0052748	0.0274686
AMY	amy_excitatory_SLC17A7+	MIIP	0.669253	2.79149e-07	6.69825e-06
AMY	amy_excitatory_SLC17A7+	DHRS3	-1.0402	0.00034728	0.0030263
AMY	amy_excitatory_SLC17A7+	PLEKHM2	0.289262	2.90134e-06	5.22758e-05
AMY	amy_excitatory_SLC17A7+	SPATA21	-1.51137	6.62223e-05	0.000759849
AMY	amy_excitatory_SLC17A7+	LINC01772	-1.18128	0.00392131	0.0217217
AMY	amy_excitatory_SLC17A7+	AL049569.1	-1.5159	7.62756e-10	3.81415e-08
AMY	amy_excitatory_SLC17A7+	ATP13A2	0.353475	2.12046e-11	1.44591e-09
AMY	amy_excitatory_SLC17A7+	IFFO2	0.290609	0.00379099	0.0211327
AMY	amy_excitatory_SLC17A7+	MRTO4	0.45567	0.000255457	0.00235053
AMY	amy_excitatory_SLC17A7+	SLC66A1	0.489881	0.00161279	0.0106046
AMY	amy_excitatory_SLC17A7+	CAPZB	0.336048	2.76388e-08	9.11629e-07
AMY	amy_excitatory_SLC17A7+	NBL1	0.646646	0.00558258	0.0287681
AMY	amy_excitatory_SLC17A7+	TMCO4	-1.219	1.732e-05	0.000242241
AMY	amy_excitatory_SLC17A7+	OTUD3	-0.349622	0.00812538	0.0387645
AMY	amy_excitatory_SLC17A7+	UBXN10-AS1	-1.06205	0.00930606	0.0431076
AMY	amy_excitatory_SLC17A7+	SH2D5	0.484522	6.04405e-07	1.31617e-05
AMY	amy_excitatory_SLC17A7+	CDC42	-0.242519	7.64162e-07	1.61039e-05
AMY	amy_excitatory_SLC17A7+	CDC42-IT1	-0.689981	0.0062168	0.0313815
AMY	amy_excitatory_SLC17A7+	ZBTB40	-0.280726	0.00667817	0.0331812
AMY	amy_excitatory_SLC17A7+	C1QA	-2.11413	0.00920584	0.0427607
AMY	amy_excitatory_SLC17A7+	KDM1A	-0.23624	0.00999765	0.0455096
AMY	amy_excitatory_SLC17A7+	AL031428.1	-1.04362	2.36612e-07	5.77334e-06
AMY	amy_excitatory_SLC17A7+	ID3	-1.67607	0.000357124	0.00309345
AMY	amy_excitatory_SLC17A7+	RHD	-0.816685	0.00121441	0.00845164
AMY	amy_excitatory_SLC17A7+	SELENON	0.622123	0.000369894	0.00318306
AMY	amy_excitatory_SLC17A7+	EXTL1	0.884546	1.51083e-05	0.000216792
AMY	amy_excitatory_SLC17A7+	CNKSR1	0.769948	2.71581e-05	0.000356453
AMY	amy_excitatory_SLC17A7+	AL513365.2	1.5937	0.00541978	0.0280863
AMY	amy_excitatory_SLC17A7+	ZDHHC18	0.286971	0.000353207	0.00306213
AMY	amy_excitatory_SLC17A7+	NUDC	0.41686	0.00269789	0.0161221
AMY	amy_excitatory_SLC17A7+	TMEM222	0.203657	0.00632032	0.031768
AMY	amy_excitatory_SLC17A7+	IFI6	-0.743382	0.0045799	0.0246813
AMY	amy_excitatory_SLC17A7+	FAM76A	-0.308686	0.000237169	0.00220733
AMY	amy_excitatory_SLC17A7+	PTAFR	-1.88469	1.90367e-05	0.000262623
AMY	amy_excitatory_SLC17A7+	TRNAU1AP	0.212833	0.0006623	0.00511552
AMY	amy_excitatory_SLC17A7+	OPRD1	0.672105	0.0063785	0.0319667
AMY	amy_excitatory_SLC17A7+	TMEM200B	-2.16158	0.000346236	0.0030185
AMY	amy_excitatory_SLC17A7+	NKAIN1	-0.382718	0.00233073	0.0143297
AMY	amy_excitatory_SLC17A7+	TINAGL1	-1.54346	0.00206239	0.0129753
AMY	amy_excitatory_SLC17A7+	PEF1	0.567139	0.000606323	0.00473736
AMY	amy_excitatory_SLC17A7+	SPOCD1	-2.32917	1.28065e-06	2.54022e-05
AMY	amy_excitatory_SLC17A7+	PTP4A2	-0.163268	0.00130397	0.00898229
AMY	amy_excitatory_SLC17A7+	TMEM39B	0.229332	0.00334239	0.0190999
AMY	amy_excitatory_SLC17A7+	KPNA6	0.222276	3.15424e-06	5.64808e-05
AMY	amy_excitatory_SLC17A7+	CCDC28B	0.70658	0.000562758	0.00446065
AMY	amy_excitatory_SLC17A7+	TMEM234	0.755419	0.000451612	0.00374377
AMY	amy_excitatory_SLC17A7+	HDAC1	-0.84232	0.00917234	0.0426172
AMY	amy_excitatory_SLC17A7+	BSDC1	0.19779	0.000266502	0.00243227
AMY	amy_excitatory_SLC17A7+	ZBTB8B	0.716018	1.82503e-05	0.000253154
AMY	amy_excitatory_SLC17A7+	ZBTB8A	-0.384119	5.70368e-05	0.000668321
AMY	amy_excitatory_SLC17A7+	RBBP4	-0.213352	1.77723e-05	0.00024754
AMY	amy_excitatory_SLC17A7+	SYNC	-1.32195	8.8937e-05	0.000978355
AMY	amy_excitatory_SLC17A7+	YARS	0.360379	0.0048615	0.0257736
AMY	amy_excitatory_SLC17A7+	AL020995.1	-1.8919	4.85899e-06	8.17312e-05
AMY	amy_excitatory_SLC17A7+	AK2	-0.272264	0.00683685	0.0337542
AMY	amy_excitatory_SLC17A7+	TRIM62	-0.868657	1.3282e-05	0.000194495
AMY	amy_excitatory_SLC17A7+	AL662907.3	0.695401	0.000612498	0.00477824
AMY	amy_excitatory_SLC17A7+	AL513327.1	-1.4914	5.95151e-08	1.76472e-06
AMY	amy_excitatory_SLC17A7+	PHC2	-0.349481	4.87072e-14	5.80735e-12
AMY	amy_excitatory_SLC17A7+	AL513327.2	-1.1071	0.00189115	0.0120591
AMY	amy_excitatory_SLC17A7+	AC099565.1	-1.10842	1.6531e-07	4.30316e-06
AMY	amy_excitatory_SLC17A7+	TMEM35B	-0.778992	0.00167649	0.0109137
AMY	amy_excitatory_SLC17A7+	ZMYM6	-0.202275	0.00175752	0.0113354
AMY	amy_excitatory_SLC17A7+	PSMB2	-0.180968	0.00626648	0.0315615
AMY	amy_excitatory_SLC17A7+	AL138787.2	-1.06491	1.23768e-05	0.000183899
AMY	amy_excitatory_SLC17A7+	THRAP3	-0.137704	0.00789569	0.0378918
AMY	amy_excitatory_SLC17A7+	AL353604.1	0.483751	3.15856e-09	1.3135e-07
AMY	amy_excitatory_SLC17A7+	MANEAL	0.310087	0.00482354	0.0256193
AMY	amy_excitatory_SLC17A7+	POU3F1	-1.06697	8.65538e-06	0.000135254
AMY	amy_excitatory_SLC17A7+	MIR3659HG	-0.78218	3.54064e-07	8.2992e-06
AMY	amy_excitatory_SLC17A7+	MYCBP	-1.40988	9.16349e-15	1.30689e-12
AMY	amy_excitatory_SLC17A7+	RHBDL2	-1.15831	4.57131e-05	0.000555547
AMY	amy_excitatory_SLC17A7+	AL442071.1	-1.40058	0.000221049	0.00208121
AMY	amy_excitatory_SLC17A7+	PABPC4	0.367871	3.60734e-05	0.000454328
AMY	amy_excitatory_SLC17A7+	BMP8B	-1.05098	6.19938e-05	0.000718659
AMY	amy_excitatory_SLC17A7+	CAP1	0.234064	0.000315622	0.00279614
AMY	amy_excitatory_SLC17A7+	SMAP2	-0.184367	3.97569e-05	0.000493789
AMY	amy_excitatory_SLC17A7+	AL031985.4	-0.961939	0.00393488	0.0217909
AMY	amy_excitatory_SLC17A7+	ZFP69B	-0.461167	0.000203467	0.00195012
AMY	amy_excitatory_SLC17A7+	SLFNL1-AS1	-1.35979	1.76386e-06	3.36363e-05
AMY	amy_excitatory_SLC17A7+	CCDC30	0.107828	0.0048005	0.0255304
AMY	amy_excitatory_SLC17A7+	YBX1	-0.34016	5.94889e-05	0.000693193
AMY	amy_excitatory_SLC17A7+	P3H1	0.391964	0.000141108	0.00143676
AMY	amy_excitatory_SLC17A7+	ERMAP	-0.531347	0.00364644	0.0204507
AMY	amy_excitatory_SLC17A7+	HYI	0.546854	0.00164181	0.0107535
AMY	amy_excitatory_SLC17A7+	PTPRF	0.19086	0.000254297	0.00234199
AMY	amy_excitatory_SLC17A7+	KDM4A-AS1	-0.998189	9.41681e-06	0.000145469
AMY	amy_excitatory_SLC17A7+	IPO13	0.273932	0.00367684	0.0205984
AMY	amy_excitatory_SLC17A7+	DPH2	0.532096	0.00182226	0.0116712
AMY	amy_excitatory_SLC17A7+	ARMH1	0.464642	1.39416e-08	4.90182e-07
AMY	amy_excitatory_SLC17A7+	HECTD3	0.726853	1.51807e-07	4.03463e-06
AMY	amy_excitatory_SLC17A7+	IPP	-0.458668	0.000433752	0.00362092
AMY	amy_excitatory_SLC17A7+	POMGNT1	0.283994	0.000162257	0.00161684
AMY	amy_excitatory_SLC17A7+	NSUN4	-0.41936	3.85812e-05	0.000481421
AMY	amy_excitatory_SLC17A7+	FAAH	0.422878	0.00509537	0.0267405
AMY	amy_excitatory_SLC17A7+	MKNK1	0.452124	1.39382e-19	5.22736e-17
AMY	amy_excitatory_SLC17A7+	LINC01389	-1.12748	0.00982327	0.0449457
AMY	amy_excitatory_SLC17A7+	SPATA6	-0.616951	0.000154049	0.00154752
AMY	amy_excitatory_SLC17A7+	AC099788.1	-2.52943	0.000217726	0.00205854
AMY	amy_excitatory_SLC17A7+	BTF3L4	-0.169945	0.0048995	0.0259343
AMY	amy_excitatory_SLC17A7+	PRPF38A	-0.452915	8.56475e-06	0.000134148
AMY	amy_excitatory_SLC17A7+	SHISAL2A	-1.06716	0.00473901	0.0253088
AMY	amy_excitatory_SLC17A7+	SCP2	-0.318933	0.00284723	0.0168406
AMY	amy_excitatory_SLC17A7+	PODN	-2.01857	1.21984e-06	2.43391e-05
AMY	amy_excitatory_SLC17A7+	CPT2	-1.24324	4.00304e-05	0.000496446
AMY	amy_excitatory_SLC17A7+	PLPP3	-0.925983	0.000670435	0.0051685
AMY	amy_excitatory_SLC17A7+	MYSM1	-0.226882	1.08452e-07	2.99232e-06
AMY	amy_excitatory_SLC17A7+	FGGY	-0.227669	0.00215898	0.0134576
AMY	amy_excitatory_SLC17A7+	AC099792.1	-1.20896	7.90568e-05	0.000885541
AMY	amy_excitatory_SLC17A7+	NFIA-AS2	-0.902456	0.00167054	0.0108854
AMY	amy_excitatory_SLC17A7+	TM2D1	-0.297303	1.06229e-05	0.000160548
AMY	amy_excitatory_SLC17A7+	ATG4C	-0.21448	5.32434e-05	0.000628372
AMY	amy_excitatory_SLC17A7+	ALG6	-0.676053	3.66479e-17	8.94209e-15
AMY	amy_excitatory_SLC17A7+	JAK1	-0.404787	0.00984347	0.0449898
AMY	amy_excitatory_SLC17A7+	LINC01359	-1.61403	5.43265e-07	1.20243e-05
AMY	amy_excitatory_SLC17A7+	AL139294.1	-1.24929	9.00168e-09	3.30857e-07
AMY	amy_excitatory_SLC17A7+	LEPROT	-0.403268	4.60772e-05	0.000558441
AMY	amy_excitatory_SLC17A7+	AL139147.1	-0.873927	0.00299255	0.0175108
AMY	amy_excitatory_SLC17A7+	TCTEX1D1	-0.777402	6.00446e-05	0.000698061
AMY	amy_excitatory_SLC17A7+	MIER1	-0.377238	1.04773e-14	1.48382e-12
AMY	amy_excitatory_SLC17A7+	GADD45A	-1.25892	1.06699e-09	5.07244e-08
AMY	amy_excitatory_SLC17A7+	AL158840.1	-2.7243	2.44007e-06	4.48424e-05
AMY	amy_excitatory_SLC17A7+	LRRC40	-0.42839	6.211e-07	1.3453e-05
AMY	amy_excitatory_SLC17A7+	ZRANB2-AS2	-1.03165	4.90553e-20	2.06972e-17
AMY	amy_excitatory_SLC17A7+	AL583808.1	-1.03253	0.00202614	0.012775
AMY	amy_excitatory_SLC17A7+	TNNI3K	-0.392938	2.21035e-09	9.66824e-08
AMY	amy_excitatory_SLC17A7+	AC093158.1	1.3142	0.00559433	0.0288139
AMY	amy_excitatory_SLC17A7+	RABGGTB	-0.29403	0.0017949	0.0115179
AMY	amy_excitatory_SLC17A7+	AC092813.1	1.65758	0.00356503	0.0200999
AMY	amy_excitatory_SLC17A7+	AC118549.1	-0.413806	1.56129e-05	0.000222907
AMY	amy_excitatory_SLC17A7+	MIGA1	-0.126149	0.00166182	0.0108483
AMY	amy_excitatory_SLC17A7+	AL138799.4	-0.956261	0.000450888	0.00373931
AMY	amy_excitatory_SLC17A7+	AC117944.1	-0.809356	0.000798611	0.00599906
AMY	amy_excitatory_SLC17A7+	TTLL7-IT1	-1.07774	8.43924e-06	0.000132592
AMY	amy_excitatory_SLC17A7+	GNG5	-0.578463	0.000186765	0.001811
AMY	amy_excitatory_SLC17A7+	CTBS	-0.482136	5.3552e-07	1.18918e-05
AMY	amy_excitatory_SLC17A7+	MCOLN3	-0.853854	0.00816367	0.0389288
AMY	amy_excitatory_SLC17A7+	AL078459.1	-0.773359	0.000545965	0.00436686
AMY	amy_excitatory_SLC17A7+	ZNHIT6	-0.147557	0.00939367	0.0434538
AMY	amy_excitatory_SLC17A7+	SH3GLB1	-0.254029	0.000600259	0.00469849
AMY	amy_excitatory_SLC17A7+	SELENOF	-0.399877	3.27926e-07	7.76742e-06
AMY	amy_excitatory_SLC17A7+	HS2ST1	-0.244512	0.00803955	0.0384365
AMY	amy_excitatory_SLC17A7+	AL596214.1	-1.05085	0.00023884	0.00221982
AMY	amy_excitatory_SLC17A7+	LRRC8C-DT	-0.762556	4.07241e-06	7.0191e-05
AMY	amy_excitatory_SLC17A7+	LRRC8D	-0.521071	5.2329e-26	6.62354e-23
AMY	amy_excitatory_SLC17A7+	HFM1	-0.283029	0.00707906	0.0346376
AMY	amy_excitatory_SLC17A7+	RPAP2	-0.280272	0.00799091	0.0382521
AMY	amy_excitatory_SLC17A7+	ABCD3	-0.589976	3.45074e-20	1.58828e-17
AMY	amy_excitatory_SLC17A7+	SLC44A3	-0.91206	0.00843739	0.0400361
AMY	amy_excitatory_SLC17A7+	AC105942.1	-0.474539	0.000479472	0.00393402
AMY	amy_excitatory_SLC17A7+	ALG14	-0.347844	1.27259e-05	0.00018771
AMY	amy_excitatory_SLC17A7+	AC092802.1	-0.842134	0.000123429	0.00127992
AMY	amy_excitatory_SLC17A7+	RWDD3	-0.249484	0.00306947	0.0178989
AMY	amy_excitatory_SLC17A7+	LINC02607	0.679659	0.00328714	0.0188587
AMY	amy_excitatory_SLC17A7+	DPYD-IT1	1.97468	0.00888845	0.0417073
AMY	amy_excitatory_SLC17A7+	BX005019.1	0.387961	6.18145e-08	1.83022e-06
AMY	amy_excitatory_SLC17A7+	LINC01708	-0.996889	0.0103026	0.0465631
AMY	amy_excitatory_SLC17A7+	AGL	-0.532498	0.00888247	0.0416986
AMY	amy_excitatory_SLC17A7+	SLC35A3	-0.393598	8.65975e-10	4.24642e-08
AMY	amy_excitatory_SLC17A7+	MFSD14A	-0.339507	0.0001287	0.00132575
AMY	amy_excitatory_SLC17A7+	AC093019.2	-1.33127	0.00227805	0.0140763
AMY	amy_excitatory_SLC17A7+	TRMT13	-0.390922	1.66326e-07	4.32406e-06
AMY	amy_excitatory_SLC17A7+	DBT	-0.449682	1.64019e-08	5.67815e-07
AMY	amy_excitatory_SLC17A7+	AL445928.2	-1.40392	5.17219e-07	1.1536e-05
AMY	amy_excitatory_SLC17A7+	SLC30A7	-0.25216	4.75101e-06	8.02221e-05
AMY	amy_excitatory_SLC17A7+	DPH5	-0.497345	1.2899e-08	4.583e-07
AMY	amy_excitatory_SLC17A7+	LINC01676	1.85459	0.00013306	0.00136511
AMY	amy_excitatory_SLC17A7+	PRMT6	-0.388843	0.00967329	0.0444427
AMY	amy_excitatory_SLC17A7+	VAV3-AS1	-1.0688	0.00265274	0.0159086
AMY	amy_excitatory_SLC17A7+	AKNAD1	-0.365594	7.95425e-07	1.66932e-05
AMY	amy_excitatory_SLC17A7+	GPSM2	-1.37562	3.32083e-19	1.13989e-16
AMY	amy_excitatory_SLC17A7+	WDR47	-0.241545	0.00169177	0.0109848
AMY	amy_excitatory_SLC17A7+	SARS	0.187924	0.00214862	0.0134095
AMY	amy_excitatory_SLC17A7+	MYBPHL	-0.838369	0.000482165	0.00394857
AMY	amy_excitatory_SLC17A7+	PSMA5	-0.320564	0.000105977	0.0011302
AMY	amy_excitatory_SLC17A7+	ATXN7L2	0.899631	3.51192e-05	0.000443412
AMY	amy_excitatory_SLC17A7+	CYB561D1	0.441408	0.000300548	0.00269562
AMY	amy_excitatory_SLC17A7+	GPR61	-0.357781	0.00916789	0.0426137
AMY	amy_excitatory_SLC17A7+	GSTM3	-0.446273	2.98978e-05	0.000386894
AMY	amy_excitatory_SLC17A7+	CSF1	-2.25566	0.00156518	0.0103656
AMY	amy_excitatory_SLC17A7+	AHCYL1	-0.220027	6.95493e-06	0.000112053
AMY	amy_excitatory_SLC17A7+	STRIP1	0.249662	0.0047775	0.0254348
AMY	amy_excitatory_SLC17A7+	LAMTOR5-AS1	-0.392497	0.000665824	0.00513491
AMY	amy_excitatory_SLC17A7+	DRAM2	-0.376207	0.00102467	0.00735615
AMY	amy_excitatory_SLC17A7+	CEPT1	-0.311881	5.3614e-07	1.18926e-05
AMY	amy_excitatory_SLC17A7+	RAP1A	-0.184026	6.81849e-05	0.000779718
AMY	amy_excitatory_SLC17A7+	AL354760.1	1.65666	0.00118215	0.00827516
AMY	amy_excitatory_SLC17A7+	ST7L	-0.298939	3.69022e-08	1.16088e-06
AMY	amy_excitatory_SLC17A7+	CAPZA1	-0.384015	1.1566e-12	1.01841e-10
AMY	amy_excitatory_SLC17A7+	LINC01357	0.444995	0.000835645	0.00619001
AMY	amy_excitatory_SLC17A7+	SLC16A1-AS1	0.236951	0.00413369	0.0227364
AMY	amy_excitatory_SLC17A7+	AL390242.1	-1.31958	3.84821e-09	1.57125e-07
AMY	amy_excitatory_SLC17A7+	LRIG2-DT	-0.883931	5.46434e-13	5.19548e-11
AMY	amy_excitatory_SLC17A7+	LRIG2	-0.248233	8.96986e-05	0.000985128
AMY	amy_excitatory_SLC17A7+	DENND2C	-0.605662	3.01001e-08	9.78472e-07
AMY	amy_excitatory_SLC17A7+	SIKE1	-0.336404	0.00166217	0.0108483
AMY	amy_excitatory_SLC17A7+	TTF2	0.402284	0.0010246	0.00735615
AMY	amy_excitatory_SLC17A7+	GDAP2	-0.439755	7.87919e-11	4.89477e-09
AMY	amy_excitatory_SLC17A7+	ZNF697	-0.533418	0.00324677	0.0186917
AMY	amy_excitatory_SLC17A7+	PHGDH	-0.746147	0.000220024	0.00207445
AMY	amy_excitatory_SLC17A7+	NBPF26	-0.436138	0.00242093	0.0147944
AMY	amy_excitatory_SLC17A7+	AC239800.2	-1.26678	0.00806759	0.0385251
AMY	amy_excitatory_SLC17A7+	LINC02802	0.487737	5.94752e-05	0.000693193
AMY	amy_excitatory_SLC17A7+	PDZK1	-1.75057	4.76589e-07	1.07243e-05
AMY	amy_excitatory_SLC17A7+	ANKRD34A	0.846446	8.97159e-06	0.000139656
AMY	amy_excitatory_SLC17A7+	FMO5	-0.613916	0.00634301	0.0318282
AMY	amy_excitatory_SLC17A7+	LINC00624	-0.961129	2.89955e-05	0.000377388
AMY	amy_excitatory_SLC17A7+	ACP6	-0.465338	9.95975e-07	2.03948e-05
AMY	amy_excitatory_SLC17A7+	AC239804.1	-1.49658	0.000348909	0.00303408
AMY	amy_excitatory_SLC17A7+	SF3B4	0.471054	0.000113521	0.00119182
AMY	amy_excitatory_SLC17A7+	AC244033.2	-0.337327	2.18331e-05	0.000294384
AMY	amy_excitatory_SLC17A7+	PLEKHO1	0.324358	2.21597e-05	0.000297993
AMY	amy_excitatory_SLC17A7+	CTSS	-0.604606	0.00293499	0.0172438
AMY	amy_excitatory_SLC17A7+	CTSK	-0.532511	0.00156457	0.0103649
AMY	amy_excitatory_SLC17A7+	ARNT	-0.256861	0.000534325	0.00430093
AMY	amy_excitatory_SLC17A7+	PSMD4	0.375818	6.61838e-05	0.000759839
AMY	amy_excitatory_SLC17A7+	ZNF687	0.969863	2.92084e-07	6.97557e-06
AMY	amy_excitatory_SLC17A7+	SNX27	-0.213271	9.18536e-06	0.000142524
AMY	amy_excitatory_SLC17A7+	RIIAD1	-0.772826	0.00170679	0.0110712
AMY	amy_excitatory_SLC17A7+	MRPL9	0.513993	0.00167014	0.0108854
AMY	amy_excitatory_SLC17A7+	TDRKH	-0.334894	0.00734895	0.0356225
AMY	amy_excitatory_SLC17A7+	S100A10	-1.10952	4.84746e-08	1.46962e-06
AMY	amy_excitatory_SLC17A7+	S100A11	-2.60013	0.0109986	0.0490843
AMY	amy_excitatory_SLC17A7+	S100A16	-1.38508	0.00789539	0.0378918
AMY	amy_excitatory_SLC17A7+	INTS3	0.182779	0.00176764	0.0113862
AMY	amy_excitatory_SLC17A7+	SLC27A3	1.00426	0.00222961	0.0138467
AMY	amy_excitatory_SLC17A7+	DENND4B	0.555822	0.00280213	0.0166175
AMY	amy_excitatory_SLC17A7+	RPS27	-0.718716	9.34333e-05	0.00102006
AMY	amy_excitatory_SLC17A7+	NUP210L	-0.927394	0.000633056	0.00492345
AMY	amy_excitatory_SLC17A7+	HAX1	0.277527	0.0036229	0.0203413
AMY	amy_excitatory_SLC17A7+	PYGO2	0.567975	0.00811439	0.0387211
AMY	amy_excitatory_SLC17A7+	SHC1	0.55262	0.00528147	0.0274955
AMY	amy_excitatory_SLC17A7+	FLAD1	0.405119	0.000797044	0.00598951
AMY	amy_excitatory_SLC17A7+	ADAM15	0.733855	7.35398e-08	2.13371e-06
AMY	amy_excitatory_SLC17A7+	EFNA1	0.967222	2.59639e-08	8.60592e-07
AMY	amy_excitatory_SLC17A7+	SLC50A1	0.515787	0.00853339	0.0403421
AMY	amy_excitatory_SLC17A7+	DPM3	0.455039	0.000713279	0.00543261
AMY	amy_excitatory_SLC17A7+	TRIM46	0.225574	0.00302028	0.0176578
AMY	amy_excitatory_SLC17A7+	MUC1	-1.37284	0.00327621	0.018828
AMY	amy_excitatory_SLC17A7+	AC234582.1	-0.95034	0.00513168	0.0268961
AMY	amy_excitatory_SLC17A7+	MTX1	0.874611	3.52649e-05	0.000444975
AMY	amy_excitatory_SLC17A7+	GBA	0.740796	8.90139e-08	2.51162e-06
AMY	amy_excitatory_SLC17A7+	FAM189B	0.608695	4.92474e-11	3.15619e-09
AMY	amy_excitatory_SLC17A7+	CLK2	0.701008	1.24445e-10	7.4785e-09
AMY	amy_excitatory_SLC17A7+	MSTO1	0.579422	4.02683e-05	0.000498785
AMY	amy_excitatory_SLC17A7+	AL353807.5	-1.42286	0.00494287	0.0261161
AMY	amy_excitatory_SLC17A7+	KHDC4	-0.249257	0.00043246	0.00361162
AMY	amy_excitatory_SLC17A7+	UBQLN4	0.917124	0.000175415	0.00172451
AMY	amy_excitatory_SLC17A7+	BGLAP	0.809563	0.00953012	0.0439031
AMY	amy_excitatory_SLC17A7+	SMG5	0.219145	0.00270669	0.0161603
AMY	amy_excitatory_SLC17A7+	HDGF	0.319453	0.00290538	0.0170947
AMY	amy_excitatory_SLC17A7+	ARHGEF11	-0.129877	0.00264386	0.01586
AMY	amy_excitatory_SLC17A7+	IFI16	-0.58578	0.00696736	0.0342649
AMY	amy_excitatory_SLC17A7+	TAGLN2	-0.763319	2.06603e-06	3.86345e-05
AMY	amy_excitatory_SLC17A7+	KLHDC9	0.430851	0.00178334	0.0114618
AMY	amy_excitatory_SLC17A7+	B4GALT3	0.374936	0.00373354	0.0208526
AMY	amy_excitatory_SLC17A7+	FCER1G	-2.30472	1.3012e-08	4.61504e-07
AMY	amy_excitatory_SLC17A7+	SDHC	-0.401496	1.9465e-07	4.92141e-06
AMY	amy_excitatory_SLC17A7+	AL592295.3	-2.5247	4.14687e-07	9.44684e-06
AMY	amy_excitatory_SLC17A7+	ATF6	-0.183949	7.32125e-06	0.000117209
AMY	amy_excitatory_SLC17A7+	C1orf226	0.625838	0.00059378	0.00465373
AMY	amy_excitatory_SLC17A7+	UHMK1	-0.316392	4.69591e-08	1.43174e-06
AMY	amy_excitatory_SLC17A7+	DDR2	-0.569816	0.00305915	0.0178541
AMY	amy_excitatory_SLC17A7+	NUF2	-0.776443	0.00136432	0.0093377
AMY	amy_excitatory_SLC17A7+	PBX1	-0.542827	6.17373e-09	2.37491e-07
AMY	amy_excitatory_SLC17A7+	TMCO1	-0.287647	0.000306952	0.00274169
AMY	amy_excitatory_SLC17A7+	UCK2	-0.26487	0.00651324	0.0324972
AMY	amy_excitatory_SLC17A7+	FAM78B	-0.53782	1.16049e-07	3.1889e-06
AMY	amy_excitatory_SLC17A7+	ILDR2	-0.413917	3.03214e-06	5.43906e-05
AMY	amy_excitatory_SLC17A7+	GPA33	-1.02063	0.00773847	0.0372537
AMY	amy_excitatory_SLC17A7+	CREG1	-0.328576	3.36036e-05	0.000427474
AMY	amy_excitatory_SLC17A7+	Z99572.1	-0.611001	1.40037e-06	2.74277e-05
AMY	amy_excitatory_SLC17A7+	SELL	-2.10744	0.00152591	0.0101888
AMY	amy_excitatory_SLC17A7+	MYOCOS	-1.04176	0.00591861	0.0302054
AMY	amy_excitatory_SLC17A7+	VAMP4	-0.451376	2.41952e-10	1.3749e-08
AMY	amy_excitatory_SLC17A7+	PIGC	-0.673899	4.58336e-09	1.82004e-07
AMY	amy_excitatory_SLC17A7+	TNFSF4	-0.801969	0.000888732	0.00651457
AMY	amy_excitatory_SLC17A7+	AL645568.1	-0.538201	7.64371e-25	7.37144e-22
AMY	amy_excitatory_SLC17A7+	SLC9C2	-0.724183	3.24824e-06	5.7857e-05
AMY	amy_excitatory_SLC17A7+	CENPL	-0.845846	0.00046863	0.00387217
AMY	amy_excitatory_SLC17A7+	DARS2	-0.805438	1.29713e-07	3.50728e-06
AMY	amy_excitatory_SLC17A7+	GAS5	-0.34478	0.00219726	0.0136709
AMY	amy_excitatory_SLC17A7+	ZBTB37	-0.569323	2.77325e-07	6.6703e-06
AMY	amy_excitatory_SLC17A7+	RABGAP1L	-0.215946	0.00119436	0.0083389
AMY	amy_excitatory_SLC17A7+	LINC02803	-0.569188	4.15137e-09	1.66813e-07
AMY	amy_excitatory_SLC17A7+	COP1	-0.121218	0.00190216	0.0121086
AMY	amy_excitatory_SLC17A7+	AL591043.2	-0.296406	0.00726001	0.0353352
AMY	amy_excitatory_SLC17A7+	ASTN1	-0.32036	3.25702e-08	1.047e-06
AMY	amy_excitatory_SLC17A7+	AL136114.1	-1.48327	1.70542e-07	4.40537e-06
AMY	amy_excitatory_SLC17A7+	FAM20B	-0.18027	0.00294398	0.0172733
AMY	amy_excitatory_SLC17A7+	AXDND1	-1.0418	0.000535009	0.00430302
AMY	amy_excitatory_SLC17A7+	TOR1AIP2	-0.30715	1.33242e-09	6.17486e-08
AMY	amy_excitatory_SLC17A7+	TOR1AIP1	-0.592818	6.67421e-11	4.15896e-09
AMY	amy_excitatory_SLC17A7+	ACBD6	-0.153707	0.00676974	0.0334882
AMY	amy_excitatory_SLC17A7+	AL162431.1	-0.662217	0.0089017	0.0417405
AMY	amy_excitatory_SLC17A7+	STX6	0.158734	0.0026438	0.01586
AMY	amy_excitatory_SLC17A7+	LINC01344	-1.34998	0.00344078	0.0195299
AMY	amy_excitatory_SLC17A7+	DHX9	-0.336715	5.86077e-07	1.27901e-05
AMY	amy_excitatory_SLC17A7+	SMG7	-0.313794	8.30859e-05	0.000920994
AMY	amy_excitatory_SLC17A7+	SWT1	-0.359659	2.88232e-05	0.000375392
AMY	amy_excitatory_SLC17A7+	HMCN1	-2.90762	1.22396e-16	2.69431e-14
AMY	amy_excitatory_SLC17A7+	PLA2G4A	0.762184	0.00943821	0.0436088
AMY	amy_excitatory_SLC17A7+	AL354771.1	-2.47756	5.54163e-23	3.50716e-20
AMY	amy_excitatory_SLC17A7+	AL390957.1	-1.18263	3.70345e-10	1.99474e-08
AMY	amy_excitatory_SLC17A7+	UCHL5	-0.429807	3.9524e-11	2.59883e-09
AMY	amy_excitatory_SLC17A7+	RO60	-0.361464	3.42442e-05	0.000434805
AMY	amy_excitatory_SLC17A7+	CFH	-3.26109	1.20557e-16	2.69431e-14
AMY	amy_excitatory_SLC17A7+	ASPM	-1.5139	0.000375568	0.00322152
AMY	amy_excitatory_SLC17A7+	ZBTB41	-0.446493	3.66882e-15	5.83184e-13
AMY	amy_excitatory_SLC17A7+	KIF14	1.47914	0.00332464	0.0190307
AMY	amy_excitatory_SLC17A7+	PHLDA3	0.528988	3.67347e-05	0.000461794
AMY	amy_excitatory_SLC17A7+	IPO9-AS1	-1.13206	0.0103604	0.0467509
AMY	amy_excitatory_SLC17A7+	IPO9	0.157155	0.000625004	0.00486625
AMY	amy_excitatory_SLC17A7+	SHISA4	0.744301	6.362e-05	0.000734568
AMY	amy_excitatory_SLC17A7+	AL513217.1	1.87209	6.1124e-05	0.000709221
AMY	amy_excitatory_SLC17A7+	ADIPOR1	0.411232	0.000122064	0.00126786
AMY	amy_excitatory_SLC17A7+	ZC3H11A	-1.58166	0.000457686	0.00379103
AMY	amy_excitatory_SLC17A7+	SNRPE	-0.524978	1.56021e-06	3.02077e-05
AMY	amy_excitatory_SLC17A7+	PIK3C2B	-0.345201	0.000407764	0.00343941
AMY	amy_excitatory_SLC17A7+	RBBP5	-0.373284	2.05123e-07	5.15404e-06
AMY	amy_excitatory_SLC17A7+	ELK4	-0.374114	7.21736e-07	1.52734e-05
AMY	amy_excitatory_SLC17A7+	NUCKS1	-0.295169	4.87846e-06	8.19906e-05
AMY	amy_excitatory_SLC17A7+	IKBKE	-1.29259	0.00268662	0.0160737
[truncated: 28,720 more rows]

## Sheet: NEBULA (~Age+Sex+PMI+APoE+DX)
region	CellType_sub	gene	logFC_DXDS_AD	p_DXDS_AD	p_val_adj
AMY	amy_excitatory_SLC17A6+	AL627309.5	2.74834	8.6916e-05	0.00465402
AMY	amy_excitatory_SLC17A6+	NOC2L	1.23765	5.72444e-06	0.000596591
AMY	amy_excitatory_SLC17A6+	DVL1	1.19375	9.87479e-07	0.00015706
AMY	amy_excitatory_SLC17A6+	FAAP20	0.960986	0.00182552	0.0374738
AMY	amy_excitatory_SLC17A6+	AL590822.1	-6.02803	0.00157695	0.0336584
AMY	amy_excitatory_SLC17A6+	DNAJC11	-1.05561	0.000698347	0.0193983
AMY	amy_excitatory_SLC17A6+	ERRFI1	1.39615	4.85929e-05	0.00301557
AMY	amy_excitatory_SLC17A6+	NMNAT1	-2.38521	3.6417e-05	0.00249189
AMY	amy_excitatory_SLC17A6+	UBIAD1	-2.61332	0.000461149	0.0148453
AMY	amy_excitatory_SLC17A6+	FBXO44	0.567098	0.00149167	0.0323526
AMY	amy_excitatory_SLC17A6+	EFHD2	1.4468	2.61565e-08	9.51918e-06
AMY	amy_excitatory_SLC17A6+	AL109627.1	2.19602	0.000747723	0.0204524
AMY	amy_excitatory_SLC17A6+	AL049569.1	-6.07318	1.49655e-09	1.07113e-06
AMY	amy_excitatory_SLC17A6+	TMCO4	-3.24225	0.0023919	0.0452444
AMY	amy_excitatory_SLC17A6+	NBPF3	0.855967	0.000867383	0.0225205
AMY	amy_excitatory_SLC17A6+	PITHD1	1.07781	1.38535e-07	3.41912e-05
AMY	amy_excitatory_SLC17A6+	HMGCL	-3.18076	4.1028e-08	1.29552e-05
AMY	amy_excitatory_SLC17A6+	SLC9A1	1.14294	0.000415885	0.0138448
AMY	amy_excitatory_SLC17A6+	EYA3	-0.67646	0.00114375	0.0271362
AMY	amy_excitatory_SLC17A6+	PHACTR4	-1.05146	0.000939076	0.0238625
AMY	amy_excitatory_SLC17A6+	PEF1	1.01583	0.0025409	0.0472366
AMY	amy_excitatory_SLC17A6+	ADGRB2	1.05488	4.22453e-05	0.00276667
AMY	amy_excitatory_SLC17A6+	TMEM54	1.5882	0.000888505	0.0229855
AMY	amy_excitatory_SLC17A6+	C1orf216	0.973256	0.00137562	0.0308322
AMY	amy_excitatory_SLC17A6+	MAP7D1	1.02659	1.8132e-06	0.00024957
AMY	amy_excitatory_SLC17A6+	GNL2	-2.29928	0.00169124	0.0354978
AMY	amy_excitatory_SLC17A6+	C1orf109	1.26373	0.00138891	0.030963
AMY	amy_excitatory_SLC17A6+	UTP11	1.27423	0.00238508	0.0452089
AMY	amy_excitatory_SLC17A6+	RHBDL2	-2.11001	0.00101387	0.0251383
AMY	amy_excitatory_SLC17A6+	NDUFS5	1.08277	0.000144605	0.00679422
AMY	amy_excitatory_SLC17A6+	TRIT1	-0.906985	0.000899481	0.0231857
AMY	amy_excitatory_SLC17A6+	RIMS3	0.946185	0.00048945	0.0154324
AMY	amy_excitatory_SLC17A6+	CITED4	1.5101	0.000147163	0.00687223
AMY	amy_excitatory_SLC17A6+	SVBP	1.09316	0.00165843	0.0349171
AMY	amy_excitatory_SLC17A6+	SLC2A1-AS1	-1.88268	0.000993842	0.0248137
AMY	amy_excitatory_SLC17A6+	PLK3	-3.37557	0.000499006	0.0155966
AMY	amy_excitatory_SLC17A6+	EIF2B3	-0.816855	0.000379212	0.0131542
AMY	amy_excitatory_SLC17A6+	USP24	-0.521658	0.000536758	0.0163944
AMY	amy_excitatory_SLC17A6+	NFIA	-1.22243	0.000482638	0.0152794
AMY	amy_excitatory_SLC17A6+	PGM1	-1.44384	6.65483e-05	0.0038582
AMY	amy_excitatory_SLC17A6+	LINC01359	-4.51442	0.00257447	0.0476954
AMY	amy_excitatory_SLC17A6+	AK4	-2.17298	3.57429e-08	1.19917e-05
AMY	amy_excitatory_SLC17A6+	AL139294.1	-3.78727	9.14914e-05	0.00482679
AMY	amy_excitatory_SLC17A6+	AL139147.1	-4.26398	0.000960765	0.0242415
AMY	amy_excitatory_SLC17A6+	SERBP1	0.831005	8.37039e-05	0.00452718
AMY	amy_excitatory_SLC17A6+	AL583808.1	-2.37321	0.00239371	0.0452444
AMY	amy_excitatory_SLC17A6+	SPATA1	-2.87689	0.00184115	0.0376866
AMY	amy_excitatory_SLC17A6+	SSX2IP	1.12558	0.00215183	0.0422342
AMY	amy_excitatory_SLC17A6+	AL078459.1	-3.53748	3.02987e-06	0.000359433
AMY	amy_excitatory_SLC17A6+	ZNF644	-0.503991	0.00226579	0.0436725
AMY	amy_excitatory_SLC17A6+	BTBD8	0.602836	0.00140246	0.0311413
AMY	amy_excitatory_SLC17A6+	F3	-7.5325	0.000425675	0.0140617
AMY	amy_excitatory_SLC17A6+	ALG14	-1.09662	0.00222623	0.0432205
AMY	amy_excitatory_SLC17A6+	CDC14A	-4.35209	0.00114096	0.0271004
AMY	amy_excitatory_SLC17A6+	SLC30A7	-1.0436	1.79305e-05	0.00151577
AMY	amy_excitatory_SLC17A6+	AC093157.1	-1.5795	0.000806758	0.0215456
AMY	amy_excitatory_SLC17A6+	GPSM2	-2.14221	9.60446e-06	0.000896639
AMY	amy_excitatory_SLC17A6+	GSTM3	0.991499	7.90025e-05	0.00435115
AMY	amy_excitatory_SLC17A6+	LAMTOR5-AS1	-1.64206	2.78081e-05	0.00199032
AMY	amy_excitatory_SLC17A6+	CTTNBP2NL	-1.09723	6.59712e-05	0.00383884
AMY	amy_excitatory_SLC17A6+	MAB21L3	-32.086	2.42107e-05	0.0017972
AMY	amy_excitatory_SLC17A6+	IGSF3	1.02014	0.00190221	0.0386051
AMY	amy_excitatory_SLC17A6+	ANKRD34A	1.57378	0.000473437	0.0150825
AMY	amy_excitatory_SLC17A6+	POGZ	-0.664031	1.59584e-07	3.72455e-05
AMY	amy_excitatory_SLC17A6+	JTB	1.16788	0.0017612	0.0365731
AMY	amy_excitatory_SLC17A6+	NUP210L	1.96066	6.79e-05	0.00390871
AMY	amy_excitatory_SLC17A6+	SCAMP3	1.04741	0.000188631	0.00820975
AMY	amy_excitatory_SLC17A6+	YY1AP1	-0.747033	0.00188449	0.0383907
AMY	amy_excitatory_SLC17A6+	MEF2D	0.94604	2.15188e-05	0.00167912
AMY	amy_excitatory_SLC17A6+	CADM3	0.901302	4.05601e-08	1.29552e-05
AMY	amy_excitatory_SLC17A6+	AL590560.3	-4.68752	3.19304e-05	0.0022479
AMY	amy_excitatory_SLC17A6+	PEA15	1.33673	3.33526e-05	0.00232516
AMY	amy_excitatory_SLC17A6+	PBX1	-0.552638	2.16616e-05	0.00167912
AMY	amy_excitatory_SLC17A6+	TBX19	-3.88739	0.000713666	0.0196964
AMY	amy_excitatory_SLC17A6+	PRRC2C	0.48015	5.51772e-06	0.000580767
AMY	amy_excitatory_SLC17A6+	AL645568.1	-1.45987	4.59238e-05	0.00292604
AMY	amy_excitatory_SLC17A6+	LAMC1	-1.5723	3.82235e-07	7.5994e-05
AMY	amy_excitatory_SLC17A6+	AL096803.2	-0.625003	0.000266041	0.0101935
AMY	amy_excitatory_SLC17A6+	AL390957.1	1.67862	0.00119363	0.0280105
AMY	amy_excitatory_SLC17A6+	RGS1	-6.34487	0.000649458	0.0184854
AMY	amy_excitatory_SLC17A6+	CDC73	-0.85547	6.01041e-06	0.000617491
AMY	amy_excitatory_SLC17A6+	DDX59-AS1	-3.68844	3.81068e-05	0.00256498
AMY	amy_excitatory_SLC17A6+	TMEM9	0.83297	0.000134421	0.00645704
AMY	amy_excitatory_SLC17A6+	TNNT2	5.19535	0.000476345	0.0151527
AMY	amy_excitatory_SLC17A6+	AC096677.1	-3.32149	0.000446923	0.0145399
AMY	amy_excitatory_SLC17A6+	IPO9-AS1	-1.96241	0.000394262	0.013393
AMY	amy_excitatory_SLC17A6+	CYB5R1	-2.1259	1.40833e-06	0.000202788
AMY	amy_excitatory_SLC17A6+	TGFB2	-6.49575	4.28883e-05	0.0027906
AMY	amy_excitatory_SLC17A6+	DUSP10	-3.77635	0.000344455	0.0122049
AMY	amy_excitatory_SLC17A6+	DISP1	-1.42736	1.09142e-06	0.000168596
AMY	amy_excitatory_SLC17A6+	AL118511.1	2.07643	0.000131781	0.00637296
AMY	amy_excitatory_SLC17A6+	TOMM20	0.644029	0.000183183	0.00806006
AMY	amy_excitatory_SLC17A6+	WDR64	-6.61302	0.00176624	0.0366422
AMY	amy_excitatory_SLC17A6+	HNRNPU	0.53792	0.00204504	0.0406597
AMY	amy_excitatory_SLC17A6+	KIF26B-AS1	-4.58307	0.000971674	0.0244593
AMY	amy_excitatory_SLC17A6+	AL390728.6	1.61885	0.0005816	0.0171776
AMY	amy_excitatory_SLC17A6+	CPSF3	-1.56031	0.00158157	0.0337234
AMY	amy_excitatory_SLC17A6+	GRHL1	-2.04799	1.4232e-05	0.00124731
AMY	amy_excitatory_SLC17A6+	ODC1	-2.62925	7.58346e-06	0.000743526
AMY	amy_excitatory_SLC17A6+	MIR3681HG	-3.50011	0.000507704	0.0157992
AMY	amy_excitatory_SLC17A6+	TRIB2	-2.22192	0.000650388	0.0184854
AMY	amy_excitatory_SLC17A6+	NBAS	-0.682797	0.000539454	0.0164067
AMY	amy_excitatory_SLC17A6+	GEN1	-2.79817	4.73939e-08	1.41339e-05
AMY	amy_excitatory_SLC17A6+	WDR35	-0.854714	0.00180943	0.0372861
AMY	amy_excitatory_SLC17A6+	SF3B6	1.03702	0.00224333	0.043387
AMY	amy_excitatory_SLC17A6+	DNAJC27	-1.77057	0.00147759	0.0322099
AMY	amy_excitatory_SLC17A6+	CAD	-1.57798	0.00273196	0.0496704
AMY	amy_excitatory_SLC17A6+	SNX17	1.26813	5.50957e-05	0.00336084
AMY	amy_excitatory_SLC17A6+	ZNF512	-0.931398	0.000759113	0.0206325
AMY	amy_excitatory_SLC17A6+	AC104695.2	4.33824	4.48728e-05	0.00290213
AMY	amy_excitatory_SLC17A6+	CLIP4	-0.947621	0.000230638	0.00930877
AMY	amy_excitatory_SLC17A6+	SPAST	-0.685794	0.00267026	0.0488796
AMY	amy_excitatory_SLC17A6+	HEATR5B	-0.60562	0.00221154	0.0430518
AMY	amy_excitatory_SLC17A6+	AC007877.1	65.6285	0.000200211	0.0085296
AMY	amy_excitatory_SLC17A6+	EML4	-0.788074	0.000131104	0.00635457
AMY	amy_excitatory_SLC17A6+	TTC7A	-1.08861	0.00015209	0.00696307
AMY	amy_excitatory_SLC17A6+	EPCAM-DT	-1.97593	0.0021376	0.0419932
AMY	amy_excitatory_SLC17A6+	KCNK12	1.10623	1.98629e-05	0.00162207
AMY	amy_excitatory_SLC17A6+	PPP1R21	-0.90312	2.32852e-06	0.000299389
AMY	amy_excitatory_SLC17A6+	PSME4	-0.982395	4.25028e-06	0.00046801
AMY	amy_excitatory_SLC17A6+	AC104781.2	-2.83824	1.66282e-05	0.00143096
AMY	amy_excitatory_SLC17A6+	CLHC1	-1.58109	8.90652e-06	0.000846198
AMY	amy_excitatory_SLC17A6+	VRK2	-2.85598	0.000527636	0.0162545
AMY	amy_excitatory_SLC17A6+	EXOC6B	-0.332133	0.000224004	0.00921264
AMY	amy_excitatory_SLC17A6+	FBXO41	0.761668	0.00109099	0.0264399
AMY	amy_excitatory_SLC17A6+	SLC4A5	-1.26325	0.000780918	0.0210917
AMY	amy_excitatory_SLC17A6+	CTNNA2	-0.720292	2.06887e-08	8.22643e-06
AMY	amy_excitatory_SLC17A6+	TMSB10	1.15639	0.000758419	0.0206325
AMY	amy_excitatory_SLC17A6+	TCF7L1	-5.82616	1.34117e-06	0.000195902
AMY	amy_excitatory_SLC17A6+	ELMOD3	-0.947417	0.0020451	0.0406597
AMY	amy_excitatory_SLC17A6+	KDM3A	-1.09856	0.000621573	0.0179629
AMY	amy_excitatory_SLC17A6+	CHMP3	-1.07391	0.000364016	0.0127092
AMY	amy_excitatory_SLC17A6+	THNSL2	-4.20339	1.2275e-07	3.06475e-05
AMY	amy_excitatory_SLC17A6+	TEKT4	-106.988	0.000399318	0.0135026
AMY	amy_excitatory_SLC17A6+	CNGA3	-7.59206	1.89526e-05	0.00157174
AMY	amy_excitatory_SLC17A6+	LINC01102	-1.46583	0.00049931	0.0155966
AMY	amy_excitatory_SLC17A6+	LINC01159	-129.379	0.000445025	0.014501
AMY	amy_excitatory_SLC17A6+	UXS1	-0.909243	0.000557687	0.0167284
AMY	amy_excitatory_SLC17A6+	GCC2-AS1	-3.45426	0.00196059	0.0395656
AMY	amy_excitatory_SLC17A6+	CCDC138	0.801629	6.42142e-05	0.00376723
AMY	amy_excitatory_SLC17A6+	AC074387.1	1.96373	0.00253764	0.0472167
AMY	amy_excitatory_SLC17A6+	AC068282.1	-3.01303	1.08561e-05	0.000987724
AMY	amy_excitatory_SLC17A6+	SFT2D3	-3.40581	0.00190988	0.0387242
AMY	amy_excitatory_SLC17A6+	GPR39	-2.22192	4.8031e-05	0.00298934
AMY	amy_excitatory_SLC17A6+	NCKAP5	-3.79815	0.00131723	0.0299137
AMY	amy_excitatory_SLC17A6+	AC010974.2	-7.4364	2.04904e-05	0.00164907
AMY	amy_excitatory_SLC17A6+	NCKAP5-AS2	-2.78774	0.00111633	0.0267521
AMY	amy_excitatory_SLC17A6+	DARS	-0.714043	0.00244867	0.0457995
AMY	amy_excitatory_SLC17A6+	AC079163.2	99.951	1.5507e-07	3.65897e-05
AMY	amy_excitatory_SLC17A6+	AC105402.3	-3.4161	0.00051678	0.0160583
AMY	amy_excitatory_SLC17A6+	KIF5C	-1.17572	7.4839e-19	5.35648e-15
AMY	amy_excitatory_SLC17A6+	LYPD6	-2.41087	0.00011589	0.00581401
AMY	amy_excitatory_SLC17A6+	RIF1	0.459018	0.00112098	0.0268038
AMY	amy_excitatory_SLC17A6+	RPRM	1.95116	0.000371097	0.0129144
AMY	amy_excitatory_SLC17A6+	CCDC148	-0.625218	0.00186201	0.0379907
AMY	amy_excitatory_SLC17A6+	BBS5	-1.05107	0.000188433	0.00820975
AMY	amy_excitatory_SLC17A6+	SLC25A12	-0.382432	0.00075813	0.0206325
AMY	amy_excitatory_SLC17A6+	HAT1	-1.23934	0.000560412	0.0167593
AMY	amy_excitatory_SLC17A6+	DLX1	4.54093	2.70201e-05	0.00196043
AMY	amy_excitatory_SLC17A6+	WIPF1	-1.66132	0.000424672	0.0140502
AMY	amy_excitatory_SLC17A6+	TTC30A	1.82145	0.00243572	0.0457565
AMY	amy_excitatory_SLC17A6+	ITGAV	-1.25333	0.000201232	0.00854093
AMY	amy_excitatory_SLC17A6+	AC017101.1	-4.3663	0.000444271	0.014501
AMY	amy_excitatory_SLC17A6+	ASNSD1	1.11217	0.000811119	0.0215816
AMY	amy_excitatory_SLC17A6+	GLS	0.35729	0.00102463	0.0253456
AMY	amy_excitatory_SLC17A6+	NABP1	-4.83684	1.88118e-07	4.25187e-05
AMY	amy_excitatory_SLC17A6+	TMEFF2	-0.754155	0.0015017	0.0324718
AMY	amy_excitatory_SLC17A6+	FTCDNL1	-1.61768	3.91046e-06	0.00043732
AMY	amy_excitatory_SLC17A6+	AC012459.1	-3.48038	0.00234301	0.0446549
AMY	amy_excitatory_SLC17A6+	AC005037.1	-1.7332	0.000689534	0.0192032
AMY	amy_excitatory_SLC17A6+	CARF	-1.62095	2.598e-06	0.000326224
AMY	amy_excitatory_SLC17A6+	NBEAL1	-1.01002	4.60581e-08	1.39427e-05
AMY	amy_excitatory_SLC17A6+	KLF7	-2.57782	8.87404e-07	0.000147708
AMY	amy_excitatory_SLC17A6+	UNC80	-0.430049	2.92606e-06	0.000349468
AMY	amy_excitatory_SLC17A6+	AC007038.1	-1.41734	0.001145	0.0271362
AMY	amy_excitatory_SLC17A6+	LANCL1	-0.723093	6.87855e-05	0.00393857
AMY	amy_excitatory_SLC17A6+	CPS1	-2.10821	0.00160428	0.034106
AMY	amy_excitatory_SLC17A6+	MARCH4	-0.802875	0.00142355	0.0313502
AMY	amy_excitatory_SLC17A6+	SMARCAL1	-1.39069	2.01414e-06	0.000271997
AMY	amy_excitatory_SLC17A6+	PNKD	0.695522	0.000591235	0.0173429
AMY	amy_excitatory_SLC17A6+	CDK5R2	1.09721	0.000196639	0.0084276
AMY	amy_excitatory_SLC17A6+	SGPP2	-1.15716	8.84608e-07	0.000147708
AMY	amy_excitatory_SLC17A6+	AGFG1	-0.618951	0.000590724	0.0173429
AMY	amy_excitatory_SLC17A6+	AC009407.1	2.27586	0.00072918	0.020073
AMY	amy_excitatory_SLC17A6+	NCL	0.949467	0.00258835	0.0479112
AMY	amy_excitatory_SLC17A6+	COPS7B	-1.23056	0.00173879	0.0362478
AMY	amy_excitatory_SLC17A6+	USP40	-1.66663	0.00103342	0.0255052
AMY	amy_excitatory_SLC17A6+	AC005237.1	-3.74365	7.98212e-06	0.000768575
AMY	amy_excitatory_SLC17A6+	AC077690.1	-1.3684	0.00165753	0.0349171
AMY	amy_excitatory_SLC17A6+	LMCD1-AS1	-1.93389	6.88323e-06	0.000693881
AMY	amy_excitatory_SLC17A6+	OGG1	-1.67578	0.000764222	0.0207189
AMY	amy_excitatory_SLC17A6+	IL17RC	-4.84714	6.52418e-07	0.00011772
AMY	amy_excitatory_SLC17A6+	HRH1	-2.21264	0.00188862	0.0384375
AMY	amy_excitatory_SLC17A6+	NUP210	-1.61388	3.13686e-08	1.08637e-05
AMY	amy_excitatory_SLC17A6+	UBE2E2	0.59074	9.54398e-05	0.00499825
AMY	amy_excitatory_SLC17A6+	CMC1	-0.798927	0.000239274	0.00957162
AMY	amy_excitatory_SLC17A6+	TGFBR2	-11.0741	5.02209e-07	9.45915e-05
AMY	amy_excitatory_SLC17A6+	STT3B	-1.03786	2.06315e-06	0.000276875
AMY	amy_excitatory_SLC17A6+	ZNF860	-3.67896	0.00199569	0.0400855
AMY	amy_excitatory_SLC17A6+	TRIM71	-1.92668	0.000348523	0.0123093
AMY	amy_excitatory_SLC17A6+	GLB1	-0.840718	0.00241836	0.0455454
AMY	amy_excitatory_SLC17A6+	CRTAP	-1.4716	0.000594657	0.0173721
AMY	amy_excitatory_SLC17A6+	DLEC1	-2.84446	0.0013862	0.0309403
AMY	amy_excitatory_SLC17A6+	SCN11A	-2.2164	0.00145211	0.0317835
AMY	amy_excitatory_SLC17A6+	ENTPD3-AS1	-1.64893	0.00117762	0.0277562
AMY	amy_excitatory_SLC17A6+	RPL14	0.768204	0.000255806	0.00988858
AMY	amy_excitatory_SLC17A6+	VIPR1	1.9316	0.00205571	0.040795
AMY	amy_excitatory_SLC17A6+	EXOSC7	-1.00668	0.000941465	0.023895
AMY	amy_excitatory_SLC17A6+	LARS2	-1.20979	5.20764e-06	0.000553556
AMY	amy_excitatory_SLC17A6+	CSPG5	0.76164	0.00154646	0.0332388
AMY	amy_excitatory_SLC17A6+	PLXNB1	-1.98091	0.00033339	0.0118913
AMY	amy_excitatory_SLC17A6+	PFKFB4	-2.80912	4.6875e-10	5.0325e-07
AMY	amy_excitatory_SLC17A6+	BSN	0.886469	3.42169e-07	7.09356e-05
AMY	amy_excitatory_SLC17A6+	TMEM115	1.52236	0.00155964	0.0333712
AMY	amy_excitatory_SLC17A6+	RPL29	0.980055	2.46591e-05	0.00181404
AMY	amy_excitatory_SLC17A6+	WDR82	0.991575	4.56728e-07	8.91534e-05
AMY	amy_excitatory_SLC17A6+	SFMBT1	-0.926482	0.000267048	0.0101935
AMY	amy_excitatory_SLC17A6+	HESX1	-3.73429	0.000216898	0.00902566
AMY	amy_excitatory_SLC17A6+	FLNB	-0.625147	0.00160775	0.034146
AMY	amy_excitatory_SLC17A6+	AC104162.2	-1.31966	0.00108303	0.0263447
AMY	amy_excitatory_SLC17A6+	ATXN7	-1.16204	0.000159455	0.00719287
AMY	amy_excitatory_SLC17A6+	SUCLG2-AS1	-1.1381	0.00110802	0.0266123
AMY	amy_excitatory_SLC17A6+	ROBO1	-1.4249	2.17965e-05	0.0016801
AMY	amy_excitatory_SLC17A6+	DHFR2	-2.81824	0.00209547	0.0413168
AMY	amy_excitatory_SLC17A6+	MTRNR2L12	1.79714	8.93686e-10	7.67569e-07
AMY	amy_excitatory_SLC17A6+	TOMM70	0.585498	0.00269058	0.0492096
AMY	amy_excitatory_SLC17A6+	AC026341.1	-1.97933	1.0279e-05	0.000943209
AMY	amy_excitatory_SLC17A6+	B4GALT4-AS1	-5.49156	0.00137302	0.0308228
AMY	amy_excitatory_SLC17A6+	GOLGB1	0.499374	0.000116959	0.00585395
AMY	amy_excitatory_SLC17A6+	PARP9	-6.1543	8.96818e-06	0.000848303
AMY	amy_excitatory_SLC17A6+	AC092902.4	1.46074	0.0010853	0.0263616
AMY	amy_excitatory_SLC17A6+	GATA2-AS1	-62.9447	0.000253887	0.00988858
AMY	amy_excitatory_SLC17A6+	NEK11	-1.80521	3.14032e-13	1.12382e-09
AMY	amy_excitatory_SLC17A6+	NUDT16	1.45073	0.000317572	0.0114698
AMY	amy_excitatory_SLC17A6+	RBP1	-6.2802	2.89604e-07	6.15682e-05
AMY	amy_excitatory_SLC17A6+	CHST2	1.51837	0.000238281	0.0095633
AMY	amy_excitatory_SLC17A6+	AGTR1	-8.40582	1.61391e-06	0.000225025
AMY	amy_excitatory_SLC17A6+	LINC02006	-2.07706	0.002658	0.0487384
AMY	amy_excitatory_SLC17A6+	ARHGEF26-AS1	-1.39755	1.76143e-05	0.00150085
AMY	amy_excitatory_SLC17A6+	PLCH1	-1.54702	1.61325e-06	0.000225025
AMY	amy_excitatory_SLC17A6+	AC092944.1	-1.0064	0.000796127	0.0213681
AMY	amy_excitatory_SLC17A6+	LXN	-3.20525	0.000314003	0.011447
AMY	amy_excitatory_SLC17A6+	PPM1L	-0.624957	0.000576986	0.0170951
AMY	amy_excitatory_SLC17A6+	WDR49	-2.81085	0.000573568	0.0170839
AMY	amy_excitatory_SLC17A6+	LINC02082	-2.63794	0.000958305	0.0242177
AMY	amy_excitatory_SLC17A6+	LRRC34	-1.32961	0.000482843	0.0152794
AMY	amy_excitatory_SLC17A6+	PHC3	-0.769791	0.000703696	0.0194965
AMY	amy_excitatory_SLC17A6+	SLC7A14-AS1	-1.66923	0.00227705	0.0438108
AMY	amy_excitatory_SLC17A6+	NCEH1	0.668119	0.000540552	0.0164169
AMY	amy_excitatory_SLC17A6+	KCNMB2	-1.86747	0.000979862	0.0245852
AMY	amy_excitatory_SLC17A6+	SOX2-OT	-1.72782	0.000142482	0.00675359
AMY	amy_excitatory_SLC17A6+	EHHADH	-3.02179	0.000553251	0.0166656
AMY	amy_excitatory_SLC17A6+	ATP13A4	-1.82452	0.000386132	0.0132233
AMY	amy_excitatory_SLC17A6+	LINC02028	-5.99309	0.000134312	0.00645704
AMY	amy_excitatory_SLC17A6+	PCYT1A	-1.34729	0.000795209	0.0213681
AMY	amy_excitatory_SLC17A6+	UBXN7	-1.38209	7.0655e-09	3.44796e-06
AMY	amy_excitatory_SLC17A6+	AC107464.1	-4.03317	1.67096e-07	3.85795e-05
AMY	amy_excitatory_SLC17A6+	UVSSA	-2.06052	2.31971e-05	0.00174696
AMY	amy_excitatory_SLC17A6+	NAT8L	1.40435	1.95898e-13	8.41263e-10
AMY	amy_excitatory_SLC17A6+	TNIP2	-25.0824	0.000470299	0.0150272
AMY	amy_excitatory_SLC17A6+	NOP14	1.62333	3.83535e-06	0.000431165
AMY	amy_excitatory_SLC17A6+	AFAP1	-1.09802	0.000218983	0.00906035
AMY	amy_excitatory_SLC17A6+	AC108519.1	-0.742683	0.000404865	0.0136045
AMY	amy_excitatory_SLC17A6+	AC097716.1	-5.02086	0.000410336	0.0137668
AMY	amy_excitatory_SLC17A6+	FAM114A1	-4.22344	0.000218998	0.00906035
AMY	amy_excitatory_SLC17A6+	UGDH-AS1	-1.53318	0.000216056	0.00900806
AMY	amy_excitatory_SLC17A6+	SLC10A4	-6.04638	5.35745e-06	0.000566676
AMY	amy_excitatory_SLC17A6+	EXOC1	-0.537937	0.000896113	0.0231266
AMY	amy_excitatory_SLC17A6+	AASDH	0.6659	0.000460716	0.0148453
AMY	amy_excitatory_SLC17A6+	IGFBP7	-3.99749	5.29158e-07	9.71117e-05
AMY	amy_excitatory_SLC17A6+	RUFY3	-0.368351	0.000958691	0.0242177
AMY	amy_excitatory_SLC17A6+	NPFFR2	6.1794	9.97334e-10	7.93139e-07
AMY	amy_excitatory_SLC17A6+	AC053527.2	-1.05008	2.85568e-06	0.000348392
AMY	amy_excitatory_SLC17A6+	SCARB2	0.44982	0.00265127	0.0486565
AMY	amy_excitatory_SLC17A6+	HNRNPD	-0.576351	0.0013435	0.0303659
AMY	amy_excitatory_SLC17A6+	COPS4	-0.933209	0.000664627	0.0187036
AMY	amy_excitatory_SLC17A6+	PYURF	1.15113	0.000124282	0.00611802
AMY	amy_excitatory_SLC17A6+	SNCA	1.15107	0.00110047	0.0265806
AMY	amy_excitatory_SLC17A6+	GRID2	-0.476657	6.26455e-05	0.00369539
AMY	amy_excitatory_SLC17A6+	DNAJB14	0.461415	0.000311313	0.0113876
AMY	amy_excitatory_SLC17A6+	AC004053.1	-5.45055	1.8542e-05	0.00154916
AMY	amy_excitatory_SLC17A6+	SEC24B	-0.648452	0.000188851	0.00820975
AMY	amy_excitatory_SLC17A6+	CAMK2D	0.399589	0.00107171	0.0262092
AMY	amy_excitatory_SLC17A6+	METTL14-DT	-3.25171	5.67599e-06	0.000594511
AMY	amy_excitatory_SLC17A6+	C4orf3	0.929987	0.000389324	0.0133114
AMY	amy_excitatory_SLC17A6+	AC098588.3	-0.489422	0.00242023	0.0455454
AMY	amy_excitatory_SLC17A6+	SLC10A7	-1.28596	7.76911e-06	0.000754834
AMY	amy_excitatory_SLC17A6+	PRMT9	-1.11408	5.6615e-05	0.003434
AMY	amy_excitatory_SLC17A6+	AC002460.2	-0.608339	0.00165593	0.0349171
AMY	amy_excitatory_SLC17A6+	RNF175	-0.528681	0.00185663	0.037931
AMY	amy_excitatory_SLC17A6+	MAP9	0.581502	0.000381149	0.013159
AMY	amy_excitatory_SLC17A6+	CTSO	-3.35477	0.0014963	0.0323877
AMY	amy_excitatory_SLC17A6+	GASK1B	-6.44823	9.51394e-08	2.61902e-05
AMY	amy_excitatory_SLC17A6+	FAM198B-AS1	-5.4841	0.000228394	0.00927171
AMY	amy_excitatory_SLC17A6+	TMEM144	-2.41642	4.71274e-07	9.1164e-05
AMY	amy_excitatory_SLC17A6+	AGA	-3.67593	0.000974971	0.0245135
AMY	amy_excitatory_SLC17A6+	AC079226.2	-3.96774	0.00260957	0.0481381
AMY	amy_excitatory_SLC17A6+	IRF2	-1.40634	4.67974e-05	0.00294828
AMY	amy_excitatory_SLC17A6+	AC106897.1	-5.31631	1.43928e-07	3.51183e-05
AMY	amy_excitatory_SLC17A6+	LINC01060	3.94908	0.000213987	0.00895658
AMY	amy_excitatory_SLC17A6+	SLC12A7	-6.46207	8.67762e-05	0.00465402
AMY	amy_excitatory_SLC17A6+	ICE1	0.565796	0.00022552	0.00922354
AMY	amy_excitatory_SLC17A6+	ROPN1L	-2.98032	0.00207818	0.0411187
AMY	amy_excitatory_SLC17A6+	DNAH5	-4.21938	0.00129656	0.0297117
AMY	amy_excitatory_SLC17A6+	MARCH11	-1.81175	1.06011e-09	8.12956e-07
AMY	amy_excitatory_SLC17A6+	MYO10	-3.00959	3.13059e-05	0.00221119
AMY	amy_excitatory_SLC17A6+	LINC02217	59.1337	7.92369e-12	1.70137e-08
AMY	amy_excitatory_SLC17A6+	NIPBL-DT	0.884143	0.0008562	0.0223314
AMY	amy_excitatory_SLC17A6+	AC025171.1	-2.67912	2.31262e-06	0.000299136
AMY	amy_excitatory_SLC17A6+	ZNF131	-0.886439	0.000148958	0.00690804
AMY	amy_excitatory_SLC17A6+	NIM1K	-1.14909	2.19356e-05	0.00168215
AMY	amy_excitatory_SLC17A6+	AC022126.1	2.52062	0.00152229	0.0328509
AMY	amy_excitatory_SLC17A6+	ELOVL7	-1.75625	2.15689e-05	0.00167912
AMY	amy_excitatory_SLC17A6+	ZSWIM6	-0.754646	2.89369e-06	0.000349468
AMY	amy_excitatory_SLC17A6+	IPO11	-1.07755	1.81538e-05	0.00152862
AMY	amy_excitatory_SLC17A6+	RNF180	-0.546999	0.000227485	0.0092686
AMY	amy_excitatory_SLC17A6+	LINC02197	-3.08914	0.000250865	0.00984748
AMY	amy_excitatory_SLC17A6+	CARTPT	12.5224	9.10814e-06	0.000857763
AMY	amy_excitatory_SLC17A6+	LINC02056	4.71421	0.0013034	0.0298143
AMY	amy_excitatory_SLC17A6+	BTF3	0.839701	0.00207968	0.0411187
AMY	amy_excitatory_SLC17A6+	HMGCR	1.07043	0.000118949	0.00593969
AMY	amy_excitatory_SLC17A6+	CRHBP	-4.70475	3.29613e-09	1.81473e-06
AMY	amy_excitatory_SLC17A6+	WDR41	-0.904272	0.000190786	0.00824361
AMY	amy_excitatory_SLC17A6+	SCAMP1	0.475239	0.000299414	0.0110654
AMY	amy_excitatory_SLC17A6+	BHMT2	-2.75679	4.56742e-05	0.00292528
AMY	amy_excitatory_SLC17A6+	TENT2	-0.888944	2.30462e-08	8.68694e-06
AMY	amy_excitatory_SLC17A6+	DHFR	1.24154	8.0518e-05	0.00439919
AMY	amy_excitatory_SLC17A6+	CKMT2-AS1	-1.35146	3.48519e-07	7.12704e-05
AMY	amy_excitatory_SLC17A6+	ARRDC3-AS1	-2.88804	1.24432e-08	5.24254e-06
AMY	amy_excitatory_SLC17A6+	FER	-0.473736	0.00119184	0.0279991
AMY	amy_excitatory_SLC17A6+	COMMD10	-0.90438	4.70603e-05	0.00294828
AMY	amy_excitatory_SLC17A6+	SNX24	-1.83431	4.18776e-05	0.00275827
AMY	amy_excitatory_SLC17A6+	C5orf63	-2.02346	0.000294782	0.0109508
AMY	amy_excitatory_SLC17A6+	SLC22A4	-2.2004	3.64407e-05	0.00249189
AMY	amy_excitatory_SLC17A6+	SEPTIN8	0.773174	0.000152682	0.00697531
AMY	amy_excitatory_SLC17A6+	SKP1	0.760634	1.59782e-06	0.000225025
AMY	amy_excitatory_SLC17A6+	AC005355.1	-4.69056	5.75142e-06	0.000596591
AMY	amy_excitatory_SLC17A6+	SAR1B	-0.93602	0.000724385	0.0199666
AMY	amy_excitatory_SLC17A6+	LRRTM2	0.954102	0.000267276	0.0101935
AMY	amy_excitatory_SLC17A6+	SIL1	-1.42254	6.40726e-13	1.96538e-09
AMY	amy_excitatory_SLC17A6+	UBE2D2	-0.770701	7.33839e-05	0.00410339
AMY	amy_excitatory_SLC17A6+	CXXC5	1.03046	9.85917e-05	0.00512581
AMY	amy_excitatory_SLC17A6+	HARS	-1.00126	2.47538e-05	0.00181404
AMY	amy_excitatory_SLC17A6+	DIAPH1	-0.931009	0.000127521	0.00622304
AMY	amy_excitatory_SLC17A6+	AC005740.5	-1.22689	0.000662838	0.0186778
AMY	amy_excitatory_SLC17A6+	JAKMIP2-AS1	-1.96071	0.00110001	0.0265806
AMY	amy_excitatory_SLC17A6+	TCOF1	1.41445	5.19318e-05	0.00318594
AMY	amy_excitatory_SLC17A6+	SAP30L-AS1	-3.17825	0.000348549	0.0123093
AMY	amy_excitatory_SLC17A6+	FAXDC2	-2.30053	0.000259104	0.00995255
AMY	amy_excitatory_SLC17A6+	LSM11	1.06612	0.00141354	0.0312903
AMY	amy_excitatory_SLC17A6+	TTC1	-0.831782	0.000181031	0.00799812
AMY	amy_excitatory_SLC17A6+	CCNJL	-4.31122	2.36821e-09	1.4956e-06
AMY	amy_excitatory_SLC17A6+	MAT2B	0.990357	0.00064409	0.0184153
AMY	amy_excitatory_SLC17A6+	AC026689.1	-5.58251	0.000380255	0.013159
AMY	amy_excitatory_SLC17A6+	FBLL1	1.29994	0.000166405	0.00744383
AMY	amy_excitatory_SLC17A6+	UBTD2	-1.68668	3.72525e-06	0.000420993
AMY	amy_excitatory_SLC17A6+	SH3PXD2B	-1.80272	1.56199e-05	0.00135786
AMY	amy_excitatory_SLC17A6+	ERGIC1	-1.71291	7.46295e-10	6.96715e-07
AMY	amy_excitatory_SLC17A6+	KIAA1191	0.988147	2.05059e-05	0.00164907
AMY	amy_excitatory_SLC17A6+	CLTB	1.27048	0.000995869	0.0248354
AMY	amy_excitatory_SLC17A6+	UNC5A	1.18588	8.29219e-05	0.00451557
AMY	amy_excitatory_SLC17A6+	NSD1	-0.822429	9.68408e-06	0.000900158
AMY	amy_excitatory_SLC17A6+	PDLIM7	-1.1731	0.00153937	0.0331196
AMY	amy_excitatory_SLC17A6+	FAM153A	-0.761527	0.00169626	0.0355684
AMY	amy_excitatory_SLC17A6+	HNRNPAB	1.24099	0.000821368	0.0217284
AMY	amy_excitatory_SLC17A6+	MGAT4B	1.04479	0.000814086	0.0216337
AMY	amy_excitatory_SLC17A6+	AC008443.1	-2.90848	2.15937e-05	0.00167912
AMY	amy_excitatory_SLC17A6+	GMDS	-0.516276	0.000693268	0.0192822
AMY	amy_excitatory_SLC17A6+	WRNIP1	0.83973	0.000113704	0.00573109
AMY	amy_excitatory_SLC17A6+	SERPINB1	-2.61467	0.000650846	0.0184854
AMY	amy_excitatory_SLC17A6+	SERPINB9P1	-5.70426	2.11601e-05	0.0016704
AMY	amy_excitatory_SLC17A6+	RIPK1	-1.52541	0.00127047	0.0293859
AMY	amy_excitatory_SLC17A6+	AL033523.1	-4.1342	4.06738e-05	0.00271193
AMY	amy_excitatory_SLC17A6+	FARS2	-0.696125	6.1233e-06	0.000626093
AMY	amy_excitatory_SLC17A6+	BLOC1S5	-2.26946	0.00021373	0.00895658
AMY	amy_excitatory_SLC17A6+	GCNT2	-2.23105	0.00116196	0.0274775
AMY	amy_excitatory_SLC17A6+	MAK	-1.76999	0.00217012	0.0424379
AMY	amy_excitatory_SLC17A6+	ADTRP	42.0548	1.62754e-06	0.000225461
AMY	amy_excitatory_SLC17A6+	AL009177.1	-4.1643	0.00208298	0.0411414
AMY	amy_excitatory_SLC17A6+	DTNBP1	-0.761285	0.00106313	0.0260589
AMY	amy_excitatory_SLC17A6+	NUP153	-0.987209	1.01502e-05	0.000935388
AMY	amy_excitatory_SLC17A6+	ALDH5A1	0.786322	0.000142323	0.00675359
AMY	amy_excitatory_SLC17A6+	AL009179.1	-1.94106	0.00174831	0.03639
AMY	amy_excitatory_SLC17A6+	HLA-C	2.29688	2.42519e-07	5.42435e-05
AMY	amy_excitatory_SLC17A6+	VARS	1.49072	1.78994e-07	4.08867e-05
AMY	amy_excitatory_SLC17A6+	HLA-DRA	-3.81458	0.000630408	0.0181206
AMY	amy_excitatory_SLC17A6+	WDR46	-1.68261	0.00154826	0.0332442
AMY	amy_excitatory_SLC17A6+	DAXX	1.49545	0.000180167	0.00797637
AMY	amy_excitatory_SLC17A6+	SYNGAP1	1.03817	0.000240717	0.00957162
AMY	amy_excitatory_SLC17A6+	GRM4	1.14149	0.000179424	0.00795989
AMY	amy_excitatory_SLC17A6+	AL354740.1	-3.229	3.69567e-08	1.22082e-05
AMY	amy_excitatory_SLC17A6+	NUDT3	0.811843	4.57756e-05	0.00292528
AMY	amy_excitatory_SLC17A6+	SRPK1	0.728327	0.000414582	0.0138448
AMY	amy_excitatory_SLC17A6+	MAPK14	0.552155	0.00181349	0.0373303
AMY	amy_excitatory_SLC17A6+	SRSF3	0.898079	0.000631456	0.0181265
AMY	amy_excitatory_SLC17A6+	C6orf89	-0.834074	0.000440382	0.0144399
AMY	amy_excitatory_SLC17A6+	PEX6	0.825011	8.31635e-05	0.00451557
AMY	amy_excitatory_SLC17A6+	KLHDC3	0.995763	1.70726e-05	0.00146049
AMY	amy_excitatory_SLC17A6+	CUL9	0.8059	0.00235287	0.0447482
AMY	amy_excitatory_SLC17A6+	GTPBP2	-1.68151	0.000668286	0.0187719
AMY	amy_excitatory_SLC17A6+	VEGFA	-3.58028	7.89566e-09	3.68556e-06
AMY	amy_excitatory_SLC17A6+	KIAA1586	0.771608	0.00136233	0.0306304
AMY	amy_excitatory_SLC17A6+	OGFRL1	0.741968	0.00100296	0.0249542
AMY	amy_excitatory_SLC17A6+	SH3BGRL2	-0.702036	0.00238706	0.0452089
AMY	amy_excitatory_SLC17A6+	RARS2	-1.21491	1.12297e-08	5.02342e-06
AMY	amy_excitatory_SLC17A6+	AKIRIN2	0.923284	0.00117144	0.0276409
AMY	amy_excitatory_SLC17A6+	CRYBG1	-4.30791	4.80017e-05	0.00298934
AMY	amy_excitatory_SLC17A6+	RTN4IP1	-1.94005	0.00160327	0.034106
AMY	amy_excitatory_SLC17A6+	QRSL1	-1.55335	2.00675e-05	0.001626
AMY	amy_excitatory_SLC17A6+	PDSS2	-0.794213	0.000148407	0.00689737
AMY	amy_excitatory_SLC17A6+	SCML4	-2.7551	0.000121951	0.00603346
AMY	amy_excitatory_SLC17A6+	AMD1	0.785701	0.00264041	0.0485402
AMY	amy_excitatory_SLC17A6+	FAM162B	1.87751	0.000809723	0.0215712
AMY	amy_excitatory_SLC17A6+	FBXO30	1.21617	0.000415681	0.0138448
AMY	amy_excitatory_SLC17A6+	AL513164.1	-4.98139	0.00015511	0.0070264
AMY	amy_excitatory_SLC17A6+	KATNA1	-1.79783	0.000312646	0.0114169
AMY	amy_excitatory_SLC17A6+	IPCEF1	0.840944	0.00244099	0.0457754
AMY	amy_excitatory_SLC17A6+	PNLDC1	-79.7935	3.46746e-06	0.000395719
AMY	amy_excitatory_SLC17A6+	PRKAR1B	0.622464	6.5607e-05	0.00383846
AMY	amy_excitatory_SLC17A6+	AMZ1	-1.77029	0.000904408	0.0232489
AMY	amy_excitatory_SLC17A6+	MIOS	0.849584	0.000396113	0.0134153
AMY	amy_excitatory_SLC17A6+	AC005014.2	2.26806	0.00249884	0.0466565
AMY	amy_excitatory_SLC17A6+	GGCT	0.977902	0.0007062	0.0195406
AMY	amy_excitatory_SLC17A6+	KBTBD2	0.864549	0.000321284	0.0115555
AMY	amy_excitatory_SLC17A6+	NT5C3A	-0.817269	0.000505513	0.0157538
AMY	amy_excitatory_SLC17A6+	BBS9	-0.625323	1.26204e-06	0.000188185
AMY	amy_excitatory_SLC17A6+	SFRP4	-2.74787	0.00163468	0.0345812
AMY	amy_excitatory_SLC17A6+	CDK13	-0.647111	0.000249136	0.00979754
AMY	amy_excitatory_SLC17A6+	OGDH	-0.938704	4.51175e-05	0.0029092
AMY	amy_excitatory_SLC17A6+	PURB	1.08711	7.07243e-05	0.00399484
AMY	amy_excitatory_SLC17A6+	NACAD	-1.47497	0.00259251	0.047947
AMY	amy_excitatory_SLC17A6+	EGFR	3.67425	0.000155846	0.00704488
AMY	amy_excitatory_SLC17A6+	MRPS17	1.54509	4.55062e-05	0.00292528
AMY	amy_excitatory_SLC17A6+	LINC02848	-2.33221	0.000417883	0.0138689
AMY	amy_excitatory_SLC17A6+	ASL	-2.49677	0.00110738	0.0266123
AMY	amy_excitatory_SLC17A6+	AC006001.2	-1.75397	9.87433e-08	2.68375e-05
AMY	amy_excitatory_SLC17A6+	RABGEF1	-0.926996	0.00250409	0.046714
AMY	amy_excitatory_SLC17A6+	TRIM73	-3.00854	0.00010484	0.0053984
AMY	amy_excitatory_SLC17A6+	SPDYE5	-3.92334	0.00107926	0.0263157
AMY	amy_excitatory_SLC17A6+	RHBDD2	1.28527	3.95064e-06	0.000439524
AMY	amy_excitatory_SLC17A6+	GSAP	-1.02461	0.001749	0.03639
AMY	amy_excitatory_SLC17A6+	AC002069.2	-2.46671	4.13833e-05	0.0027341
AMY	amy_excitatory_SLC17A6+	FZD1	1.71572	0.00128198	0.0294797
AMY	amy_excitatory_SLC17A6+	ANKIB1	-0.340182	0.00152636	0.0329056
AMY	amy_excitatory_SLC17A6+	AC002429.2	-2.58039	0.000107765	0.00549849
AMY	amy_excitatory_SLC17A6+	ASB4	-8.33224	0.00244615	0.0457995
AMY	amy_excitatory_SLC17A6+	BRI3	0.82823	0.000121299	0.00601719
AMY	amy_excitatory_SLC17A6+	TAF6	1.17398	8.98267e-05	0.00475064
AMY	amy_excitatory_SLC17A6+	AC069281.1	-80.9854	1.83092e-05	0.00153568
AMY	amy_excitatory_SLC17A6+	LRCH4	-1.36374	0.00166403	0.0349952
AMY	amy_excitatory_SLC17A6+	GNB2	0.861853	0.000188879	0.00820975
AMY	amy_excitatory_SLC17A6+	AP1S1	1.25445	2.3369e-05	0.00174836
AMY	amy_excitatory_SLC17A6+	RASA4	-2.17628	3.4106e-06	0.000393448
AMY	amy_excitatory_SLC17A6+	NAPEPLD	0.708205	0.00110258	0.0266008
AMY	amy_excitatory_SLC17A6+	AASS	-2.21625	1.41664e-06	0.000202788
AMY	amy_excitatory_SLC17A6+	AC004594.1	-5.51026	9.59643e-07	0.000156563
AMY	amy_excitatory_SLC17A6+	AC090114.2	-2.85163	0.000299152	0.0110654
AMY	amy_excitatory_SLC17A6+	CALU	-1.08708	4.68956e-05	0.00294828
AMY	amy_excitatory_SLC17A6+	AC073320.1	-2.93726	0.00219961	0.0428585
AMY	amy_excitatory_SLC17A6+	ZC3HC1	-1.42227	0.000946807	0.0240022
AMY	amy_excitatory_SLC17A6+	MTPN	0.972382	0.000657708	0.018582
AMY	amy_excitatory_SLC17A6+	SLC37A3	-1.12314	1.89587e-05	0.00157174
AMY	amy_excitatory_SLC17A6+	BRAF	-0.574213	0.000647916	0.01848
AMY	amy_excitatory_SLC17A6+	AGAP3	0.713075	0.000981254	0.0245852
AMY	amy_excitatory_SLC17A6+	KMT2C	-0.401552	0.000254294	0.00988858
AMY	amy_excitatory_SLC17A6+	RBM33	-0.562114	0.000936537	0.0238556
AMY	amy_excitatory_SLC17A6+	ARHGEF10	1.0701	0.00269399	0.04923
AMY	amy_excitatory_SLC17A6+	AC106845.1	-3.562	0.000245835	0.00972111
AMY	amy_excitatory_SLC17A6+	MSR1	-5.68357	2.10957e-05	0.0016704
AMY	amy_excitatory_SLC17A6+	AC011586.2	-5.88017	0.000443672	0.014501
AMY	amy_excitatory_SLC17A6+	FAM160B2	0.922377	0.000925777	0.0236928
AMY	amy_excitatory_SLC17A6+	PHYHIP	1.72436	2.92959e-06	0.000349468
AMY	amy_excitatory_SLC17A6+	PEBP4	-3.9004	0.00102577	0.0253456
AMY	amy_excitatory_SLC17A6+	STC1	-4.0952	1.39036e-06	0.000201715
AMY	amy_excitatory_SLC17A6+	HMBOX1	-1.18766	8.88508e-13	2.38476e-09
AMY	amy_excitatory_SLC17A6+	RBPMS	-4.06082	0.000657156	0.018582
AMY	amy_excitatory_SLC17A6+	BAG4	0.719505	3.7831e-05	0.00255443
AMY	amy_excitatory_SLC17A6+	RNF170	-0.912226	2.18306e-05	0.0016801
AMY	amy_excitatory_SLC17A6+	POMK	-2.43551	0.000124502	0.00611802
AMY	amy_excitatory_SLC17A6+	AC120036.4	1.59893	0.000670175	0.0187719
AMY	amy_excitatory_SLC17A6+	UBE2V2	0.776755	0.000248529	0.00979158
AMY	amy_excitatory_SLC17A6+	ST18	-2.16671	0.000212818	0.00894252
AMY	amy_excitatory_SLC17A6+	SGK3	-1.03795	1.15705e-08	5.07024e-06
AMY	amy_excitatory_SLC17A6+	EYA1	-4.17645	1.36174e-05	0.00119833
AMY	amy_excitatory_SLC17A6+	RDH10	-6.87178	1.16684e-07	3.0186e-05
AMY	amy_excitatory_SLC17A6+	IL7	-3.31859	5.10332e-07	9.52857e-05
AMY	amy_excitatory_SLC17A6+	AC036214.1	-4.16184	0.00170543	0.0357259
AMY	amy_excitatory_SLC17A6+	MRPS28	-1.27079	1.194e-05	0.0010638
AMY	amy_excitatory_SLC17A6+	TPD52	-0.992148	7.77662e-07	0.000134661
AMY	amy_excitatory_SLC17A6+	RUNX1T1	-1.22139	0.00148205	0.0322743
AMY	amy_excitatory_SLC17A6+	PDP1	1.55533	1.2114e-06	0.000183178
AMY	amy_excitatory_SLC17A6+	POP1	-1.66553	0.000143986	0.00679422
AMY	amy_excitatory_SLC17A6+	POLR2K	1.04491	0.000687935	0.0192032
AMY	amy_excitatory_SLC17A6+	SYBU	-0.618631	0.000553399	0.0166656
AMY	amy_excitatory_SLC17A6+	TAF2	-1.08281	2.91883e-06	0.000349468
AMY	amy_excitatory_SLC17A6+	ZHX1	0.722489	0.000629742	0.0181206
AMY	amy_excitatory_SLC17A6+	PCAT1	-3.88754	3.71493e-05	0.00252427
AMY	amy_excitatory_SLC17A6+	PVT1	1.831	0.00029341	0.0109508
AMY	amy_excitatory_SLC17A6+	FAM49B	-0.778513	0.00106476	0.0260691
AMY	amy_excitatory_SLC17A6+	AC131568.1	-5.43183	0.000143894	0.00679422
AMY	amy_excitatory_SLC17A6+	TG	-63.3294	0.0015583	0.0333712
AMY	amy_excitatory_SLC17A6+	AGO2	-0.800563	0.000845115	0.0220758
AMY	amy_excitatory_SLC17A6+	LYNX1	1.31604	4.69042e-05	0.00294828
AMY	amy_excitatory_SLC17A6+	LY6E	1.45614	2.55286e-08	9.45087e-06
AMY	amy_excitatory_SLC17A6+	TOP1MT	-1.58639	0.00243871	0.0457728
AMY	amy_excitatory_SLC17A6+	MAF1	1.32701	6.95969e-06	0.000698311
AMY	amy_excitatory_SLC17A6+	SCRT1	-1.84225	1.54432e-06	0.0002196
AMY	amy_excitatory_SLC17A6+	C8orf33	1.11215	0.00251983	0.0469262
AMY	amy_excitatory_SLC17A6+	ZDHHC21	-0.698725	6.61384e-07	0.000118344
AMY	amy_excitatory_SLC17A6+	PLAA	-0.87168	0.0013901	0.030963
AMY	amy_excitatory_SLC17A6+	DDX58	-1.697	5.59189e-05	0.00340139
AMY	amy_excitatory_SLC17A6+	APTX	-1.55524	1.66463e-09	1.153e-06
AMY	amy_excitatory_SLC17A6+	BAG1	1.36783	0.000151599	0.00696307
AMY	amy_excitatory_SLC17A6+	PRSS3	2.2216	8.53588e-11	1.22188e-07
AMY	amy_excitatory_SLC17A6+	UBAP2	-1.28395	3.12503e-08	1.08637e-05
AMY	amy_excitatory_SLC17A6+	FAM219A	-1.23479	8.02378e-08	2.23749e-05
AMY	amy_excitatory_SLC17A6+	SIGMAR1	1.02515	0.00131145	0.0299025
AMY	amy_excitatory_SLC17A6+	EBLN3P	0.957463	1.9868e-05	0.00162207
AMY	amy_excitatory_SLC17A6+	GLIDR	-1.42387	0.00142233	0.0313502
AMY	amy_excitatory_SLC17A6+	FXN	-1.42537	0.000755782	0.0206203
AMY	amy_excitatory_SLC17A6+	C9orf85	-0.873208	0.000675076	0.018874
AMY	amy_excitatory_SLC17A6+	ALDH1A1	-9.66316	3.58819e-05	0.00246941
AMY	amy_excitatory_SLC17A6+	TRPM6	-4.15558	0.000192844	0.00831477
AMY	amy_excitatory_SLC17A6+	OSTF1	-1.77523	0.000825091	0.0217403
AMY	amy_excitatory_SLC17A6+	PCA3	-3.49013	7.13773e-06	0.00070715
AMY	amy_excitatory_SLC17A6+	GNA14	-3.87067	0.000244348	0.00968013
AMY	amy_excitatory_SLC17A6+	IDNK	-2.42827	6.03008e-05	0.00359383
AMY	amy_excitatory_SLC17A6+	AL161629.1	5.14869	0.00140863	0.0312138
AMY	amy_excitatory_SLC17A6+	ROR2	3.40214	0.00110981	0.0266254
AMY	amy_excitatory_SLC17A6+	NINJ1	1.21894	0.000589909	0.0173429
AMY	amy_excitatory_SLC17A6+	AL158152.1	-1.66234	2.88273e-05	0.00205641
AMY	amy_excitatory_SLC17A6+	MFSD14C	-1.00164	1.4927e-07	3.56124e-05
AMY	amy_excitatory_SLC17A6+	STX17-AS1	-1.54135	0.0022608	0.0436154
AMY	amy_excitatory_SLC17A6+	MSANTD3	-1.21308	0.00113861	0.0270745
AMY	amy_excitatory_SLC17A6+	PLPPR1	-1.98504	5.74538e-05	0.0034653
AMY	amy_excitatory_SLC17A6+	HDHD3	-1.5387	0.00178024	0.0368615
AMY	amy_excitatory_SLC17A6+	STOM	-1.89036	0.00127507	0.0294073
AMY	amy_excitatory_SLC17A6+	MRRF	-1.60616	2.99391e-07	6.30248e-05
AMY	amy_excitatory_SLC17A6+	ZBTB6	1.3972	0.00128784	0.0295432
AMY	amy_excitatory_SLC17A6+	RABGAP1	-0.642687	0.000783619	0.021138
AMY	amy_excitatory_SLC17A6+	PTRH1	1.74059	0.000773961	0.0209301
AMY	amy_excitatory_SLC17A6+	AL162586.2	-4.54507	0.000922715	0.0236709
AMY	amy_excitatory_SLC17A6+	ST6GALNAC4	-3.33635	0.000905183	0.0232489
AMY	amy_excitatory_SLC17A6+	C9orf16	1.17716	0.000597232	0.0173999
AMY	amy_excitatory_SLC17A6+	DNM1	0.602435	1.66608e-05	0.00143096
AMY	amy_excitatory_SLC17A6+	SWI5	-1.32598	0.00230129	0.0440404
AMY	amy_excitatory_SLC17A6+	SET	1.06986	0.000153242	0.00698601
AMY	amy_excitatory_SLC17A6+	LRRC8A	0.933882	0.000984096	0.0246276
AMY	amy_excitatory_SLC17A6+	PTPA	1.3033	2.9348e-11	5.16437e-08
AMY	amy_excitatory_SLC17A6+	ASB6	1.45761	1.29328e-06	0.000191513
AMY	amy_excitatory_SLC17A6+	NCS1	0.953543	0.000128788	0.00627062
AMY	amy_excitatory_SLC17A6+	VAV2	-4.12314	5.35128e-22	5.74513e-18
AMY	amy_excitatory_SLC17A6+	PPP1R26	1.4633	2.42076e-05	0.0017972
AMY	amy_excitatory_SLC17A6+	EGFL7	1.05996	8.46431e-05	0.00455503
AMY	amy_excitatory_SLC17A6+	SSNA1	1.14167	0.000460573	0.0148453
AMY	amy_excitatory_SLC17A6+	NELFB	0.95937	0.00074555	0.0204189
AMY	amy_excitatory_SLC17A6+	NSMF	1.07638	0.000212615	0.00894252
AMY	amy_excitatory_SLC17A6+	EHMT1	-0.933877	3.55211e-07	7.19537e-05
AMY	amy_excitatory_SLC17A6+	AL392086.3	-2.83387	0.00134537	0.0303763
AMY	amy_excitatory_SLC17A6+	TAF3	-0.706432	0.000670551	0.0187719
AMY	amy_excitatory_SLC17A6+	USP6NL	-1.49291	3.85156e-05	0.00258439
AMY	amy_excitatory_SLC17A6+	PHYH	-2.01723	0.00181532	0.0373303
AMY	amy_excitatory_SLC17A6+	BEND7	-1.41408	0.000278551	0.0105127
AMY	amy_excitatory_SLC17A6+	FAM107B	-2.83183	1.54968e-08	6.27825e-06
AMY	amy_excitatory_SLC17A6+	NSUN6	-0.71705	0.000278584	0.0105127
AMY	amy_excitatory_SLC17A6+	CCDC7	-0.765041	0.000496357	0.0155588
AMY	amy_excitatory_SLC17A6+	LINC00839	-2.82553	0.00207932	0.0411187
AMY	amy_excitatory_SLC17A6+	ZNF487	-2.1371	1.48897e-07	3.56124e-05
AMY	amy_excitatory_SLC17A6+	ZNF485	1.85807	0.00229728	0.0440404
AMY	amy_excitatory_SLC17A6+	TIMM23B-AGAP6	-4.21768	3.05141e-10	3.64e-07
AMY	amy_excitatory_SLC17A6+	SGMS1-AS1	-3.83968	0.00127995	0.0294797
AMY	amy_excitatory_SLC17A6+	RTKN2	2.41964	0.000290602	0.0108897
AMY	amy_excitatory_SLC17A6+	ZNF365	1.54769	2.78333e-06	0.00034347
AMY	amy_excitatory_SLC17A6+	HNRNPH3	0.705371	6.94923e-05	0.00395792
AMY	amy_excitatory_SLC17A6+	AC022400.4	-4.69704	8.0721e-06	0.000773769
AMY	amy_excitatory_SLC17A6+	ZSWIM8	0.691488	0.000392583	0.0133802
AMY	amy_excitatory_SLC17A6+	RPS24	0.690741	0.00100244	0.0249542
AMY	amy_excitatory_SLC17A6+	AL512662.2	-2.46571	0.000588415	0.0173312
AMY	amy_excitatory_SLC17A6+	BMPR1A	-0.953086	1.2452e-08	5.24254e-06
AMY	amy_excitatory_SLC17A6+	BTAF1	-0.862083	0.00192423	0.0389784
AMY	amy_excitatory_SLC17A6+	TCTN3	-1.78068	5.16783e-06	0.000552058
AMY	amy_excitatory_SLC17A6+	ENTPD1	-3.31514	0.000550141	0.0166375
AMY	amy_excitatory_SLC17A6+	LCOR	-0.574034	1.34784e-05	0.00119098
AMY	amy_excitatory_SLC17A6+	PI4K2A	1.00525	0.000576043	0.0170951
AMY	amy_excitatory_SLC17A6+	NOLC1	1.2201	0.000107637	0.00549849
AMY	amy_excitatory_SLC17A6+	SORCS1	1.25648	8.66993e-07	0.000146583
AMY	amy_excitatory_SLC17A6+	SFXN4	-2.00461	6.07908e-10	5.93319e-07
AMY	amy_excitatory_SLC17A6+	HTRA1	-1.60911	0.000468343	0.014987
AMY	amy_excitatory_SLC17A6+	AL731577.2	-1.39943	2.09408e-06	0.000279279
AMY	amy_excitatory_SLC17A6+	PTPRE	-0.736159	0.00161206	0.0341841
AMY	amy_excitatory_SLC17A6+	GLRX3	-1.25021	0.000287507	0.0107926
AMY	amy_excitatory_SLC17A6+	ADAM8	1.50198	0.00184608	0.0377514
AMY	amy_excitatory_SLC17A6+	RASSF7	1.43549	0.00104199	0.0256579
AMY	amy_excitatory_SLC17A6+	CEND1	1.16778	0.000903057	0.0232489
AMY	amy_excitatory_SLC17A6+	TOLLIP	1.03326	0.00131325	0.0299025
AMY	amy_excitatory_SLC17A6+	DUSP8	0.988177	0.000257327	0.00990252
AMY	amy_excitatory_SLC17A6+	PHLDA2	-43.4115	4.51155e-06	0.000494245
AMY	amy_excitatory_SLC17A6+	PGAP2	-1.36258	0.000256057	0.00988858
AMY	amy_excitatory_SLC17A6+	TMEM9B-AS1	-2.22014	0.000858019	0.0223314
AMY	amy_excitatory_SLC17A6+	SBF2	-0.659728	4.39698e-05	0.00285233
AMY	amy_excitatory_SLC17A6+	ADM	-4.74519	0.000839354	0.0219788
AMY	amy_excitatory_SLC17A6+	DKK3	0.475997	0.000539234	0.0164067
AMY	amy_excitatory_SLC17A6+	NCR3LG1	-2.89248	6.74188e-11	1.03401e-07
AMY	amy_excitatory_SLC17A6+	GTF2H1	-1.27072	0.000487195	0.0153839
AMY	amy_excitatory_SLC17A6+	TSG101	-0.817382	0.00123956	0.0288989
AMY	amy_excitatory_SLC17A6+	NAV2	-0.744725	0.00239777	0.0452814
AMY	amy_excitatory_SLC17A6+	BDNF-AS	-1.58996	2.21209e-05	0.00169032
AMY	amy_excitatory_SLC17A6+	KCNA4	1.5133	0.000121342	0.00601719
AMY	amy_excitatory_SLC17A6+	MPPED2	-2.54944	2.25281e-28	4.83724e-24
AMY	amy_excitatory_SLC17A6+	TCP11L1	-0.945733	0.00118327	0.0278587
AMY	amy_excitatory_SLC17A6+	LINC00294	1.31507	0.000593631	0.0173657
AMY	amy_excitatory_SLC17A6+	NAT10	-1.48602	4.84299e-07	9.28471e-05
AMY	amy_excitatory_SLC17A6+	API5	0.617661	0.00177157	0.0367173
AMY	amy_excitatory_SLC17A6+	HSD17B12	-1.36124	6.29122e-05	0.00370096
AMY	amy_excitatory_SLC17A6+	EXT2	-0.634718	0.00086881	0.0225303
AMY	amy_excitatory_SLC17A6+	MAPK8IP1	1.03789	3.06974e-06	0.000360183
AMY	amy_excitatory_SLC17A6+	DGKZ	0.823128	0.000240398	0.00957162
AMY	amy_excitatory_SLC17A6+	ARHGAP1	-1.34247	0.00183009	0.0375318
AMY	amy_excitatory_SLC17A6+	MTCH2	-1.12746	0.000154248	0.00701283
AMY	amy_excitatory_SLC17A6+	NUP160	-1.22437	1.02969e-07	2.72958e-05
AMY	amy_excitatory_SLC17A6+	SLC43A1	1.83935	0.000483175	0.0152794
AMY	amy_excitatory_SLC17A6+	CTNND1	-0.776206	0.000356619	0.0124916
AMY	amy_excitatory_SLC17A6+	STX3	-1.54454	0.00062029	0.0179499
AMY	amy_excitatory_SLC17A6+	CCDC86	2.20132	0.0016865	0.0354331
AMY	amy_excitatory_SLC17A6+	VWCE	-1.96729	0.000938685	0.0238625
AMY	amy_excitatory_SLC17A6+	SYT7	1.37375	0.00180542	0.0372393
AMY	amy_excitatory_SLC17A6+	FADS2	-1.32991	0.000924121	0.0236787
AMY	amy_excitatory_SLC17A6+	MTA2	1.6453	0.000559431	0.0167533
AMY	amy_excitatory_SLC17A6+	GNG3	1.48682	0.0017859	0.0369431
AMY	amy_excitatory_SLC17A6+	BAD	1.33841	3.53968e-05	0.00244386
AMY	amy_excitatory_SLC17A6+	SF1	-0.986641	0.000310248	0.011368
AMY	amy_excitatory_SLC17A6+	FAU	1.49417	9.76887e-10	7.93139e-07
AMY	amy_excitatory_SLC17A6+	MRPL49	1.18839	0.00116497	0.0275183
AMY	amy_excitatory_SLC17A6+	EHBP1L1	1.64067	8.74319e-05	0.00467
AMY	amy_excitatory_SLC17A6+	KLC2	1.09012	8.03896e-05	0.00439919
AMY	amy_excitatory_SLC17A6+	RAB1B	1.14017	8.40349e-05	0.00453366
AMY	amy_excitatory_SLC17A6+	RIN1	2.20482	0.00138061	0.0308695
AMY	amy_excitatory_SLC17A6+	BRMS1	2.07863	0.00131231	0.0299025
AMY	amy_excitatory_SLC17A6+	B4GAT1	0.928617	2.54438e-06	0.00032137
AMY	amy_excitatory_SLC17A6+	SPTBN2	0.932108	3.91686e-05	0.00262002
AMY	amy_excitatory_SLC17A6+	C11orf80	-0.512492	0.000753048	0.0205718
AMY	amy_excitatory_SLC17A6+	GRK2	1.0964	0.000930849	0.0237693
AMY	amy_excitatory_SLC17A6+	INPPL1	-3.81686	9.25842e-05	0.00487247
AMY	amy_excitatory_SLC17A6+	RAB6A	-0.749896	0.00125834	0.0292099
AMY	amy_excitatory_SLC17A6+	AP003086.1	-5.18483	1.2794e-13	6.86784e-10
AMY	amy_excitatory_SLC17A6+	MIR4300HG	-2.99372	0.000734127	0.0201833
AMY	amy_excitatory_SLC17A6+	AP000873.2	-1.28837	0.000499741	0.0155966
AMY	amy_excitatory_SLC17A6+	TMEM126B	1.02221	0.000224395	0.00921264
AMY	amy_excitatory_SLC17A6+	TMEM135	-0.696845	2.78072e-05	0.00199032
AMY	amy_excitatory_SLC17A6+	CTSC	-1.9709	0.000768422	0.0208065
AMY	amy_excitatory_SLC17A6+	PANX1	-2.34685	0.00222624	0.0432205
AMY	amy_excitatory_SLC17A6+	SRSF8	0.938516	0.0004719	0.0150559
AMY	amy_excitatory_SLC17A6+	PGR	-6.08652	1.84974e-06	0.000252978
AMY	amy_excitatory_SLC17A6+	PGR-AS1	-4.90127	2.74642e-05	0.0019789
AMY	amy_excitatory_SLC17A6+	ACAT1	-1.26588	5.31795e-05	0.00325319
AMY	amy_excitatory_SLC17A6+	ALG9	-1.46972	0.00140473	0.0311596
AMY	amy_excitatory_SLC17A6+	PCSK7	-0.939062	7.08846e-05	0.00399484
AMY	amy_excitatory_SLC17A6+	CEP164	-1.03309	0.00144346	0.0316588
AMY	amy_excitatory_SLC17A6+	AP000892.1	-3.88422	0.000324637	0.0116565
AMY	amy_excitatory_SLC17A6+	SCN4B	1.74306	0.000381188	0.013159
AMY	amy_excitatory_SLC17A6+	SCN2B	1.11897	0.00196553	0.039628
AMY	amy_excitatory_SLC17A6+	CBL	-0.98297	0.000266356	0.0101935
AMY	amy_excitatory_SLC17A6+	MCAM	-2.62085	4.63809e-05	0.00294642
AMY	amy_excitatory_SLC17A6+	AP004147.1	-3.60887	0.000956414	0.0242171
AMY	amy_excitatory_SLC17A6+	TECTA	-1.72115	0.000151455	0.00696307
AMY	amy_excitatory_SLC17A6+	SIAE	-1.89123	7.90989e-06	0.00076505
AMY	amy_excitatory_SLC17A6+	VPS26B	1.21531	2.13417e-05	0.00167856
AMY	amy_excitatory_SLC17A6+	THYN1	1.09936	0.000217604	0.00903751
AMY	amy_excitatory_SLC17A6+	ITFG2	-1.53933	5.0877e-05	0.00313917
AMY	amy_excitatory_SLC17A6+	PRMT8	-1.49284	0.00270908	0.0493889
AMY	amy_excitatory_SLC17A6+	TAPBPL	-4.52096	0.000255344	0.00988858
AMY	amy_excitatory_SLC17A6+	P3H3	-1.23823	0.0012837	0.0294797
AMY	amy_excitatory_SLC17A6+	ATN1	0.704236	5.98999e-05	0.00358265
AMY	amy_excitatory_SLC17A6+	C1RL	-4.52028	8.37131e-10	7.48953e-07
AMY	amy_excitatory_SLC17A6+	PZP	-4.69067	0.000130188	0.00632443
AMY	amy_excitatory_SLC17A6+	AC092821.3	-1.45033	0.000276578	0.0104739
AMY	amy_excitatory_SLC17A6+	DUSP16	-1.81564	1.20555e-07	3.04536e-05
AMY	amy_excitatory_SLC17A6+	CREBL2	1.18691	1.31214e-06	0.000192975
AMY	amy_excitatory_SLC17A6+	C12orf60	-4.24757	6.823e-07	0.000121077
AMY	amy_excitatory_SLC17A6+	RERG	0.899329	0.00224143	0.043387
AMY	amy_excitatory_SLC17A6+	DERA	-2.83336	3.65582e-05	0.00249199
AMY	amy_excitatory_SLC17A6+	FGFR1OP2	0.778625	0.000107809	0.00549849
AMY	amy_excitatory_SLC17A6+	C12orf40	-2.64861	0.00200286	0.040192
AMY	amy_excitatory_SLC17A6+	GXYLT1	-1.48141	2.80543e-06	0.000344219
AMY	amy_excitatory_SLC17A6+	IRAK4	-3.37728	5.91299e-06	0.000610402
AMY	amy_excitatory_SLC17A6+	ADCY6	-1.18605	0.00132414	0.0299922
AMY	amy_excitatory_SLC17A6+	TMBIM6	0.780731	5.22819e-07	9.67757e-05
AMY	amy_excitatory_SLC17A6+	AC074032.1	-1.57103	7.12615e-07	0.000124401
AMY	amy_excitatory_SLC17A6+	AC023509.6	-3.23359	0.00027136	0.0103139
AMY	amy_excitatory_SLC17A6+	HNRNPA1	0.982789	8.94645e-05	0.00474317
AMY	amy_excitatory_SLC17A6+	COPZ1	1.20404	3.27576e-05	0.0022986
AMY	amy_excitatory_SLC17A6+	STAT6	2.14825	0.00216955	0.0424379
AMY	amy_excitatory_SLC17A6+	R3HDM2	-0.466506	0.000226418	0.00924267
AMY	amy_excitatory_SLC17A6+	SRGAP1	-0.989733	3.06824e-06	0.000360183
AMY	amy_excitatory_SLC17A6+	AC025159.1	-0.568328	0.00215942	0.0423443
AMY	amy_excitatory_SLC17A6+	ZFC3H1	0.569678	0.000317777	0.0114698
AMY	amy_excitatory_SLC17A6+	PTPRQ	4.73392	0.000307487	0.0112861
AMY	amy_excitatory_SLC17A6+	LINC02822	2.90308	0.000394829	0.013393
AMY	amy_excitatory_SLC17A6+	CRADD	-1.13284	0.000611602	0.0177224
AMY	amy_excitatory_SLC17A6+	TMCC3	-4.20601	0.000874471	0.0226497
AMY	amy_excitatory_SLC17A6+	LTA4H	0.696052	0.00243561	0.0457565
AMY	amy_excitatory_SLC17A6+	ANO4	-0.82462	0.00025339	0.00988858
AMY	amy_excitatory_SLC17A6+	ARL1	0.845432	0.000804335	0.0215077
AMY	amy_excitatory_SLC17A6+	DRAM1	-5.47058	2.72593e-07	5.91223e-05
AMY	amy_excitatory_SLC17A6+	NUP37	-1.84638	0.000821697	0.0217284
AMY	amy_excitatory_SLC17A6+	WSCD2	1.04509	0.00157506	0.0336515
AMY	amy_excitatory_SLC17A6+	CORO1C	-1.41526	5.81313e-05	0.00348658
AMY	amy_excitatory_SLC17A6+	SSH1	-0.938824	0.000240088	0.00957162
AMY	amy_excitatory_SLC17A6+	USP30	-0.928378	0.00181679	0.0373303
AMY	amy_excitatory_SLC17A6+	ACACB	-2.52929	5.0206e-07	9.45915e-05
AMY	amy_excitatory_SLC17A6+	KCTD10	-1.29639	0.00145926	0.0318751
AMY	amy_excitatory_SLC17A6+	BRAP	-1.03114	0.00132417	0.0299922
AMY	amy_excitatory_SLC17A6+	HECTD4	-0.537435	2.37723e-06	0.000303832
AMY	amy_excitatory_SLC17A6+	AC026765.3	-7.29262	0.000151414	0.00696307
AMY	amy_excitatory_SLC17A6+	RPLP0	1.04028	6.59409e-06	0.000671035
AMY	amy_excitatory_SLC17A6+	MLEC	-1.37224	2.73837e-05	0.0019789
AMY	amy_excitatory_SLC17A6+	SPPL3	-0.622022	0.000330253	0.011799
AMY	amy_excitatory_SLC17A6+	KDM2B-DT	-2.72163	1.15493e-05	0.00103328
AMY	amy_excitatory_SLC17A6+	WDR66	-1.60187	0.000228788	0.00927171
AMY	amy_excitatory_SLC17A6+	MLXIP	-1.24161	1.78248e-05	0.00151279
AMY	amy_excitatory_SLC17A6+	CDK2AP1	1.18146	0.00238762	0.0452089
AMY	amy_excitatory_SLC17A6+	GTF2H3	-1.19094	0.000229282	0.00927171
AMY	amy_excitatory_SLC17A6+	TCTN2	-1.70371	7.76163e-06	0.000754834
AMY	amy_excitatory_SLC17A6+	ATP6V0A2	-1.20453	0.000271394	0.0103139
AMY	amy_excitatory_SLC17A6+	AC079949.1	1.67352	0.00146591	0.0319879
AMY	amy_excitatory_SLC17A6+	ZMYM5	0.77607	4.23918e-05	0.00276667
AMY	amy_excitatory_SLC17A6+	XPO4	-1.06184	4.09214e-05	0.00271193
AMY	amy_excitatory_SLC17A6+	STARD13	-1.14009	0.000889599	0.0229861
AMY	amy_excitatory_SLC17A6+	LINC02334	-9.52191	0.000561578	0.0167708
AMY	amy_excitatory_SLC17A6+	DGKH	-0.722577	0.00189761	0.0385481
AMY	amy_excitatory_SLC17A6+	LINC00407	-1.72196	0.00038244	0.013181
AMY	amy_excitatory_SLC17A6+	TRIM13	1.01637	2.79859e-07	6.00913e-05
AMY	amy_excitatory_SLC17A6+	DLEU1	-2.01429	0.00130477	0.0298143
AMY	amy_excitatory_SLC17A6+	MIR4500HG	-1.67838	0.000629977	0.0181206
AMY	amy_excitatory_SLC17A6+	MBNL2	0.827389	0.00205162	0.0407516
AMY	amy_excitatory_SLC17A6+	TMCO3	-0.922696	0.000427379	0.0140963
AMY	amy_excitatory_SLC17A6+	LINC00641	1.51856	2.75801e-06	0.000342312
AMY	amy_excitatory_SLC17A6+	BCL2L2-PABPN1	-1.45262	0.00040206	0.0135567
AMY	amy_excitatory_SLC17A6+	PABPN1	-0.580481	0.00139523	0.031045
AMY	amy_excitatory_SLC17A6+	ZFHX2-AS1	-2.97791	2.85952e-08	1.02333e-05
AMY	amy_excitatory_SLC17A6+	TGM1	-36.0569	4.69915e-06	0.000512183
AMY	amy_excitatory_SLC17A6+	SDR39U1	1.03805	0.00270958	0.0493889
AMY	amy_excitatory_SLC17A6+	SNX6	-0.919513	0.000710836	0.0196436
AMY	amy_excitatory_SLC17A6+	PPP2R3C	-1.44425	3.28747e-06	0.00038156
AMY	amy_excitatory_SLC17A6+	NFKBIA	1.26572	0.000177218	0.0078783
AMY	amy_excitatory_SLC17A6+	RALGAPA1	-0.549575	9.69768e-07	0.000156563
AMY	amy_excitatory_SLC17A6+	LINC00639	-3.16996	0.00224079	0.043387
AMY	amy_excitatory_SLC17A6+	SEC23A	-0.756214	0.000125264	0.00613276
AMY	amy_excitatory_SLC17A6+	LINC02315	-3.83078	0.000739512	0.0203054
AMY	amy_excitatory_SLC17A6+	PRPF39	0.581893	0.00219634	0.0428336
AMY	amy_excitatory_SLC17A6+	POLE2	-2.99216	2.13568e-06	0.000282957
AMY	amy_excitatory_SLC17A6+	NEMF	0.550952	0.000491682	0.0154801
AMY	amy_excitatory_SLC17A6+	ARF6	1.46969	0.00206656	0.0409725
AMY	amy_excitatory_SLC17A6+	SAV1	1.18582	7.60827e-05	0.00421186
AMY	amy_excitatory_SLC17A6+	RTRAF	0.911451	0.00195497	0.0394892
AMY	amy_excitatory_SLC17A6+	TMEM260	-0.598102	0.00139908	0.0310985
AMY	amy_excitatory_SLC17A6+	LINC01500	-3.75226	0.000762811	0.0207068
AMY	amy_excitatory_SLC17A6+	AL157911.1	-1.8138	0.00203579	0.040605
AMY	amy_excitatory_SLC17A6+	PPM1A	0.524813	0.0014885	0.0323493
AMY	amy_excitatory_SLC17A6+	FNTB	-1.02205	0.00145473	0.0318084
AMY	amy_excitatory_SLC17A6+	GPHN	-0.512191	0.000394359	0.013393
AMY	amy_excitatory_SLC17A6+	ATP6V1D	0.617228	0.00266268	0.0487826
AMY	amy_excitatory_SLC17A6+	RAD51B	-1.67108	0.000111189	0.00564409
AMY	amy_excitatory_SLC17A6+	SUSD6	-1.80073	0.000579811	0.0171483
AMY	amy_excitatory_SLC17A6+	NUMB	-0.856983	1.14382e-05	0.00102762
AMY	amy_excitatory_SLC17A6+	ACOT6	-6.92736	0.00273761	0.049731
AMY	amy_excitatory_SLC17A6+	ENTPD5	-1.91467	0.00257133	0.0476954
AMY	amy_excitatory_SLC17A6+	LIN52	-1.43661	0.000195601	0.00839987
AMY	amy_excitatory_SLC17A6+	IFT43	-1.48726	3.12671e-11	5.16437e-08
AMY	amy_excitatory_SLC17A6+	SPTLC2	-0.814332	0.00210119	0.0413915
AMY	amy_excitatory_SLC17A6+	DGLUCY	-1.4359	0.000351579	0.0123959
AMY	amy_excitatory_SLC17A6+	TRIP11	0.587788	0.000199087	0.00851553
AMY	amy_excitatory_SLC17A6+	UNC79	-0.502331	0.00256265	0.0475996
AMY	amy_excitatory_SLC17A6+	SERPINA3	-4.90305	0.000107456	0.00549849
AMY	amy_excitatory_SLC17A6+	BDKRB2	-8.88336	0.0011178	0.0267574
AMY	amy_excitatory_SLC17A6+	ATG2B	0.489623	0.00202627	0.040548
AMY	amy_excitatory_SLC17A6+	AL117190.2	-4.2961	2.60379e-07	5.76377e-05
AMY	amy_excitatory_SLC17A6+	MOK	-1.40661	1.78349e-09	1.19672e-06
AMY	amy_excitatory_SLC17A6+	BAG5	1.19432	2.00117e-05	0.001626
AMY	amy_excitatory_SLC17A6+	BTBD6	1.02692	0.000492841	0.015481
AMY	amy_excitatory_SLC17A6+	AC012414.5	3.14324	3.43578e-07	7.09356e-05
AMY	amy_excitatory_SLC17A6+	NDN	0.952798	0.00236276	0.0448966
AMY	amy_excitatory_SLC17A6+	GABRG3-AS1	-2.70269	0.000165673	0.0074266
AMY	amy_excitatory_SLC17A6+	AC144833.1	-3.66806	0.000830716	0.0218334
AMY	amy_excitatory_SLC17A6+	NSMCE3	1.10768	2.10069e-05	0.0016704
AMY	amy_excitatory_SLC17A6+	AC022613.3	-3.80409	0.00102023	0.025267
AMY	amy_excitatory_SLC17A6+	SLC12A6	0.54973	0.00131514	0.0299137
AMY	amy_excitatory_SLC17A6+	AC021231.1	-1.44891	0.000403253	0.0135716
AMY	amy_excitatory_SLC17A6+	DPH6	-1.59187	0.00163059	0.0345287
AMY	amy_excitatory_SLC17A6+	STARD9	-2.54791	1.96231e-09	1.27681e-06
AMY	amy_excitatory_SLC17A6+	TP53BP1	-1.08089	4.08601e-10	4.61762e-07
AMY	amy_excitatory_SLC17A6+	COPS2	0.774728	1.95166e-05	0.0016056
AMY	amy_excitatory_SLC17A6+	GALK2	-0.633393	0.000329458	0.0117902
AMY	amy_excitatory_SLC17A6+	SPPL2A	-1.62986	3.20711e-09	1.81219e-06
AMY	amy_excitatory_SLC17A6+	AC066613.1	-75.7794	0.00260095	0.0480252
AMY	amy_excitatory_SLC17A6+	ANXA2	-4.46082	0.00148521	0.0323105
AMY	amy_excitatory_SLC17A6+	PPIB	0.900854	0.000629343	0.0181206
AMY	amy_excitatory_SLC17A6+	OAZ2	0.814818	0.00127277	0.0293859
AMY	amy_excitatory_SLC17A6+	PARP16	-1.16667	0.00112847	0.0269228
AMY	amy_excitatory_SLC17A6+	MEGF11	-1.47964	0.000463324	0.014893
AMY	amy_excitatory_SLC17A6+	SMAD3	2.48409	0.00228842	0.0439115
AMY	amy_excitatory_SLC17A6+	IQCH-AS1	-2.85098	0.000194021	0.00834875
AMY	amy_excitatory_SLC17A6+	LARP6	1.26132	0.000154483	0.00701283
AMY	amy_excitatory_SLC17A6+	AC022872.1	-5.76252	0.00198629	0.0399341
AMY	amy_excitatory_SLC17A6+	AC009690.2	-2.61925	2.23233e-05	0.00169974
AMY	amy_excitatory_SLC17A6+	BBS4	-0.847725	0.00171262	0.0358415
AMY	amy_excitatory_SLC17A6+	CD276	-1.39091	8.3279e-05	0.00451557
AMY	amy_excitatory_SLC17A6+	PPCDC	-1.76735	9.5066e-06	0.000891379
AMY	amy_excitatory_SLC17A6+	TBC1D2B	-1.22364	0.000240026	0.00957162
AMY	amy_excitatory_SLC17A6+	MTHFS	-1.35972	0.00018956	0.00822268
AMY	amy_excitatory_SLC17A6+	AC015871.7	-3.07434	0.000518854	0.0160763
AMY	amy_excitatory_SLC17A6+	AC015871.1	-1.1993	0.00189037	0.0384375
AMY	amy_excitatory_SLC17A6+	AC104041.1	-3.07475	0.00212443	0.041811
AMY	amy_excitatory_SLC17A6+	RPS17	1.01842	0.00107974	0.0263157
AMY	amy_excitatory_SLC17A6+	RAMAC	1.83267	0.000103059	0.00533226
AMY	amy_excitatory_SLC17A6+	HDGFL3	0.483683	0.0016482	0.0348329
AMY	amy_excitatory_SLC17A6+	WDR73	-1.35999	0.000662092	0.0186778
AMY	amy_excitatory_SLC17A6+	ZNF592	-1.43387	1.60608e-05	0.00139056
AMY	amy_excitatory_SLC17A6+	AP3S2	-1.08397	0.000652341	0.0185034
AMY	amy_excitatory_SLC17A6+	SV2B	1.63863	0.000170104	0.00757773
AMY	amy_excitatory_SLC17A6+	MCTP2	-6.58098	1.19153e-12	2.84273e-09
AMY	amy_excitatory_SLC17A6+	TTC23	-2.48106	0.00059864	0.0174173
AMY	amy_excitatory_SLC17A6+	SNRNP25	1.29337	0.00240758	0.0453869
AMY	amy_excitatory_SLC17A6+	PIGQ	0.967244	0.000837443	0.0219754
AMY	amy_excitatory_SLC17A6+	METRN	-2.53461	0.000354234	0.0124486
AMY	amy_excitatory_SLC17A6+	TELO2	1.16487	0.00234498	0.0446549
AMY	amy_excitatory_SLC17A6+	AL133297.2	4.63185	0.000841132	0.0219985
AMY	amy_excitatory_SLC17A6+	RPS2	0.822083	0.000181884	0.00801932
AMY	amy_excitatory_SLC17A6+	MLST8	1.27226	4.8904e-06	0.000530337
AMY	amy_excitatory_SLC17A6+	AC025283.2	-1.47062	0.00119759	0.0280727
AMY	amy_excitatory_SLC17A6+	CREBBP	-0.666718	8.94049e-05	0.00474317
AMY	amy_excitatory_SLC17A6+	PMM2	-1.91589	0.000390086	0.0133163
AMY	amy_excitatory_SLC17A6+	AC007014.1	-5.29023	0.00126748	0.0293584
AMY	amy_excitatory_SLC17A6+	AC007216.4	-1.37553	0.00228626	0.0439092
AMY	amy_excitatory_SLC17A6+	NPIPB2	1.41324	0.00175731	0.0365276
AMY	amy_excitatory_SLC17A6+	TMC7	-3.14002	2.29767e-05	0.00173717
AMY	amy_excitatory_SLC17A6+	TMEM159	1.81941	0.000549785	0.0166375
AMY	amy_excitatory_SLC17A6+	IGSF6	4.30147	0.000640958	0.0183747
AMY	amy_excitatory_SLC17A6+	MOSMO	0.497546	0.000655055	0.0185559
AMY	amy_excitatory_SLC17A6+	AC092338.3	-3.16198	0.000317909	0.0114698
AMY	amy_excitatory_SLC17A6+	NSMCE1-DT	-3.66625	0.000272976	0.0103557
AMY	amy_excitatory_SLC17A6+	ATP2A1	-3.67879	0.00234588	0.0446549
AMY	amy_excitatory_SLC17A6+	AC009093.2	-1.74453	0.000865714	0.0225044
AMY	amy_excitatory_SLC17A6+	MAZ	1.3108	7.38591e-09	3.52423e-06
AMY	amy_excitatory_SLC17A6+	PRRT2	0.612401	0.00171994	0.0359561
AMY	amy_excitatory_SLC17A6+	CDIPT	0.870557	0.000151826	0.00696307
AMY	amy_excitatory_SLC17A6+	SEZ6L2	0.832257	5.50314e-08	1.5968e-05
AMY	amy_excitatory_SLC17A6+	MAPK3	1.15509	9.38928e-09	4.2895e-06
AMY	amy_excitatory_SLC17A6+	BCL7C	-1.64403	4.09005e-07	8.05702e-05
AMY	amy_excitatory_SLC17A6+	FBXL19	0.820341	0.00155931	0.0333712
AMY	amy_excitatory_SLC17A6+	KAT8	1.00492	7.61085e-05	0.00421186
AMY	amy_excitatory_SLC17A6+	DNAJA2	0.975354	0.00038597	0.0132233
AMY	amy_excitatory_SLC17A6+	MT2A	1.31286	0.000689504	0.0192032
AMY	amy_excitatory_SLC17A6+	AC012181.1	5.30813	0.00143729	0.031588
AMY	amy_excitatory_SLC17A6+	ARL2BP	1.0194	3.38141e-05	0.00234969
AMY	amy_excitatory_SLC17A6+	GOT2	0.750704	0.000669362	0.0187719
AMY	amy_excitatory_SLC17A6+	CMTM3	-6.60033	6.81413e-05	0.00391211
AMY	amy_excitatory_SLC17A6+	DYNC1LI2	-0.58346	0.00265007	0.0486565
AMY	amy_excitatory_SLC17A6+	CIAO2B	1.11118	0.000338717	0.0120413
AMY	amy_excitatory_SLC17A6+	LRRC36	-2.81192	0.000121083	0.00601719
AMY	amy_excitatory_SLC17A6+	AGRP	-11.7461	7.86996e-07	0.000135187
AMY	amy_excitatory_SLC17A6+	CARMIL2	1.25175	0.00045036	0.0146229
AMY	amy_excitatory_SLC17A6+	THAP11	1.56008	3.33476e-05	0.00232516
AMY	amy_excitatory_SLC17A6+	SLC7A6OS	-1.60524	0.000450837	0.0146229
AMY	amy_excitatory_SLC17A6+	ZFP90	-0.790538	0.000315851	0.011456
AMY	amy_excitatory_SLC17A6+	UTP4	-1.71026	0.00048074	0.0152699
AMY	amy_excitatory_SLC17A6+	DDX19A	-1.28261	0.000160608	0.0072146
AMY	amy_excitatory_SLC17A6+	ATXN1L	1.5191	6.05831e-05	0.00359383
AMY	amy_excitatory_SLC17A6+	LINC01568	-5.74821	3.42655e-06	0.000393448
AMY	amy_excitatory_SLC17A6+	NPIPB15	3.56764	7.2765e-06	0.000716702
AMY	amy_excitatory_SLC17A6+	ATMIN	0.84468	0.00108338	0.0263447
AMY	amy_excitatory_SLC17A6+	C16orf46	-1.82497	4.70966e-05	0.00294828
AMY	amy_excitatory_SLC17A6+	BCO1	-3.43089	0.000102016	0.00529105
AMY	amy_excitatory_SLC17A6+	CHMP1A	1.40763	2.64198e-07	5.78863e-05
AMY	amy_excitatory_SLC17A6+	DBNDD1	1.54048	0.000530695	0.0163016
AMY	amy_excitatory_SLC17A6+	AC015853.3	-5.61086	1.04379e-05	0.000953711
AMY	amy_excitatory_SLC17A6+	YWHAE	0.676591	2.08509e-05	0.0016704
AMY	amy_excitatory_SLC17A6+	OR3A2	1.9665	0.000468333	0.014987
AMY	amy_excitatory_SLC17A6+	ANKFY1	-0.768972	0.000524821	0.0162143
AMY	amy_excitatory_SLC17A6+	ALOX15	-53.6202	0.00138159	0.0308695
AMY	amy_excitatory_SLC17A6+	SLC25A11	1.44093	2.53784e-06	0.00032137
AMY	amy_excitatory_SLC17A6+	CAMTA2	1.1176	2.266e-08	8.68694e-06
AMY	amy_excitatory_SLC17A6+	RABEP1	-0.890662	4.00982e-09	2.09997e-06
AMY	amy_excitatory_SLC17A6+	C1QBP	1.08485	0.000582675	0.0171857
AMY	amy_excitatory_SLC17A6+	DLG4	0.748118	5.14901e-05	0.00316789
AMY	amy_excitatory_SLC17A6+	CTDNEP1	0.831212	0.00142089	0.0313502
AMY	amy_excitatory_SLC17A6+	EFNB3	0.921059	0.000493154	0.015481
AMY	amy_excitatory_SLC17A6+	TMEM220-AS1	-6.05636	4.61033e-08	1.39427e-05
AMY	amy_excitatory_SLC17A6+	AC005410.2	-3.16163	0.00126222	0.0292682
AMY	amy_excitatory_SLC17A6+	COX10-AS1	-0.703979	0.000992861	0.0248137
AMY	amy_excitatory_SLC17A6+	TRPV2	-3.13691	0.000315272	0.011456
AMY	amy_excitatory_SLC17A6+	MED9	1.0946	0.000220512	0.00910544
AMY	amy_excitatory_SLC17A6+	RASD1	2.27041	1.19371e-07	3.04536e-05
AMY	amy_excitatory_SLC17A6+	SMCR5	-3.90881	0.000104281	0.00538251
AMY	amy_excitatory_SLC17A6+	SMCR8	1.43194	9.80069e-05	0.00510778
AMY	amy_excitatory_SLC17A6+	MYO18A	-2.07875	0.000229288	0.00927171
AMY	amy_excitatory_SLC17A6+	ABHD15-AS1	-3.13905	6.66631e-05	0.0038582
AMY	amy_excitatory_SLC17A6+	GIT1	1.20932	2.30605e-08	8.68694e-06
AMY	amy_excitatory_SLC17A6+	AC023389.1	-3.6663	0.0012573	0.0292099
AMY	amy_excitatory_SLC17A6+	CRLF3	-0.687749	0.0012314	0.0287397
AMY	amy_excitatory_SLC17A6+	AC079915.1	-2.82543	0.0014389	0.0315912
AMY	amy_excitatory_SLC17A6+	COPRS	1.18845	0.00135155	0.0304382
AMY	amy_excitatory_SLC17A6+	UTP6	-1.44597	5.12002e-06	0.000549685
AMY	amy_excitatory_SLC17A6+	AC005899.8	-4.22048	0.000207483	0.00876982
AMY	amy_excitatory_SLC17A6+	PSMD11	-0.693266	0.000965113	0.0243227
AMY	amy_excitatory_SLC17A6+	AC004147.5	-3.87421	0.000807901	0.0215494
AMY	amy_excitatory_SLC17A6+	MYO19	-0.978722	0.00198066	0.0398957
AMY	amy_excitatory_SLC17A6+	AATF	-1.24527	0.000282512	0.0106423
AMY	amy_excitatory_SLC17A6+	SRCIN1	-0.776361	7.47675e-05	0.00415909
AMY	amy_excitatory_SLC17A6+	PIP4K2B	0.817155	0.000113354	0.00572693
AMY	amy_excitatory_SLC17A6+	CACNB1	1.39026	9.73403e-05	0.00508538
AMY	amy_excitatory_SLC17A6+	RPL19	0.84648	0.000440486	0.0144399
AMY	amy_excitatory_SLC17A6+	STAC2	1.48215	1.90214e-06	0.000258498
AMY	amy_excitatory_SLC17A6+	CDK12	-1.18814	2.81026e-09	1.63086e-06
AMY	amy_excitatory_SLC17A6+	AC067852.3	-4.27204	1.54075e-08	6.27825e-06
AMY	amy_excitatory_SLC17A6+	TUBG1	1.29628	0.000802763	0.0214924
AMY	amy_excitatory_SLC17A6+	RPL27	1.40826	5.07835e-08	1.49373e-05
AMY	amy_excitatory_SLC17A6+	RUNDC3A	1.0753	0.000326921	0.011719
AMY	amy_excitatory_SLC17A6+	GFAP	-1.70728	0.00104591	0.0257248
AMY	amy_excitatory_SLC17A6+	AC138150.1	-2.90597	0.000142301	0.00675359
AMY	amy_excitatory_SLC17A6+	MAP3K14	-1.6448	8.00721e-05	0.00439721
AMY	amy_excitatory_SLC17A6+	ARL17A	-2.32765	2.61968e-09	1.60714e-06
AMY	amy_excitatory_SLC17A6+	EFCAB13	-1.48387	0.000413919	0.0138448
AMY	amy_excitatory_SLC17A6+	MRPL10	1.17992	0.00120235	0.0281536
AMY	amy_excitatory_SLC17A6+	SCRN2	-1.46961	0.000700032	0.01942
AMY	amy_excitatory_SLC17A6+	SP2-AS1	-3.27657	0.000294022	0.0109508
AMY	amy_excitatory_SLC17A6+	SKAP1	-3.69544	0.00110754	0.0266123
AMY	amy_excitatory_SLC17A6+	PPP1R9B	1.05138	0.000786387	0.0211595
AMY	amy_excitatory_SLC17A6+	UTP18	-1.8763	9.99907e-08	2.68375e-05
AMY	amy_excitatory_SLC17A6+	CUEDC1	-2.53074	0.00244792	0.0457995
AMY	amy_excitatory_SLC17A6+	YPEL2	-1.0076	0.00052735	0.0162545
AMY	amy_excitatory_SLC17A6+	METTL2A	-2.32975	0.000148325	0.00689737
AMY	amy_excitatory_SLC17A6+	AC015923.1	-3.54171	1.15061e-06	0.00017647
AMY	amy_excitatory_SLC17A6+	PRKCA	-0.858444	0.00208466	0.0411414
AMY	amy_excitatory_SLC17A6+	LINC01497	-3.14163	0.00261518	0.0482002
AMY	amy_excitatory_SLC17A6+	TRIM65	-2.20474	0.0012721	0.0293859
AMY	amy_excitatory_SLC17A6+	UBALD2	1.34407	0.00183521	0.0376007
AMY	amy_excitatory_SLC17A6+	BAIAP2	1.59707	0.00230119	0.0440404
AMY	amy_excitatory_SLC17A6+	HGS	0.880998	6.09132e-05	0.00360311
AMY	amy_excitatory_SLC17A6+	MCRIP1	1.04645	0.000242642	0.00963032
AMY	amy_excitatory_SLC17A6+	RAC3	0.89206	0.00272447	0.0495761
AMY	amy_excitatory_SLC17A6+	SLC16A3	-4.18411	0.000115547	0.00581036
AMY	amy_excitatory_SLC17A6+	HEXD-IT1	-6.51132	0.0019468	0.0393984
AMY	amy_excitatory_SLC17A6+	CHMP1B	0.944207	0.00262743	0.0483843
AMY	amy_excitatory_SLC17A6+	MPPE1	-1.38585	0.000301143	0.0111102
AMY	amy_excitatory_SLC17A6+	AP005131.6	-4.89219	0.000355253	0.012464
AMY	amy_excitatory_SLC17A6+	CDH2	-0.516728	0.00098122	0.0245852
AMY	amy_excitatory_SLC17A6+	KLHL14	-3.44164	0.00149148	0.0323526
AMY	amy_excitatory_SLC17A6+	AC108452.1	-2.31438	0.00270531	0.0493889
AMY	amy_excitatory_SLC17A6+	ELAC1	-2.32819	0.000147225	0.00687223
AMY	amy_excitatory_SLC17A6+	CCDC68	-9.10321	6.03954e-07	0.000109899
AMY	amy_excitatory_SLC17A6+	AC027097.2	-2.63388	0.000112579	0.00570117
AMY	amy_excitatory_SLC17A6+	SLC66A2	0.91331	0.000150064	0.00694436
AMY	amy_excitatory_SLC17A6+	BSG	1.16533	2.14801e-06	0.000282957
AMY	amy_excitatory_SLC17A6+	PALM	0.773225	0.00040218	0.0135567
AMY	amy_excitatory_SLC17A6+	STK11	0.863946	0.00130521	0.0298143
AMY	amy_excitatory_SLC17A6+	APC2	0.749815	0.000295536	0.0109599
AMY	amy_excitatory_SLC17A6+	ABHD17A	0.837461	0.000429678	0.0141504
AMY	amy_excitatory_SLC17A6+	BTBD2	0.748216	0.000201272	0.00854093
AMY	amy_excitatory_SLC17A6+	IZUMO4	-2.7584	0.00233536	0.0445733
AMY	amy_excitatory_SLC17A6+	DIRAS1	1.29996	0.00137376	0.0308228
AMY	amy_excitatory_SLC17A6+	SLC39A3	1.35856	0.00224492	0.043387
AMY	amy_excitatory_SLC17A6+	MAP2K2	0.993402	1.00464e-06	0.000158614
AMY	amy_excitatory_SLC17A6+	PTPRS	-0.539116	0.000383384	0.0131923
AMY	amy_excitatory_SLC17A6+	TINCR	1.35521	0.00173568	0.0362182
AMY	amy_excitatory_SLC17A6+	KHSRP	0.869727	0.000538973	0.0164067
AMY	amy_excitatory_SLC17A6+	C3	-3.95125	0.000235706	0.00949548
AMY	amy_excitatory_SLC17A6+	EVI5L	0.804479	0.00019081	0.00824361
AMY	amy_excitatory_SLC17A6+	CTXN1	1.63241	0.00019961	0.00852093
AMY	amy_excitatory_SLC17A6+	AC022146.2	-4.78335	6.9241e-08	1.95624e-05
AMY	amy_excitatory_SLC17A6+	PIN1	0.918558	7.01788e-05	0.00397593
AMY	amy_excitatory_SLC17A6+	P2RY11	1.31332	0.0013783	0.0308602
AMY	amy_excitatory_SLC17A6+	MRPL4	0.935839	0.0014954	0.0323877
AMY	amy_excitatory_SLC17A6+	PDE4A	0.880109	0.00037433	0.0130058
AMY	amy_excitatory_SLC17A6+	KRI1	1.42224	0.000255288	0.00988858
AMY	amy_excitatory_SLC17A6+	ELOF1	1.17204	1.91047e-05	0.00157775
AMY	amy_excitatory_SLC17A6+	ZNF44	-1.22663	2.70253e-05	0.00196043
AMY	amy_excitatory_SLC17A6+	ZNF490	-1.86058	1.11753e-05	0.00100822
AMY	amy_excitatory_SLC17A6+	TRIR	1.00982	3.525e-05	0.00244157
AMY	amy_excitatory_SLC17A6+	STX10	1.07247	0.00093658	0.0238556
AMY	amy_excitatory_SLC17A6+	AC008569.2	-8.22579	0.000822964	0.0217352
AMY	amy_excitatory_SLC17A6+	BRD4	-0.628258	0.00052871	0.0162643
AMY	amy_excitatory_SLC17A6+	CHERP	0.872265	0.000445054	0.014501
AMY	amy_excitatory_SLC17A6+	ABHD8	0.995085	0.000222007	0.00914957
AMY	amy_excitatory_SLC17A6+	CCDC124	1.51068	0.000552554	0.0166656
AMY	amy_excitatory_SLC17A6+	KCNN1	1.76697	0.00180042	0.0371718
AMY	amy_excitatory_SLC17A6+	MAST3	1.4601	4.08449e-05	0.00271193
AMY	amy_excitatory_SLC17A6+	ISYNA1	1.64416	6.90205e-07	0.000121476
AMY	amy_excitatory_SLC17A6+	FKBP8	0.974924	0.00121777	0.0284526
AMY	amy_excitatory_SLC17A6+	CRTC1	0.60072	0.00219004	0.0427495
AMY	amy_excitatory_SLC17A6+	ZNF714	-1.26711	0.0012479	0.0290303
AMY	amy_excitatory_SLC17A6+	ZNF99	-4.65427	0.00053566	0.0163911
AMY	amy_excitatory_SLC17A6+	ZNF728	-4.24739	4.23545e-05	0.00276667
AMY	amy_excitatory_SLC17A6+	LRP3	0.997859	0.00158524	0.0337682
AMY	amy_excitatory_SLC17A6+	PROSER3	-2.84985	0.000342408	0.0121524
AMY	amy_excitatory_SLC17A6+	LINC00665	-1.26353	0.000452546	0.0146562
AMY	amy_excitatory_SLC17A6+	AC074138.1	6.52708	0.00134254	0.0303659
AMY	amy_excitatory_SLC17A6+	ZNF790-AS1	-1.14741	0.00110051	0.0265806
AMY	amy_excitatory_SLC17A6+	LINC01535	-2.64862	8.79425e-05	0.00468561
AMY	amy_excitatory_SLC17A6+	SPINT2	0.668346	0.000838202	0.0219754
AMY	amy_excitatory_SLC17A6+	CATSPERG	-2.56001	0.000202872	0.00859187
AMY	amy_excitatory_SLC17A6+	SPRED3	-3.55458	0.000643516	0.0184153
AMY	amy_excitatory_SLC17A6+	EIF3K	-1.41983	5.01189e-06	0.00054078
AMY	amy_excitatory_SLC17A6+	AKT2	-0.880267	0.000544279	0.0165067
AMY	amy_excitatory_SLC17A6+	TGFB1	-2.37443	0.00172145	0.0359561
AMY	amy_excitatory_SLC17A6+	ZNF155	0.78327	0.000414928	0.0138448
AMY	amy_excitatory_SLC17A6+	ZNF226	-1.45475	0.000124514	0.00611802
AMY	amy_excitatory_SLC17A6+	AC243964.3	-3.92196	7.4135e-05	0.00413462
AMY	amy_excitatory_SLC17A6+	CLPTM1	0.797826	0.000518816	0.0160763
AMY	amy_excitatory_SLC17A6+	ZNF296	3.47219	0.000144589	0.00679422
AMY	amy_excitatory_SLC17A6+	MARK4	-1.00681	2.46715e-05	0.00181404
AMY	amy_excitatory_SLC17A6+	FOSB	4.2897	9.41416e-05	0.00494232
AMY	amy_excitatory_SLC17A6+	OPA3	-2.39333	2.42729e-05	0.0017972
AMY	amy_excitatory_SLC17A6+	GIPR	-5.93441	1.00334e-05	0.000928606
AMY	amy_excitatory_SLC17A6+	IGFL4	1.58398	4.20752e-06	0.000465689
AMY	amy_excitatory_SLC17A6+	PNMA8B	1.20915	6.70335e-05	0.00386921
AMY	amy_excitatory_SLC17A6+	C5AR1	-2.34031	0.00134948	0.030437
AMY	amy_excitatory_SLC17A6+	LMTK3	0.580117	0.000417901	0.0138689
AMY	amy_excitatory_SLC17A6+	FCGRT	-5.91461	7.30791e-05	0.00409701
AMY	amy_excitatory_SLC17A6+	SCAF1	0.988907	0.000531443	0.0163016
AMY	amy_excitatory_SLC17A6+	PRMT1	1.07878	0.00113539	0.0270277
AMY	amy_excitatory_SLC17A6+	TBC1D17	1.03398	0.00121108	0.0283272
AMY	amy_excitatory_SLC17A6+	NUP62	1.16837	0.00085762	0.0223314
AMY	amy_excitatory_SLC17A6+	NAPSA	-47.5372	0.000369772	0.0128892
AMY	amy_excitatory_SLC17A6+	CNOT3	0.941882	0.000596856	0.0173999
AMY	amy_excitatory_SLC17A6+	RPS9	0.868352	0.00104959	0.0257858
AMY	amy_excitatory_SLC17A6+	EPN1	0.812469	0.00153592	0.0330785
AMY	amy_excitatory_SLC17A6+	ZNF134	-1.3854	0.00263497	0.0484816
AMY	amy_excitatory_SLC17A6+	ZNF552	-1.80076	0.00112405	0.0268472
AMY	amy_excitatory_SLC17A6+	ZNF329	-1.99494	1.23504e-05	0.00109581
AMY	amy_excitatory_SLC17A6+	RPS5	1.23298	2.19246e-06	0.000287052
AMY	amy_excitatory_SLC17A6+	C20orf96	1.69608	3.48318e-06	0.000395719
AMY	amy_excitatory_SLC17A6+	CSNK2A1	-0.689397	0.000184049	0.00808161
AMY	amy_excitatory_SLC17A6+	AL110114.1	-2.41495	7.1138e-06	0.00070715
AMY	amy_excitatory_SLC17A6+	SNPH	0.897312	0.0022261	0.0432205
AMY	amy_excitatory_SLC17A6+	FKBP1A	1.24962	6.15716e-08	1.76275e-05
AMY	amy_excitatory_SLC17A6+	MRPS26	0.895626	0.00100508	0.0249781
AMY	amy_excitatory_SLC17A6+	LZTS3	0.760981	2.65904e-05	0.00194201
AMY	amy_excitatory_SLC17A6+	ITPA	-2.41042	2.6191e-06	0.000326961
AMY	amy_excitatory_SLC17A6+	C20orf27	1.51866	7.29489e-05	0.00409701
AMY	amy_excitatory_SLC17A6+	SLX4IP	-1.23086	1.11018e-07	2.90705e-05
AMY	amy_excitatory_SLC17A6+	SEC23B	-1.24841	0.00113455	0.0270277
AMY	amy_excitatory_SLC17A6+	CFAP61	-1.38699	2.32689e-05	0.00174696
AMY	amy_excitatory_SLC17A6+	XRN2	-0.901814	3.7379e-05	0.00253187
AMY	amy_excitatory_SLC17A6+	GZF1	1.32921	0.000254038	0.00988858
AMY	amy_excitatory_SLC17A6+	LINC01721	-110.462	0.000146823	0.00687223
AMY	amy_excitatory_SLC17A6+	PYGB	0.638863	0.000577215	0.0170951
AMY	amy_excitatory_SLC17A6+	ZNF337-AS1	-1.08705	0.000825185	0.0217403
AMY	amy_excitatory_SLC17A6+	FAM182B	0.796551	0.00043396	0.0142695
AMY	amy_excitatory_SLC17A6+	ASXL1	-0.877323	1.03855e-06	0.000162773
AMY	amy_excitatory_SLC17A6+	MAPRE1	-2.08939	0.000535887	0.0163911
AMY	amy_excitatory_SLC17A6+	CHMP4B	0.967611	0.000573654	0.0170839
AMY	amy_excitatory_SLC17A6+	NCOA6	-0.72773	0.000294706	0.0109508
AMY	amy_excitatory_SLC17A6+	AL109824.1	-4.48423	1.11063e-05	0.00100622
AMY	amy_excitatory_SLC17A6+	GSS	-2.06036	7.14659e-06	0.00070715
AMY	amy_excitatory_SLC17A6+	EDEM2	-2.07238	0.000799925	0.0214432
AMY	amy_excitatory_SLC17A6+	ERGIC3	0.84087	0.00151022	0.0326232
AMY	amy_excitatory_SLC17A6+	PHF20	-0.981357	0.000247719	0.00977761
AMY	amy_excitatory_SLC17A6+	CTNNBL1	-1.57915	4.39348e-09	2.24611e-06
AMY	amy_excitatory_SLC17A6+	RPRD1B	-1.1203	0.000110461	0.0056204
AMY	amy_excitatory_SLC17A6+	LPIN3	-5.44697	0.000225129	0.00922354
AMY	amy_excitatory_SLC17A6+	SERINC3	0.716354	2.26182e-05	0.00171611
AMY	amy_excitatory_SLC17A6+	RIMS4	1.46531	0.000133004	0.00641767
AMY	amy_excitatory_SLC17A6+	TOMM34	2.17217	1.70263e-10	2.15053e-07
AMY	amy_excitatory_SLC17A6+	ZNF334	-1.0011	0.000159792	0.007193
AMY	amy_excitatory_SLC17A6+	PREX1	-1.42669	0.00225972	0.0436154
AMY	amy_excitatory_SLC17A6+	CSE1L	0.837578	0.000211462	0.00892044
AMY	amy_excitatory_SLC17A6+	ZFP64	-1.35104	3.12931e-05	0.00221119
AMY	amy_excitatory_SLC17A6+	AL109930.1	-4.6138	0.00156039	0.0333712
AMY	amy_excitatory_SLC17A6+	CTSZ	-2.65846	0.000315773	0.011456
AMY	amy_excitatory_SLC17A6+	MIR646HG	1.13998	0.00218099	0.0426116
AMY	amy_excitatory_SLC17A6+	KCNQ2	0.599635	0.00107408	0.0262375
AMY	amy_excitatory_SLC17A6+	U2AF1L5	-8.46477	0.000740711	0.0203123
AMY	amy_excitatory_SLC17A6+	CR381653.1	-4.1775	0.00240614	0.0453869
AMY	amy_excitatory_SLC17A6+	N6AMT1	1.47524	2.10852e-05	0.0016704
AMY	amy_excitatory_SLC17A6+	MAP3K7CL	-1.66218	0.000592248	0.0173489
AMY	amy_excitatory_SLC17A6+	GRIK1	-1.92379	0.00212773	0.0418375
AMY	amy_excitatory_SLC17A6+	C21orf62-AS1	-1.17607	0.000930979	0.0237693
AMY	amy_excitatory_SLC17A6+	IL10RB	-1.61336	8.20669e-06	0.000783173
AMY	amy_excitatory_SLC17A6+	CBR3	-3.79826	0.000138435	0.00662023
AMY	amy_excitatory_SLC17A6+	DYRK1A	-0.540119	0.00228451	0.0439092
AMY	amy_excitatory_SLC17A6+	LCA5L	-4.12314	0.00124108	0.0289029
AMY	amy_excitatory_SLC17A6+	IGSF5	-3.48597	1.20804e-11	2.3581e-08
AMY	amy_excitatory_SLC17A6+	MX2	-4.92466	6.05889e-05	0.00359383
AMY	amy_excitatory_SLC17A6+	ZBTB21	1.02651	0.00116108	0.0274775
AMY	amy_excitatory_SLC17A6+	ABCG1	-1.96139	6.94183e-05	0.00395792
AMY	amy_excitatory_SLC17A6+	COL6A2	3.4276	0.00179623	0.037121
AMY	amy_excitatory_SLC17A6+	PCNT	0.499857	0.00142211	0.0313502
AMY	amy_excitatory_SLC17A6+	DIP2A	-0.595762	0.00142221	0.0313502
AMY	amy_excitatory_SLC17A6+	HDHD5	-1.318	0.000576593	0.0170951
AMY	amy_excitatory_SLC17A6+	USP18	-5.47581	0.00260122	0.0480252
AMY	amy_excitatory_SLC17A6+	DGCR10	4.28217	0.000352253	0.0123993
AMY	amy_excitatory_SLC17A6+	DGCR2	0.690874	1.55091e-05	0.0013537
AMY	amy_excitatory_SLC17A6+	DGCR6L	1.0956	0.000318369	0.0114698
AMY	amy_excitatory_SLC17A6+	MED15	-0.8206	0.000214833	0.00897449
AMY	amy_excitatory_SLC17A6+	PPM1F	-1.29971	0.0020357	0.040605
AMY	amy_excitatory_SLC17A6+	TUG1	0.73073	0.000125386	0.00613276
AMY	amy_excitatory_SLC17A6+	RASD2	1.85168	0.000306488	0.0112687
AMY	amy_excitatory_SLC17A6+	APOL6	-11.5815	3.86654e-08	1.25791e-05
AMY	amy_excitatory_SLC17A6+	KCTD17	1.36681	0.00025734	0.00990252
AMY	amy_excitatory_SLC17A6+	TMEM184B	-0.737147	0.00142632	0.031379
AMY	amy_excitatory_SLC17A6+	KCNJ4	4.01239	0.000830751	0.0218334
AMY	amy_excitatory_SLC17A6+	PDGFB	1.83292	7.0011e-05	0.00397593
AMY	amy_excitatory_SLC17A6+	CACNA1I	1.33671	0.00103751	0.0255768
AMY	amy_excitatory_SLC17A6+	AL035681.1	-4.12265	5.79218e-05	0.00348374
AMY	amy_excitatory_SLC17A6+	TEF	1.34569	5.37168e-10	5.49241e-07
AMY	amy_excitatory_SLC17A6+	SMDT1	0.989474	0.00257368	0.0476954
AMY	amy_excitatory_SLC17A6+	POLDIP3	0.983803	0.00195128	0.0394518
AMY	amy_excitatory_SLC17A6+	SULT4A1	0.72116	0.000818609	0.0217002
AMY	amy_excitatory_SLC17A6+	PARVB	-1.67557	2.23755e-06	0.000291179
AMY	amy_excitatory_SLC17A6+	ARHGAP8	-3.15252	0.00198594	0.0399341
AMY	amy_excitatory_SLC17A6+	FAM118A	1.37411	0.00165869	0.0349171
AMY	amy_excitatory_SLC17A6+	SHANK3	0.885523	0.000237379	0.00954495
AMY	amy_excitatory_SLC17A6+	LINC00106	-2.59201	0.00038425	0.013201
AMY	amy_excitatory_SLC17A6+	GPR143	-3.32762	0.000419122	0.0138879
AMY	amy_excitatory_SLC17A6+	ARHGAP6	-1.43039	3.51898e-08	1.19917e-05
AMY	amy_excitatory_SLC17A6+	GEMIN8	-1.42231	4.8943e-05	0.00302854
AMY	amy_excitatory_SLC17A6+	PIR	-1.51154	2.76089e-09	1.63086e-06
AMY	amy_excitatory_SLC17A6+	CTPS2	-1.38015	0.000557822	0.0167284
AMY	amy_excitatory_SLC17A6+	ADGRG2	-4.39363	0.000453534	0.0146661
AMY	amy_excitatory_SLC17A6+	PTCHD1	0.8995	0.00204225	0.0406597
AMY	amy_excitatory_SLC17A6+	GK-AS1	-4.93859	0.0024668	0.0460984
AMY	amy_excitatory_SLC17A6+	TMEM47	0.801403	0.000554315	0.0166698
AMY	amy_excitatory_SLC17A6+	ZNF674	-1.78256	0.00131792	0.0299137
AMY	amy_excitatory_SLC17A6+	RGN	-2.75745	0.000284649	0.010704
AMY	amy_excitatory_SLC17A6+	ZNF157	-3.77123	7.90308e-05	0.00435115
AMY	amy_excitatory_SLC17A6+	ELK1	1.50731	0.00052185	0.0161458
AMY	amy_excitatory_SLC17A6+	AC231533.1	-2.88885	6.69649e-06	0.000678241
AMY	amy_excitatory_SLC17A6+	TFE3	-2.27932	0.000291472	0.0109033
AMY	amy_excitatory_SLC17A6+	NUDT11	2.02806	1.12016e-09	8.29383e-07
AMY	amy_excitatory_SLC17A6+	TSPYL2	0.748782	0.000168963	0.00754254
AMY	amy_excitatory_SLC17A6+	ZXDB	1.41464	0.00203659	0.040605
AMY	amy_excitatory_SLC17A6+	PJA1	1.22637	3.705e-07	7.43493e-05
AMY	amy_excitatory_SLC17A6+	KIF4A	-4.86178	0.00081581	0.0216527
AMY	amy_excitatory_SLC17A6+	FTX	-0.433903	0.0023145	0.0442537
AMY	amy_excitatory_SLC17A6+	AL022151.1	2.58059	0.00128287	0.0294797
AMY	amy_excitatory_SLC17A6+	SRPX2	-9.86479	0.00105298	0.0258396
AMY	amy_excitatory_SLC17A6+	TRMT2B	-2.00829	6.57874e-05	0.00383855
AMY	amy_excitatory_SLC17A6+	HNRNPH2	1.02723	0.00251179	0.0468169
AMY	amy_excitatory_SLC17A6+	ARMCX6	1.60643	0.000466469	0.0149716
AMY	amy_excitatory_SLC17A6+	TCEAL8	1.17666	0.00201625	0.040423
AMY	amy_excitatory_SLC17A6+	BEX2	0.742382	2.98485e-05	0.00212221
AMY	amy_excitatory_SLC17A6+	TCEAL4	0.855786	0.000255042	0.00988858
AMY	amy_excitatory_SLC17A6+	PWWP3B	1.88406	0.00135237	0.0304382
AMY	amy_excitatory_SLC17A6+	NXT2	2.9681	0.00033423	0.0119015
AMY	amy_excitatory_SLC17A6+	IL13RA1	-5.75104	6.93766e-09	3.44796e-06
AMY	amy_excitatory_SLC17A6+	SLC25A43	-2.37674	1.04835e-06	0.000163117
AMY	amy_excitatory_SLC17A6+	TENM1	-0.59213	0.00108938	0.0264308
AMY	amy_excitatory_SLC17A6+	MBNL3	-7.18454	9.80209e-07	0.00015706
AMY	amy_excitatory_SLC17A6+	RTL8A	1.10227	0.000136597	0.0065469
AMY	amy_excitatory_SLC17A6+	IDS	0.308694	0.00232151	0.0443483
AMY	amy_excitatory_SLC17A6+	AC244197.2	-3.46269	0.0011045	0.0266123
AMY	amy_excitatory_SLC17A6+	LINC00893	-4.32934	1.08583e-10	1.45718e-07
AMY	amy_excitatory_SLC17A6+	PDZD4	1.15459	5.69577e-05	0.00344506
AMY	amy_excitatory_SLC17A6+	RENBP	-7.05751	0.000187433	0.00820975
AMY	amy_excitatory_SLC17A6+	MT-ND1	1.48834	0.000360468	0.0126058
AMY	amy_excitatory_SLC17A6+	MT-ND2	1.4481	0.000303438	0.0111757
AMY	amy_excitatory_SLC17A6+	MT-ND5	1.25044	0.00101349	0.0251383
AMY	amy_excitatory_SLC17A6+	AL031731.1	-11.3911	0.000604013	0.0175499
AMY	amy_excitatory_SLC17A6+	LDLRAD2	-4.85727	0.00118948	0.0279743
AMY	amy_excitatory_SLC17A6+	AC093151.8	-4.77189	1.22812e-06	0.000184406
AMY	amy_excitatory_SLC17A6+	ERICH3-AS1	-7.28526	0.00224482	0.043387
AMY	amy_excitatory_SLC17A6+	GADL1	-7.23875	4.3624e-08	1.35753e-05
AMY	amy_excitatory_SLC17A6+	HHLA2	-6.65747	0.00271434	0.0494337
AMY	amy_excitatory_SLC17A6+	CASR	8.29743	0.00161273	0.0341841
AMY	amy_excitatory_SLC17A6+	GHSR	-7.95003	9.67393e-07	0.000156563
AMY	amy_excitatory_SLC17A6+	CCKAR	-11.1305	0.00203668	0.040605
AMY	amy_excitatory_SLC17A6+	DDC	-4.98148	0.00238514	0.0452089
AMY	amy_excitatory_SLC17A6+	SPDYE3	-3.14584	0.00186309	0.0379907
AMY	amy_excitatory_SLC17A6+	AL355432.1	-71.0119	0.000609099	0.0176738
AMY	amy_excitatory_SLC17A6+	AC100763.1	-5.87582	0.000648072	0.01848
AMY	amy_excitatory_SLC17A6+	GAL	-7.51475	0.000785996	0.0211595
AMY	amy_excitatory_SLC17A6+	AC087241.2	-77.6315	0.00145109	0.0317835
AMY	amy_excitatory_SLC17A6+	NKX2-8	-9.75134	0.000141531	0.00675325
AMY	amy_excitatory_SLC17A6+	OTX2	-113.774	3.10299e-06	0.000362105
AMY	amy_excitatory_SLC17A6+	HDC	-12.7992	3.80819e-09	2.04424e-06
AMY	amy_excitatory_SLC17A6+	AC009554.1	-4.22486	0.00227362	0.0437841
AMY	amy_excitatory_SLC17A6+	AC092338.2	-5.48506	0.00201897	0.0404397
AMY	amy_excitatory_SLC17A6+	LINC01567	-4.93905	8.35454e-07	0.000142372
AMY	amy_excitatory_SLC17A6+	AC139769.2	-7.00471	1.20972e-06	0.000183178
AMY	amy_excitatory_SLC17A6+	AP001442.1	-3.66003	9.34497e-07	0.00015435
AMY	amy_excitatory_SLC17A6+	C22orf42	-3.3482	0.00216356	0.0423869
AMY	amy_excitatory_SLC17A7+	AGRN	-1.38087	0.0003639	0.016903
AMY	amy_excitatory_SLC17A7+	ACAP3	0.513319	0.000126955	0.00851353
AMY	amy_excitatory_SLC17A7+	RERE	0.343983	0.000308096	0.0151797
AMY	amy_excitatory_SLC17A7+	ENO1	0.655438	0.000273566	0.014026
AMY	amy_excitatory_SLC17A7+	DISP3	1.39125	7.98306e-06	0.00107068
AMY	amy_excitatory_SLC17A7+	CAPZB	0.544666	0.000183515	0.0106703
AMY	amy_excitatory_SLC17A7+	NUDC	1.14596	2.58894e-08	1.07953e-05
AMY	amy_excitatory_SLC17A7+	STX12	0.478464	0.00161734	0.0458744
AMY	amy_excitatory_SLC17A7+	SESN2	2.85934	0.00108455	0.0354264
AMY	amy_excitatory_SLC17A7+	FABP3	1.86535	1.04971e-05	0.00130422
AMY	amy_excitatory_SLC17A7+	AL136115.2	2.11897	0.000576988	0.0233594
AMY	amy_excitatory_SLC17A7+	ZBTB8B	1.95769	0.000142789	0.00909362
AMY	amy_excitatory_SLC17A7+	STK40	0.993772	0.000446684	0.0195383
AMY	amy_excitatory_SLC17A7+	HPCAL4	0.767214	5.06463e-06	0.000765439
AMY	amy_excitatory_SLC17A7+	RIMS3	0.671425	0.000289488	0.0146568
AMY	amy_excitatory_SLC17A7+	CITED4	1.4816	0.000541729	0.0222087
AMY	amy_excitatory_SLC17A7+	PTCH2	-0.765268	0.000613837	0.0242801
AMY	amy_excitatory_SLC17A7+	AL136985.3	-1.89517	0.00038056	0.0173975
AMY	amy_excitatory_SLC17A7+	SGIP1	0.297547	0.00012397	0.00842497
AMY	amy_excitatory_SLC17A7+	DNAJB4	2.07599	0.000179648	0.0106071
AMY	amy_excitatory_SLC17A7+	CCN1	3.36401	8.21392e-09	4.89259e-06
AMY	amy_excitatory_SLC17A7+	BTBD8	0.692293	1.5021e-05	0.00175842
AMY	amy_excitatory_SLC17A7+	DIPK1A	-0.493349	0.000126346	0.00850756
AMY	amy_excitatory_SLC17A7+	CNN3	1.46511	2.05594e-06	0.000368469
AMY	amy_excitatory_SLC17A7+	DPYD-AS1	-1.90356	0.00102077	0.0337239
AMY	amy_excitatory_SLC17A7+	AMY2B	-0.733966	0.000117057	0.0081186
AMY	amy_excitatory_SLC17A7+	CLCC1	-1.29085	0.000346349	0.0164784
AMY	amy_excitatory_SLC17A7+	RHOC	2.85016	0.00111048	0.0362149
AMY	amy_excitatory_SLC17A7+	PHTF1	0.492375	0.000741713	0.0275113
AMY	amy_excitatory_SLC17A7+	TRIM33	-0.465636	1.43939e-05	0.00170471
AMY	amy_excitatory_SLC17A7+	BCAS2	1.26058	1.04891e-06	0.000218996
AMY	amy_excitatory_SLC17A7+	TXNIP	2.96618	3.81152e-08	1.51778e-05
AMY	amy_excitatory_SLC17A7+	AC239809.3	-0.906918	0.000580178	0.0233594
AMY	amy_excitatory_SLC17A7+	HIST2H2BF	4.06829	0.000193618	0.0110145
AMY	amy_excitatory_SLC17A7+	GABPB2	0.975284	0.00016771	0.0101846
AMY	amy_excitatory_SLC17A7+	PBXIP1	2.39357	0.000239101	0.0126932
AMY	amy_excitatory_SLC17A7+	ADAM15	1.13309	0.000153707	0.00969232
AMY	amy_excitatory_SLC17A7+	EFNA1	1.82616	0.000518523	0.0214747
AMY	amy_excitatory_SLC17A7+	MEF2D	0.561801	0.00123079	0.0383478
AMY	amy_excitatory_SLC17A7+	AL590560.3	-3.37517	4.84937e-07	0.000116916
AMY	amy_excitatory_SLC17A7+	COPA	0.500127	6.14766e-05	0.0050726
AMY	amy_excitatory_SLC17A7+	UAP1	1.39544	0.00133603	0.0405657
AMY	amy_excitatory_SLC17A7+	PBX1	-0.493916	0.000635937	0.0246477
AMY	amy_excitatory_SLC17A7+	FAM78B	-0.896273	0.000132619	0.00869682
AMY	amy_excitatory_SLC17A7+	SLC19A2	1.91082	1.25754e-08	6.53015e-06
AMY	amy_excitatory_SLC17A7+	CACYBP	1.80285	1.42018e-05	0.00169186
AMY	amy_excitatory_SLC17A7+	IER5	0.954545	0.00134125	0.0406632
AMY	amy_excitatory_SLC17A7+	RGS2	1.29069	0.0004026	0.0181188
AMY	amy_excitatory_SLC17A7+	IPO9-AS1	-1.94151	4.88664e-05	0.00422924
AMY	amy_excitatory_SLC17A7+	SHISA4	1.08274	0.000116043	0.00810383
AMY	amy_excitatory_SLC17A7+	PPP1R12B	-0.323879	0.000847053	0.0301577
AMY	amy_excitatory_SLC17A7+	CHI3L1	5.07112	9.00466e-10	9.59801e-07
AMY	amy_excitatory_SLC17A7+	DYRK3	2.13113	3.15125e-09	2.65913e-06
AMY	amy_excitatory_SLC17A7+	MAPKAPK2	1.80392	0.0008342	0.0299013
AMY	amy_excitatory_SLC17A7+	CAMK1G	1.00725	0.000139679	0.00900887
AMY	amy_excitatory_SLC17A7+	KCNH1	-0.760752	2.52556e-05	0.00258041
AMY	amy_excitatory_SLC17A7+	RCOR3	-0.537661	0.000167753	0.0101846
AMY	amy_excitatory_SLC17A7+	LINC00467	-2.83044	0.00033707	0.0162146
AMY	amy_excitatory_SLC17A7+	PTPN14	-1.03195	0.000222301	0.0121029
AMY	amy_excitatory_SLC17A7+	MARK1	-0.476115	8.97381e-06	0.001143
AMY	amy_excitatory_SLC17A7+	LINC02813	-3.52435	0.000600142	0.0238315
AMY	amy_excitatory_SLC17A7+	AC099066.1	2.63572	0.00120523	0.0377488
AMY	amy_excitatory_SLC17A7+	STUM	-0.859102	0.000170188	0.0102784
AMY	amy_excitatory_SLC17A7+	ABCB10	-1.0924	0.000122604	0.0084169
AMY	amy_excitatory_SLC17A7+	TTC13	-0.520536	0.0011912	0.03746
AMY	amy_excitatory_SLC17A7+	COA6	-1.31775	4.58889e-05	0.00408394
AMY	amy_excitatory_SLC17A7+	ARID4B	0.28856	0.00136859	0.0410293
AMY	amy_excitatory_SLC17A7+	AL359921.1	1.9741	0.00027216	0.0139893
AMY	amy_excitatory_SLC17A7+	ACTN2	1.03877	0.00107086	0.0350356
AMY	amy_excitatory_SLC17A7+	CATSPERE	-1.64886	2.40424e-05	0.00247161
AMY	amy_excitatory_SLC17A7+	AC013460.1	-1.92328	1.80379e-05	0.00199619
AMY	amy_excitatory_SLC17A7+	AC018467.1	-1.96133	9.13097e-05	0.00679855
AMY	amy_excitatory_SLC17A7+	TRIM54	-2.12923	0.000163029	0.0100969
AMY	amy_excitatory_SLC17A7+	FOSL2	2.09971	9.90909e-09	5.50201e-06
AMY	amy_excitatory_SLC17A7+	STRN	-0.538969	0.000511376	0.0213094
AMY	amy_excitatory_SLC17A7+	LINC01118	-1.22469	0.000172483	0.0103333
AMY	amy_excitatory_SLC17A7+	FSHR	6.63135	7.51263e-06	0.00101859
AMY	amy_excitatory_SLC17A7+	ACYP2	-0.452482	0.000359686	0.016823
AMY	amy_excitatory_SLC17A7+	CCDC88A	-0.401633	1.69379e-07	5.19738e-05
AMY	amy_excitatory_SLC17A7+	FANCL	0.588336	8.60077e-05	0.0065237
AMY	amy_excitatory_SLC17A7+	EHBP1	-0.383464	1.0576e-05	0.00130601
AMY	amy_excitatory_SLC17A7+	SLC1A4	0.86166	0.000369721	0.0170949
AMY	amy_excitatory_SLC17A7+	CEP68	-0.715921	0.000895128	0.0310946
AMY	amy_excitatory_SLC17A7+	ACTR2	-0.53867	6.42732e-05	0.00514491
AMY	amy_excitatory_SLC17A7+	GFPT1	0.596981	0.000459447	0.0198819
AMY	amy_excitatory_SLC17A7+	GMCL1	-0.516887	0.000537383	0.0220752
AMY	amy_excitatory_SLC17A7+	MXD1	0.798405	4.12058e-05	0.00380873
AMY	amy_excitatory_SLC17A7+	EGR4	2.09017	0.00135648	0.0410022
AMY	amy_excitatory_SLC17A7+	SLC4A5	1.42985	1.68999e-05	0.0018855
AMY	amy_excitatory_SLC17A7+	TMSB10	0.608158	1.66426e-05	0.00188294
AMY	amy_excitatory_SLC17A7+	GGCX	-1.2449	0.000854046	0.0302057
AMY	amy_excitatory_SLC17A7+	EIF2AK3	0.89859	2.12666e-06	0.000374514
AMY	amy_excitatory_SLC17A7+	DUSP2	3.2447	8.20193e-09	4.89259e-06
AMY	amy_excitatory_SLC17A7+	ARID5A	2.34754	8.75691e-08	3.11132e-05
AMY	amy_excitatory_SLC17A7+	KIAA1211L	-0.435291	7.2597e-06	0.00100701
AMY	amy_excitatory_SLC17A7+	SLC9A2	3.36725	2.46605e-07	6.65898e-05
AMY	amy_excitatory_SLC17A7+	RGPD4	3.32354	7.29716e-05	0.00572799
AMY	amy_excitatory_SLC17A7+	RANBP2	0.491251	5.13314e-05	0.00442367
AMY	amy_excitatory_SLC17A7+	PAX8-AS1	1.66712	0.000617884	0.0243451
AMY	amy_excitatory_SLC17A7+	C2orf27A	-0.877898	0.000293809	0.0148016
AMY	amy_excitatory_SLC17A7+	ORC4	-0.494574	0.000191246	0.0109152
AMY	amy_excitatory_SLC17A7+	MBD5	-0.309277	4.83735e-06	0.000742167
AMY	amy_excitatory_SLC17A7+	TNFAIP6	3.96899	0.000954232	0.0325887
AMY	amy_excitatory_SLC17A7+	NR4A2	2.30195	0.000301817	0.0150582
AMY	amy_excitatory_SLC17A7+	KCNH7	-0.484408	0.000971532	0.0327619
AMY	amy_excitatory_SLC17A7+	SCN9A	0.814165	0.00169059	0.0473528
AMY	amy_excitatory_SLC17A7+	HAT1	0.890906	0.000373352	0.0171454
AMY	amy_excitatory_SLC17A7+	TTN-AS1	0.594055	1.66353e-05	0.00188294
AMY	amy_excitatory_SLC17A7+	FAM171B	-0.41728	0.000142644	0.00909362
AMY	amy_excitatory_SLC17A7+	SLC39A10	-0.508742	5.24578e-06	0.000786945
AMY	amy_excitatory_SLC17A7+	HSPD1	1.29451	1.67681e-12	2.82989e-09
AMY	amy_excitatory_SLC17A7+	HSPE1	1.69543	0.000694936	0.0263555
AMY	amy_excitatory_SLC17A7+	AC097717.1	-2.14477	0.000566447	0.0229893
AMY	amy_excitatory_SLC17A7+	FLACC1	-0.860147	0.000808359	0.0293385
AMY	amy_excitatory_SLC17A7+	NOP58	1.31621	1.34493e-20	9.07916e-17
AMY	amy_excitatory_SLC17A7+	CARF	-1.16142	2.38135e-05	0.00246057
AMY	amy_excitatory_SLC17A7+	ADAM23	-0.287181	0.000287002	0.0146039
AMY	amy_excitatory_SLC17A7+	AC008269.1	0.548277	9.33826e-05	0.00690213
AMY	amy_excitatory_SLC17A7+	UNC80	-0.731094	1.32233e-09	1.33899e-06
AMY	amy_excitatory_SLC17A7+	IKZF2	0.819345	0.000854626	0.0302057
AMY	amy_excitatory_SLC17A7+	BARD1	2.57282	6.26185e-05	0.0050726
AMY	amy_excitatory_SLC17A7+	PTPRN	0.938178	2.68691e-10	3.17163e-07
AMY	amy_excitatory_SLC17A7+	INHA	-2.20567	0.000102909	0.00746993
AMY	amy_excitatory_SLC17A7+	SCG2	0.98054	5.86665e-05	0.00492993
AMY	amy_excitatory_SLC17A7+	SERPINE2	1.27051	0.000241713	0.012726
AMY	amy_excitatory_SLC17A7+	COL4A3	1.7071	0.000650414	0.0250899
AMY	amy_excitatory_SLC17A7+	MFF	-0.488921	0.00116243	0.036899
AMY	amy_excitatory_SLC17A7+	KIF1A	0.401233	0.00098449	0.0329552
AMY	amy_excitatory_SLC17A7+	AC034195.1	-1.61979	9.01338e-08	3.14723e-05
AMY	amy_excitatory_SLC17A7+	AC077690.1	-1.75238	0.000159292	0.0099261
AMY	amy_excitatory_SLC17A7+	IRAK2	1.44971	0.000677496	0.025937
AMY	amy_excitatory_SLC17A7+	ANKRD28	-0.47734	1.69446e-05	0.0018855
AMY	amy_excitatory_SLC17A7+	PLCL2	-0.486501	0.000203397	0.0114741
AMY	amy_excitatory_SLC17A7+	SATB1-AS1	1.69948	1.59273e-06	0.000312346
AMY	amy_excitatory_SLC17A7+	CCK	-0.742816	2.91932e-05	0.00287
AMY	amy_excitatory_SLC17A7+	ANO10	-0.57116	0.00030133	0.0150582
AMY	amy_excitatory_SLC17A7+	ARIH2	-0.690105	9.70739e-05	0.00709726
AMY	amy_excitatory_SLC17A7+	RBM5	0.556753	3.88971e-05	0.00364517
AMY	amy_excitatory_SLC17A7+	RBM15B	1.221	0.00155551	0.0448111
AMY	amy_excitatory_SLC17A7+	NISCH	0.661877	0.000125898	0.00850756
AMY	amy_excitatory_SLC17A7+	CACNA1D	0.305793	0.00138599	0.041339
AMY	amy_excitatory_SLC17A7+	FAM107A	1.60898	5.03786e-09	3.66873e-06
AMY	amy_excitatory_SLC17A7+	ADAMTS9	2.68316	2.26098e-05	0.00236028
AMY	amy_excitatory_SLC17A7+	EIF4E3	-0.924268	6.61951e-06	0.000949231
AMY	amy_excitatory_SLC17A7+	EPHA3	-1.15884	1.9734e-08	8.68809e-06
AMY	amy_excitatory_SLC17A7+	CD47	-0.456303	1.8085e-06	0.000336017
AMY	amy_excitatory_SLC17A7+	IFT57	0.568731	0.00179848	0.0492201
AMY	amy_excitatory_SLC17A7+	MYH15	-2.48581	0.000416434	0.0185762
AMY	amy_excitatory_SLC17A7+	SLC35A5	-1.01786	0.000718694	0.0269039
AMY	amy_excitatory_SLC17A7+	IQCB1	-0.796442	3.82217e-08	1.51778e-05
AMY	amy_excitatory_SLC17A7+	FAM162A	-0.653857	0.000464175	0.0199585
AMY	amy_excitatory_SLC17A7+	SEC22A	-0.622625	0.000182325	0.0106703
AMY	amy_excitatory_SLC17A7+	ITGB5	3.17859	3.78732e-05	0.00358468
AMY	amy_excitatory_SLC17A7+	ZNF148	-0.331946	0.000730896	0.0272599
AMY	amy_excitatory_SLC17A7+	AC092902.4	-0.732467	0.000499108	0.0209708
AMY	amy_excitatory_SLC17A7+	PLXNA1	0.747279	0.000631955	0.0246472
AMY	amy_excitatory_SLC17A7+	H1FX	0.757014	0.000329368	0.0159578
AMY	amy_excitatory_SLC17A7+	ATP2C1	0.563504	2.7165e-09	2.47344e-06
AMY	amy_excitatory_SLC17A7+	CPNE4	-0.977966	0.000507542	0.0212371
AMY	amy_excitatory_SLC17A7+	ACAD11	-0.58152	0.000455134	0.0197798
AMY	amy_excitatory_SLC17A7+	ARMC8	-0.513326	0.000338786	0.0162201
AMY	amy_excitatory_SLC17A7+	SPSB4	-7.9161	0.00152756	0.0442704
AMY	amy_excitatory_SLC17A7+	RASA2	-0.664542	3.80834e-09	2.96641e-06
AMY	amy_excitatory_SLC17A7+	ATP1B3	0.638429	6.36044e-05	0.00511157
AMY	amy_excitatory_SLC17A7+	ANKUB1	-1.42521	0.000362859	0.0168934
AMY	amy_excitatory_SLC17A7+	RNF13	-0.383606	0.00154821	0.0446644
AMY	amy_excitatory_SLC17A7+	TSC22D2	0.629759	3.62682e-05	0.00348522
AMY	amy_excitatory_SLC17A7+	LINC02006	2.4438	0.00162399	0.0459986
AMY	amy_excitatory_SLC17A7+	SLC33A1	1.20625	2.45035e-07	6.65898e-05
AMY	amy_excitatory_SLC17A7+	IFT80	-0.726656	1.57794e-05	0.00182608
AMY	amy_excitatory_SLC17A7+	SPTSSB	-1.82987	0.000502424	0.0210665
AMY	amy_excitatory_SLC17A7+	AC092919.1	-5.18167	0.00133228	0.0405126
AMY	amy_excitatory_SLC17A7+	NAALADL2	-0.704341	0.000138487	0.0089605
AMY	amy_excitatory_SLC17A7+	KCNMB2-AS1	-1.12434	0.00158887	0.0454489
AMY	amy_excitatory_SLC17A7+	KLHL24	-0.51562	8.95571e-05	0.00671745
AMY	amy_excitatory_SLC17A7+	AP2M1	0.565993	8.71947e-05	0.00658905
AMY	amy_excitatory_SLC17A7+	BCL6	2.01458	4.0841e-06	0.000651269
AMY	amy_excitatory_SLC17A7+	FAM43A	2.88707	0.00166588	0.0468576
AMY	amy_excitatory_SLC17A7+	ZNF721	-0.643357	2.88454e-07	7.58671e-05
AMY	amy_excitatory_SLC17A7+	AC139887.2	0.724241	0.000592323	0.0237354
AMY	amy_excitatory_SLC17A7+	PPP2R2C	-0.323159	0.000668292	0.0256459
AMY	amy_excitatory_SLC17A7+	AC110296.1	-1.95248	1.14685e-06	0.000237001
AMY	amy_excitatory_SLC17A7+	DHX15	-0.660312	0.000175727	0.0104672
AMY	amy_excitatory_SLC17A7+	RELL1	2.29583	0.000970707	0.0327619
AMY	amy_excitatory_SLC17A7+	UGDH	1.65837	3.16882e-06	0.000539286
AMY	amy_excitatory_SLC17A7+	ATP8A1	-0.353091	0.000885291	0.0308697
AMY	amy_excitatory_SLC17A7+	EPHA5	-0.56284	0.000347616	0.0164784
AMY	amy_excitatory_SLC17A7+	GRSF1	0.684953	0.000361554	0.0168714
AMY	amy_excitatory_SLC17A7+	MOB1B	0.514021	0.000664616	0.025589
AMY	amy_excitatory_SLC17A7+	MTHFD2L	0.798656	6.21036e-05	0.0050726
AMY	amy_excitatory_SLC17A7+	BMP2K	-0.804244	0.000810699	0.0293504
AMY	amy_excitatory_SLC17A7+	STPG2-AS1	-6.3547	4.26731e-05	0.00389286
AMY	amy_excitatory_SLC17A7+	CXXC4-AS1	-1.06788	1.5588e-05	0.0018143
AMY	amy_excitatory_SLC17A7+	DKK2	-1.9583	0.000129285	0.00858453
AMY	amy_excitatory_SLC17A7+	LEF1	-11.2266	0.000300635	0.0150582
AMY	amy_excitatory_SLC17A7+	SEC24B-AS1	-1.24737	0.000366222	0.0169719
AMY	amy_excitatory_SLC17A7+	ARSJ	2.50168	0.000113437	0.00802214
AMY	amy_excitatory_SLC17A7+	PDE5A	-1.39646	0.000128835	0.00858276
AMY	amy_excitatory_SLC17A7+	TRPC3	-5.29165	0.00022099	0.0120959
AMY	amy_excitatory_SLC17A7+	NOCT	2.58448	2.06606e-07	5.81137e-05
AMY	amy_excitatory_SLC17A7+	MAML3	-1.21678	0.00114443	0.0366724
AMY	amy_excitatory_SLC17A7+	DCLK2	-0.40608	0.000222312	0.0121029
AMY	amy_excitatory_SLC17A7+	AC097467.3	-2.77994	0.000199216	0.0113012
AMY	amy_excitatory_SLC17A7+	MARCH1	0.769398	3.99872e-14	1.22358e-10
AMY	amy_excitatory_SLC17A7+	CPE	0.450116	3.26037e-06	0.000550241
AMY	amy_excitatory_SLC17A7+	GALNT7	-0.622661	0.000736507	0.0274187
AMY	amy_excitatory_SLC17A7+	TENM3	0.582834	0.000462885	0.0199454
AMY	amy_excitatory_SLC17A7+	F11-AS1	-2.68065	0.00181168	0.049381
AMY	amy_excitatory_SLC17A7+	SLC9A3-AS1	-1.74764	1.49594e-08	7.38921e-06
AMY	amy_excitatory_SLC17A7+	SLC1A3	1.74083	0.000154105	0.00969232
AMY	amy_excitatory_SLC17A7+	CPLANE1	-0.30759	0.00139733	0.0415428
AMY	amy_excitatory_SLC17A7+	C6	20.3835	6.2954e-06	0.000911991
AMY	amy_excitatory_SLC17A7+	AC025171.1	-1.68276	0.00096106	0.0326719
AMY	amy_excitatory_SLC17A7+	FGF10	2.70598	0.000468121	0.0200431
AMY	amy_excitatory_SLC17A7+	MRPS30-DT	-0.532323	0.0017078	0.0476397
AMY	amy_excitatory_SLC17A7+	PLPP1	-0.502128	0.00050987	0.0212905
AMY	amy_excitatory_SLC17A7+	TRAPPC13	-0.580439	0.0012225	0.0382026
AMY	amy_excitatory_SLC17A7+	NLN	-0.872637	8.37423e-06	0.00110976
AMY	amy_excitatory_SLC17A7+	MAP1B	-0.261487	0.00101324	0.0335847
AMY	amy_excitatory_SLC17A7+	AC116345.1	-5.2456	1.23574e-05	0.00148555
AMY	amy_excitatory_SLC17A7+	JMY	0.612223	2.27978e-05	0.0023677
AMY	amy_excitatory_SLC17A7+	HOMER1	0.387344	0.00034926	0.0164784
AMY	amy_excitatory_SLC17A7+	TENT2	-0.417298	0.000579063	0.0233594
AMY	amy_excitatory_SLC17A7+	SERINC5	0.702792	0.00102588	0.0338375
AMY	amy_excitatory_SLC17A7+	MSH3	-0.488958	0.000815047	0.0293563
AMY	amy_excitatory_SLC17A7+	ATG10	-0.810108	2.14525e-05	0.00228661
AMY	amy_excitatory_SLC17A7+	LINC00461	-0.39792	0.000513441	0.0213194
AMY	amy_excitatory_SLC17A7+	ARRDC3	1.07683	0.000189895	0.0108945
AMY	amy_excitatory_SLC17A7+	CAST	1.45813	7.39457e-07	0.000164566
AMY	amy_excitatory_SLC17A7+	FAM174A	-0.828677	0.0014747	0.0430961
AMY	amy_excitatory_SLC17A7+	ST8SIA4	1.33246	1.9433e-05	0.0021389
AMY	amy_excitatory_SLC17A7+	DTWD2	-0.624338	0.00158348	0.0454013
AMY	amy_excitatory_SLC17A7+	AC008568.1	-4.51527	0.00142493	0.0420321
AMY	amy_excitatory_SLC17A7+	ACSL6	-0.626968	0.000338033	0.0162201
AMY	amy_excitatory_SLC17A7+	AFF4	0.514728	1.6791e-06	0.000315594
AMY	amy_excitatory_SLC17A7+	HSPA4	1.90087	9.41113e-08	3.23041e-05
AMY	amy_excitatory_SLC17A7+	TXNDC15	-1.07292	0.00158497	0.0454013
AMY	amy_excitatory_SLC17A7+	CTNNA1	1.25366	0.00115141	0.0367796
AMY	amy_excitatory_SLC17A7+	CXXC5	0.902546	0.00013007	0.00860844
AMY	amy_excitatory_SLC17A7+	CYSTM1	1.25424	0.000803152	0.0292544
AMY	amy_excitatory_SLC17A7+	GPX3	2.07821	0.00178201	0.0488781
AMY	amy_excitatory_SLC17A7+	ANXA6	0.623194	0.00085342	0.0302057
AMY	amy_excitatory_SLC17A7+	TENM2	0.918857	4.5305e-23	4.58758e-19
AMY	amy_excitatory_SLC17A7+	RANBP17	-1.09828	8.2255e-05	0.00626251
AMY	amy_excitatory_SLC17A7+	DUSP1	1.45661	0.00165354	0.0466401
AMY	amy_excitatory_SLC17A7+	CPEB4	0.480391	1.79274e-07	5.26183e-05
AMY	amy_excitatory_SLC17A7+	GPRIN1	0.9782	0.000765882	0.0283041
AMY	amy_excitatory_SLC17A7+	SNCB	0.964694	2.81895e-10	3.17163e-07
AMY	amy_excitatory_SLC17A7+	B4GALT7	1.48182	0.000632793	0.0246472
AMY	amy_excitatory_SLC17A7+	ADAMTS2	1.18957	0.00103177	0.0339762
AMY	amy_excitatory_SLC17A7+	MGAT1	0.965438	0.00159765	0.0455227
AMY	amy_excitatory_SLC17A7+	AL024498.1	-3.5391	0.000308811	0.0151797
AMY	amy_excitatory_SLC17A7+	RBM24	1.09035	0.000189668	0.0108945
AMY	amy_excitatory_SLC17A7+	GPLD1	-1.06417	6.3146e-05	0.00509495
AMY	amy_excitatory_SLC17A7+	HIST1H4C	2.3143	0.000595213	0.0237354
AMY	amy_excitatory_SLC17A7+	CCHCR1	1.10701	0.000690997	0.0262553
AMY	amy_excitatory_SLC17A7+	HCP5	2.31781	0.00106135	0.0348306
AMY	amy_excitatory_SLC17A7+	RPS18	-0.94151	4.82895e-05	0.00421534
AMY	amy_excitatory_SLC17A7+	CLPSL1	-5.04613	0.00132485	0.0404078
AMY	amy_excitatory_SLC17A7+	LHFPL5	-0.953311	0.000111244	0.00790494
AMY	amy_excitatory_SLC17A7+	MTCH1	0.958659	1.0417e-06	0.000218996
AMY	amy_excitatory_SLC17A7+	MDGA1	1.38423	0.000530087	0.0218197
AMY	amy_excitatory_SLC17A7+	CCND3	1.05948	1.63695e-06	0.000315594
AMY	amy_excitatory_SLC17A7+	TTBK1	1.03815	3.87155e-05	0.00364517
AMY	amy_excitatory_SLC17A7+	HSP90AB1	0.764386	0.000107882	0.00774235
AMY	amy_excitatory_SLC17A7+	C6orf141	2.32863	0.000104305	0.00751738
AMY	amy_excitatory_SLC17A7+	ELOVL5	2.10451	1.20227e-05	0.00145799
AMY	amy_excitatory_SLC17A7+	HMGCLL1	-0.748415	5.43191e-07	0.000128732
AMY	amy_excitatory_SLC17A7+	LMBRD1	-0.412016	0.000260064	0.0134701
AMY	amy_excitatory_SLC17A7+	RIMS1	-0.469633	2.21106e-07	6.13403e-05
AMY	amy_excitatory_SLC17A7+	SH3BGRL2	-0.496209	0.000172969	0.0103333
AMY	amy_excitatory_SLC17A7+	SNX14	-0.401657	0.00052094	0.0215308
AMY	amy_excitatory_SLC17A7+	SNHG5	0.613045	9.4064e-05	0.00692721
AMY	amy_excitatory_SLC17A7+	SMIM8	-0.752905	0.000108573	0.00774235
AMY	amy_excitatory_SLC17A7+	RARS2	-0.623208	0.000555644	0.0227294
AMY	amy_excitatory_SLC17A7+	MDN1	0.395501	0.000686265	0.0261737
AMY	amy_excitatory_SLC17A7+	FAXC	-0.777943	2.23992e-05	0.00235041
AMY	amy_excitatory_SLC17A7+	AL096794.1	-1.51519	8.08365e-09	4.89259e-06
AMY	amy_excitatory_SLC17A7+	ARMC2	-0.436517	0.00147218	0.0430846
AMY	amy_excitatory_SLC17A7+	WASF1	-0.617874	4.28307e-06	0.000662143
AMY	amy_excitatory_SLC17A7+	NT5DC1	-0.664062	0.000749722	0.0277575
AMY	amy_excitatory_SLC17A7+	TSPYL4	0.66563	0.000700054	0.0265
AMY	amy_excitatory_SLC17A7+	MAN1A1	0.650252	0.000399306	0.0180106
AMY	amy_excitatory_SLC17A7+	GJA1	1.9282	0.00122425	0.0382026
AMY	amy_excitatory_SLC17A7+	TRDN	-3.85252	9.1852e-05	0.00681387
AMY	amy_excitatory_SLC17A7+	RNF217-AS1	-1.58494	0.000313115	0.015354
AMY	amy_excitatory_SLC17A7+	MED23	-0.501896	0.00180611	0.0492957
AMY	amy_excitatory_SLC17A7+	PEX3	-0.627738	0.000241926	0.012726
AMY	amy_excitatory_SLC17A7+	STXBP5-AS1	1.11644	1.00521e-08	5.50201e-06
AMY	amy_excitatory_SLC17A7+	SASH1	0.804955	0.00178357	0.0488781
AMY	amy_excitatory_SLC17A7+	AKAP12	0.957025	1.67265e-08	7.94231e-06
AMY	amy_excitatory_SLC17A7+	SYNJ2	0.598398	0.000690067	0.0262553
AMY	amy_excitatory_SLC17A7+	WDR27	-0.68939	0.00091259	0.0313782
AMY	amy_excitatory_SLC17A7+	ZFAND2A	1.28878	0.000634069	0.0246472
AMY	amy_excitatory_SLC17A7+	AMZ1	1.36395	7.45547e-05	0.00582966
AMY	amy_excitatory_SLC17A7+	ICA1	-0.947392	0.000882517	0.0308683
AMY	amy_excitatory_SLC17A7+	NUP42	-0.868878	6.189e-05	0.0050726
AMY	amy_excitatory_SLC17A7+	CREB5	1.30014	1.19794e-06	0.000245056
AMY	amy_excitatory_SLC17A7+	INHBA-AS1	-1.70842	0.00130812	0.040102
AMY	amy_excitatory_SLC17A7+	URGCP	-0.495267	0.000247767	0.0129658
AMY	amy_excitatory_SLC17A7+	LANCL2	-0.755562	7.20965e-06	0.00100696
AMY	amy_excitatory_SLC17A7+	NIPSNAP2	-0.687869	0.00100681	0.0335486
AMY	amy_excitatory_SLC17A7+	TPST1	0.605027	1.95238e-06	0.000356212
AMY	amy_excitatory_SLC17A7+	CALN1	0.568421	0.00116754	0.0369454
AMY	amy_excitatory_SLC17A7+	RHBDD2	0.948742	2.6641e-05	0.0026578
AMY	amy_excitatory_SLC17A7+	POR	0.908627	0.000114127	0.00802214
AMY	amy_excitatory_SLC17A7+	SRRM3	0.421831	4.30237e-05	0.00390725
AMY	amy_excitatory_SLC17A7+	HSPB1	2.64973	0.000939544	0.0321413
AMY	amy_excitatory_SLC17A7+	YWHAG	0.562451	2.30302e-06	0.000402076
AMY	amy_excitatory_SLC17A7+	APTR	1.24551	1.83785e-06	0.000338365
AMY	amy_excitatory_SLC17A7+	ABCB1	2.8703	3.95038e-06	0.000640025
AMY	amy_excitatory_SLC17A7+	ADAM22	-0.394836	1.19296e-05	0.00145541
AMY	amy_excitatory_SLC17A7+	ZNF804B	-1.79733	0.000259048	0.0134519
AMY	amy_excitatory_SLC17A7+	VPS50	-0.403177	0.00173005	0.0479918
AMY	amy_excitatory_SLC17A7+	SGCE	-0.683579	3.57974e-06	0.000590116
AMY	amy_excitatory_SLC17A7+	PEG10	0.920321	8.94522e-06	0.001143
AMY	amy_excitatory_SLC17A7+	TECPR1	-1.03179	0.000213358	0.0118737
AMY	amy_excitatory_SLC17A7+	AC004522.3	-2.56289	0.000224948	0.0121809
AMY	amy_excitatory_SLC17A7+	VGF	2.7805	6.88997e-13	1.3978e-09
AMY	amy_excitatory_SLC17A7+	POLR2J3	-0.837568	7.66701e-05	0.00592643
AMY	amy_excitatory_SLC17A7+	NAMPT	0.821881	0.0002892	0.0146568
AMY	amy_excitatory_SLC17A7+	PRKAR2B	0.49422	6.65568e-06	0.000949231
AMY	amy_excitatory_SLC17A7+	IFRD1	1.44358	4.22923e-14	1.22358e-10
AMY	amy_excitatory_SLC17A7+	AC002463.1	-1.63778	0.000619744	0.024371
AMY	amy_excitatory_SLC17A7+	TSPAN33	-1.69742	0.000644795	0.0249206
AMY	amy_excitatory_SLC17A7+	AC058791.1	-1.21609	0.00138134	0.041261
AMY	amy_excitatory_SLC17A7+	AGBL3	-1.15027	2.56166e-05	0.00259394
AMY	amy_excitatory_SLC17A7+	KIAA1549	-0.491896	0.000889684	0.0309585
AMY	amy_excitatory_SLC17A7+	CLEC2L	-1.32703	0.000324617	0.0157653
AMY	amy_excitatory_SLC17A7+	EPHB6	0.936532	2.09715e-06	0.000372557
AMY	amy_excitatory_SLC17A7+	AGAP3	0.75238	1.04205e-08	5.55359e-06
AMY	amy_excitatory_SLC17A7+	CHPF2	1.70187	0.00116736	0.0369454
AMY	amy_excitatory_SLC17A7+	WDR86	-2.17995	0.00113419	0.0365334
AMY	amy_excitatory_SLC17A7+	HTR5A-AS1	1.5436	0.000210191	0.0117591
AMY	amy_excitatory_SLC17A7+	INSIG1	1.23887	6.19626e-05	0.0050726
AMY	amy_excitatory_SLC17A7+	DNAJB6	0.84513	9.47505e-09	5.48254e-06
AMY	amy_excitatory_SLC17A7+	TNKS	0.363348	4.59776e-05	0.00408394
AMY	amy_excitatory_SLC17A7+	FAM66A	-0.976785	0.000103381	0.00747743
AMY	amy_excitatory_SLC17A7+	MICU3	-0.414624	7.66589e-05	0.00592643
AMY	amy_excitatory_SLC17A7+	FGF17	1.21887	1.66471e-06	0.000315594
AMY	amy_excitatory_SLC17A7+	TNFRSF10B	3.60725	1.77518e-08	8.17069e-06
AMY	amy_excitatory_SLC17A7+	CLU	1.01083	0.00171385	0.0476771
AMY	amy_excitatory_SLC17A7+	FZD3	-0.498888	2.59518e-05	0.00260186
AMY	amy_excitatory_SLC17A7+	HMBOX1	-0.504842	0.000633579	0.0246472
AMY	amy_excitatory_SLC17A7+	GTF2E2	-0.798411	0.00106287	0.0348306
AMY	amy_excitatory_SLC17A7+	RAB11FIP1	1.22998	5.46658e-07	0.000128732
AMY	amy_excitatory_SLC17A7+	FGFR1	2.83133	1.43743e-08	7.27772e-06
AMY	amy_excitatory_SLC17A7+	PCMTD1	-0.489827	2.17171e-05	0.00230269
AMY	amy_excitatory_SLC17A7+	OPRK1	-1.51067	0.000371505	0.0170994
AMY	amy_excitatory_SLC17A7+	IL7	-2.36821	0.000923723	0.0316535
AMY	amy_excitatory_SLC17A7+	RUNX1T1	-0.406611	0.000278764	0.0142205
AMY	amy_excitatory_SLC17A7+	AC117834.1	-3.38759	6.09341e-06	0.000904555
AMY	amy_excitatory_SLC17A7+	NIPAL2	-0.575576	0.000116914	0.0081186
AMY	amy_excitatory_SLC17A7+	VPS13B	-0.310689	0.000668628	0.0256459
AMY	amy_excitatory_SLC17A7+	AZIN1	0.504216	0.00155833	0.0448286
AMY	amy_excitatory_SLC17A7+	SLC45A4	0.985715	0.00130257	0.0400297
AMY	amy_excitatory_SLC17A7+	LY6H	1.04802	1.79037e-07	5.26183e-05
AMY	amy_excitatory_SLC17A7+	GLI4	1.58053	2.015e-07	5.74758e-05
AMY	amy_excitatory_SLC17A7+	NRBP2	-1.38181	0.000121741	0.00838604
AMY	amy_excitatory_SLC17A7+	VLDLR-AS1	-0.59682	0.00140223	0.0415428
AMY	amy_excitatory_SLC17A7+	RFX3-AS1	-0.948843	0.000885605	0.0308697
AMY	amy_excitatory_SLC17A7+	CDC37L1	0.771526	0.000474592	0.0202346
AMY	amy_excitatory_SLC17A7+	PLGRKT	-1.44503	9.00209e-05	0.00672732
AMY	amy_excitatory_SLC17A7+	DMAC1	-1.10615	0.000844197	0.0301529
AMY	amy_excitatory_SLC17A7+	AL353595.1	-6.01443	6.1191e-06	0.000904555
AMY	amy_excitatory_SLC17A7+	ACER2	1.54844	0.000961509	0.0326719
AMY	amy_excitatory_SLC17A7+	AL591222.1	-4.98293	0.000866729	0.0303712
AMY	amy_excitatory_SLC17A7+	MTAP	-1.01574	0.00043098	0.0190989
AMY	amy_excitatory_SLC17A7+	DNAJA1	2.24796	1.75471e-07	5.26183e-05
AMY	amy_excitatory_SLC17A7+	AL136317.2	1.00187	1.59111e-05	0.00183086
AMY	amy_excitatory_SLC17A7+	ANXA1	2.94359	0.00136249	0.0410088
AMY	amy_excitatory_SLC17A7+	RMI1	-1.22966	0.000622716	0.0244219
AMY	amy_excitatory_SLC17A7+	SECISBP2	-0.561366	0.000901831	0.0312203
AMY	amy_excitatory_SLC17A7+	AUH	-0.505538	0.000390647	0.0177784
AMY	amy_excitatory_SLC17A7+	NR4A3	3.94807	7.79708e-13	1.43551e-09
AMY	amy_excitatory_SLC17A7+	WDR31	-1.48241	0.00180294	0.0492754
AMY	amy_excitatory_SLC17A7+	RABEPK	-1.1202	0.000330318	0.0159656
AMY	amy_excitatory_SLC17A7+	GARNL3	-0.410619	0.0013648	0.0410088
AMY	amy_excitatory_SLC17A7+	LRSAM1	1.02382	1.11355e-07	3.69699e-05
AMY	amy_excitatory_SLC17A7+	AL359091.1	-2.49844	0.00132926	0.0404815
AMY	amy_excitatory_SLC17A7+	FNBP1	0.634836	6.3045e-06	0.000911991
AMY	amy_excitatory_SLC17A7+	NCS1	0.610502	4.66681e-05	0.00410923
AMY	amy_excitatory_SLC17A7+	WDR5	1.22053	0.00132084	0.0403464
AMY	amy_excitatory_SLC17A7+	PPP1R26-AS1	1.78297	2.61393e-09	2.47344e-06
AMY	amy_excitatory_SLC17A7+	RABL6	0.69042	7.37272e-06	0.00101475
AMY	amy_excitatory_SLC17A7+	DPP7	0.534987	0.000182953	0.0106703
AMY	amy_excitatory_SLC17A7+	ADARB2	2.243	0.00010837	0.00774235
AMY	amy_excitatory_SLC17A7+	TASOR2	-0.426219	0.00101912	0.0337239
AMY	amy_excitatory_SLC17A7+	C1QL3	1.48582	0.000456916	0.0198147
AMY	amy_excitatory_SLC17A7+	VIM	3.30902	1.07877e-07	3.64121e-05
AMY	amy_excitatory_SLC17A7+	CACNB2	0.273082	0.000239534	0.0126932
AMY	amy_excitatory_SLC17A7+	NSUN6	0.645586	8.43884e-06	0.00110976
AMY	amy_excitatory_SLC17A7+	ARL5B	1.13778	0.0002231	0.0121132
AMY	amy_excitatory_SLC17A7+	OTUD1	1.80158	3.31821e-05	0.00323078
AMY	amy_excitatory_SLC17A7+	CREM	0.68181	0.00140308	0.0415428
AMY	amy_excitatory_SLC17A7+	ZNF25	-0.730795	0.000123912	0.00842497
AMY	amy_excitatory_SLC17A7+	CABCOCO1	-1.21577	0.000213901	0.0118737
AMY	amy_excitatory_SLC17A7+	LRRTM3	0.472784	2.58307e-05	0.00260186
AMY	amy_excitatory_SLC17A7+	SHLD2	-0.794666	0.000225634	0.0121854
AMY	amy_excitatory_SLC17A7+	EXOC6	-0.338152	0.00163031	0.0461131
AMY	amy_excitatory_SLC17A7+	RRP12	1.079	0.000316989	0.0155064
AMY	amy_excitatory_SLC17A7+	AL391684.1	-1.34143	0.000167966	0.0101846
AMY	amy_excitatory_SLC17A7+	DUSP5	2.51298	0.000348179	0.0164784
AMY	amy_excitatory_SLC17A7+	PDCD4	0.584432	0.00141566	0.0418539
AMY	amy_excitatory_SLC17A7+	BBIP1	-0.641185	0.00169518	0.0473528
AMY	amy_excitatory_SLC17A7+	ATRNL1	-0.263067	0.000231526	0.0124704
AMY	amy_excitatory_SLC17A7+	DENND10	-0.834912	0.000123494	0.00842497
AMY	amy_excitatory_SLC17A7+	GPR26	-1.62816	0.000191333	0.0109152
AMY	amy_excitatory_SLC17A7+	TCERG1L	-0.881618	0.000386171	0.0176143
AMY	amy_excitatory_SLC17A7+	SYCE1	-1.2185	9.89846e-07	0.000211014
AMY	amy_excitatory_SLC17A7+	PNPLA2	0.976615	0.000113884	0.00802214
AMY	amy_excitatory_SLC17A7+	CTSD	1.00342	1.28452e-06	0.000260141
AMY	amy_excitatory_SLC17A7+	SLC22A18	-8.12003	1.48653e-06	0.000298071
AMY	amy_excitatory_SLC17A7+	APBB1	0.519198	0.000680962	0.0260205
AMY	amy_excitatory_SLC17A7+	ARNTL	0.587372	0.00153908	0.0445082
AMY	amy_excitatory_SLC17A7+	NUCB2	0.633861	0.000185342	0.0107067
AMY	amy_excitatory_SLC17A7+	BBOX1-AS1	1.5195	4.42944e-07	0.000109774
AMY	amy_excitatory_SLC17A7+	MPPED2	-1.00877	3.37449e-09	2.73361e-06
AMY	amy_excitatory_SLC17A7+	TCP11L1	-0.81063	0.000423051	0.01883
AMY	amy_excitatory_SLC17A7+	ALKBH3	-1.15942	4.76316e-05	0.00417591
AMY	amy_excitatory_SLC17A7+	C11orf96	2.32431	0.000723278	0.0270255
AMY	amy_excitatory_SLC17A7+	CHST1	0.723683	0.00062345	0.0244219
AMY	amy_excitatory_SLC17A7+	MAPK8IP1	0.674213	0.00173065	0.0479918
AMY	amy_excitatory_SLC17A7+	WDR74	1.31671	0.00173529	0.0479918
AMY	amy_excitatory_SLC17A7+	SLC22A10	0.90977	1.17983e-05	0.00144811
AMY	amy_excitatory_SLC17A7+	STIP1	1.97798	6.20801e-05	0.0050726
AMY	amy_excitatory_SLC17A7+	CCDC85B	0.752336	0.000308344	0.0151797
AMY	amy_excitatory_SLC17A7+	RIN1	0.852797	0.00137694	0.0411902
AMY	amy_excitatory_SLC17A7+	B4GAT1	1.21635	0.000247459	0.0129658
AMY	amy_excitatory_SLC17A7+	RBM14	0.653891	0.00173701	0.0479918
AMY	amy_excitatory_SLC17A7+	GRK2	0.706371	0.000266914	0.0137546
AMY	amy_excitatory_SLC17A7+	NDUFS8	0.919586	0.00046171	0.0199372
AMY	amy_excitatory_SLC17A7+	KMT5B	-0.605598	0.000177099	0.0104872
AMY	amy_excitatory_SLC17A7+	PAAF1	-1.10878	6.16851e-06	0.000905251
AMY	amy_excitatory_SLC17A7+	XRRA1	-1.17183	7.203e-08	2.64065e-05
AMY	amy_excitatory_SLC17A7+	SPCS2	-0.715979	0.00014157	0.00907303
AMY	amy_excitatory_SLC17A7+	AP002370.2	-1.76989	1.49427e-05	0.00175842
AMY	amy_excitatory_SLC17A7+	VSTM5	-2.11646	0.000852579	0.0302057
AMY	amy_excitatory_SLC17A7+	CCDC82	-0.509725	0.00115945	0.0368698
AMY	amy_excitatory_SLC17A7+	RAB39A	3.34633	0.000137811	0.00894534
AMY	amy_excitatory_SLC17A7+	ARHGAP20	-0.752117	7.5444e-06	0.00101859
AMY	amy_excitatory_SLC17A7+	MCAM	-2.71725	0.000900718	0.0312203
AMY	amy_excitatory_SLC17A7+	ARHGEF12	0.307052	0.000183879	0.0106703
AMY	amy_excitatory_SLC17A7+	SC5D	0.668274	0.000145035	0.00920771
AMY	amy_excitatory_SLC17A7+	NRGN	0.746004	0.000412049	0.0184212
AMY	amy_excitatory_SLC17A7+	APLP2	0.495749	8.07851e-05	0.00619719
AMY	amy_excitatory_SLC17A7+	FBXL14	0.874414	0.000182465	0.0106703
AMY	amy_excitatory_SLC17A7+	FKBP4	1.34448	0.0016416	0.0463677
AMY	amy_excitatory_SLC17A7+	NDUFA9	-0.930708	0.000318877	0.0155612
AMY	amy_excitatory_SLC17A7+	PEX5	0.765851	0.000973864	0.0327619
AMY	amy_excitatory_SLC17A7+	SLC2A3	0.756138	0.000350691	0.0164784
AMY	amy_excitatory_SLC17A7+	LRP6	-0.684092	4.02632e-05	0.00374042
AMY	amy_excitatory_SLC17A7+	APOLD1	1.75729	0.00024005	0.0126932
AMY	amy_excitatory_SLC17A7+	MGP	4.20554	0.000482936	0.0204409
AMY	amy_excitatory_SLC17A7+	MGST1	1.02012	0.0016936	0.0473528
AMY	amy_excitatory_SLC17A7+	C2CD5	-0.435709	4.2807e-06	0.000662143
AMY	amy_excitatory_SLC17A7+	MRPS35	-0.770369	0.0015406	0.0445082
AMY	amy_excitatory_SLC17A7+	CCDC91	-0.675265	6.82788e-06	0.000966981
AMY	amy_excitatory_SLC17A7+	DNM1L	-0.645425	1.92302e-08	8.65446e-06
AMY	amy_excitatory_SLC17A7+	SYT10	-1.51103	0.000785546	0.0288204
AMY	amy_excitatory_SLC17A7+	PCED1B	-1.56307	9.92221e-05	0.00722822
AMY	amy_excitatory_SLC17A7+	RND1	1.53824	4.52691e-07	0.000110457
AMY	amy_excitatory_SLC17A7+	TUBA1A	0.599409	0.000237648	0.0126654
AMY	amy_excitatory_SLC17A7+	SPATS2	-0.456014	0.000126446	0.00850756
AMY	amy_excitatory_SLC17A7+	ACVR1B	0.575072	0.00129793	0.039948
AMY	amy_excitatory_SLC17A7+	IGFBP6	2.06144	0.00013505	0.00879432
AMY	amy_excitatory_SLC17A7+	PTGES3	1.79642	4.38373e-05	0.00395416
AMY	amy_excitatory_SLC17A7+	SHMT2	1.51067	0.000617032	0.0243451
AMY	amy_excitatory_SLC17A7+	SLC16A7	-0.518807	0.000355776	0.0166786
AMY	amy_excitatory_SLC17A7+	AC090629.1	-1.38735	0.000434198	0.019168
AMY	amy_excitatory_SLC17A7+	CPSF6	0.536469	2.05443e-06	0.000368469
AMY	amy_excitatory_SLC17A7+	NAP1L1	-0.329929	0.000598938	0.0238304
AMY	amy_excitatory_SLC17A7+	OSBPL8	0.59762	0.00100719	0.0335486
AMY	amy_excitatory_SLC17A7+	ZDHHC17	-0.49023	0.000167239	0.0101846
AMY	amy_excitatory_SLC17A7+	AC090709.1	-1.72521	0.000349041	0.0164784
AMY	amy_excitatory_SLC17A7+	METTL25	-0.823182	3.99614e-06	0.000642301
AMY	amy_excitatory_SLC17A7+	TMCC3	2.63485	0.00114775	0.0367207
AMY	amy_excitatory_SLC17A7+	ANO4	-0.695863	0.000114477	0.00802214
AMY	amy_excitatory_SLC17A7+	CHPT1	-0.586318	1.23967e-05	0.00148555
AMY	amy_excitatory_SLC17A7+	GNPTAB	-0.638844	3.53329e-06	0.000590116
AMY	amy_excitatory_SLC17A7+	HCFC2	-0.797522	0.00045074	0.0196309
AMY	amy_excitatory_SLC17A7+	CHST11	0.763393	0.000595377	0.0237354
AMY	amy_excitatory_SLC17A7+	CRY1	1.45591	0.000811586	0.0293504
AMY	amy_excitatory_SLC17A7+	IFT81	-0.873947	0.00021563	0.0119012
AMY	amy_excitatory_SLC17A7+	RASAL1	0.7277	0.00152588	0.0442704
AMY	amy_excitatory_SLC17A7+	HSPB8	2.3548	2.80906e-09	2.47344e-06
AMY	amy_excitatory_SLC17A7+	LRRC43	1.73907	0.0017799	0.0488781
AMY	amy_excitatory_SLC17A7+	VPS37B	0.847789	0.000908102	0.0313754
AMY	amy_excitatory_SLC17A7+	GALNT9	0.907645	0.0002367	0.0126482
AMY	amy_excitatory_SLC17A7+	FLT1	5.12088	0.000257281	0.0133945
AMY	amy_excitatory_SLC17A7+	HSPH1	2.01607	8.51525e-06	0.00111259
AMY	amy_excitatory_SLC17A7+	STARD13-AS	3.38924	0.000301924	0.0150582
AMY	amy_excitatory_SLC17A7+	SERTM1	1.906	5.25346e-09	3.66873e-06
AMY	amy_excitatory_SLC17A7+	NHLRC3	-0.83083	0.000141559	0.00907303
AMY	amy_excitatory_SLC17A7+	DNAJC15	-1.08387	1.62161e-05	0.00185542
AMY	amy_excitatory_SLC17A7+	LRCH1	0.546241	0.00142928	0.0420321
AMY	amy_excitatory_SLC17A7+	FNDC3A	0.511832	7.18736e-06	0.00100696
AMY	amy_excitatory_SLC17A7+	FAM124A	1.02951	0.000162337	0.0100848
AMY	amy_excitatory_SLC17A7+	DIAPH3	2.24694	0.00095974	0.0326719
AMY	amy_excitatory_SLC17A7+	PCDH9-AS2	-1.81282	8.13534e-05	0.00621724
AMY	amy_excitatory_SLC17A7+	KLF5	1.74525	0.000392116	0.0178052
AMY	amy_excitatory_SLC17A7+	AL590807.1	-1.42257	0.00112996	0.0365334
AMY	amy_excitatory_SLC17A7+	MBNL2	0.366145	1.60399e-06	0.000312346
AMY	amy_excitatory_SLC17A7+	ERCC5	-0.585297	0.00174941	0.0482027
AMY	amy_excitatory_SLC17A7+	IRS2	0.535931	0.000425378	0.018892
AMY	amy_excitatory_SLC17A7+	ANKRD10-IT1	2.20075	0.000411196	0.0184212
AMY	amy_excitatory_SLC17A7+	MCF2L	0.698976	7.56115e-05	0.00588955
AMY	amy_excitatory_SLC17A7+	ACIN1	0.504975	0.000556676	0.0227294
AMY	amy_excitatory_SLC17A7+	CPNE6	0.967074	0.000434431	0.019168
AMY	amy_excitatory_SLC17A7+	NOVA1	-0.370423	0.000146846	0.00929353
AMY	amy_excitatory_SLC17A7+	LINC01551	-0.689503	0.000636517	0.0246477
AMY	amy_excitatory_SLC17A7+	AL158058.2	-3.42976	0.000341053	0.0162901
AMY	amy_excitatory_SLC17A7+	MBIP	-0.747965	0.00140119	0.0415428
AMY	amy_excitatory_SLC17A7+	FBXO33	0.672664	3.05581e-06	0.00052446
AMY	amy_excitatory_SLC17A7+	L2HGDH	-0.578421	0.000497818	0.0209601
AMY	amy_excitatory_SLC17A7+	FERMT2	0.928573	0.000714938	0.0268128
AMY	amy_excitatory_SLC17A7+	GCH1	2.29523	0.000236608	0.0126482
AMY	amy_excitatory_SLC17A7+	ATG14	-1.09443	2.98062e-05	0.00291611
AMY	amy_excitatory_SLC17A7+	C14orf39	-51.3552	0.000165694	0.0101846
AMY	amy_excitatory_SLC17A7+	AL359232.1	-1.26432	4.86177e-05	0.00422577
AMY	amy_excitatory_SLC17A7+	ARG2	1.99832	0.00123293	0.0383552
AMY	amy_excitatory_SLC17A7+	SUSD6	1.25113	0.00026186	0.0135285
AMY	amy_excitatory_SLC17A7+	RGS6	0.356579	0.000911976	0.0313782
AMY	amy_excitatory_SLC17A7+	SYNDIG1L	-20.2643	1.12596e-10	1.42518e-07
AMY	amy_excitatory_SLC17A7+	AHSA1	2.02617	0.000780478	0.0286865
AMY	amy_excitatory_SLC17A7+	AC008056.1	-1.92392	0.000916451	0.0314576
AMY	amy_excitatory_SLC17A7+	LGMN	1.08681	6.55349e-07	0.000149125
AMY	amy_excitatory_SLC17A7+	KLC1	0.361891	0.00103922	0.034166
AMY	amy_excitatory_SLC17A7+	TMEM121	1.25418	0.000866807	0.0303712
AMY	amy_excitatory_SLC17A7+	UBE3A	-0.504201	0.000324513	0.0157653
AMY	amy_excitatory_SLC17A7+	THBS1	4.00591	4.44473e-07	0.000109774
AMY	amy_excitatory_SLC17A7+	TMEM87A	-0.6534	0.00115969	0.0368698
AMY	amy_excitatory_SLC17A7+	SNAP23	0.927982	4.25603e-05	0.00389286
AMY	amy_excitatory_SLC17A7+	TP53BP1	0.535862	0.000128776	0.00858276
AMY	amy_excitatory_SLC17A7+	AC021752.1	-1.10864	0.000215669	0.0119012
AMY	amy_excitatory_SLC17A7+	TMOD2	-0.400674	0.00101075	0.0335847
AMY	amy_excitatory_SLC17A7+	RAB8B	0.887068	2.83374e-05	0.00279946
AMY	amy_excitatory_SLC17A7+	MTFMT	-0.662975	0.000976507	0.0327964
AMY	amy_excitatory_SLC17A7+	PIAS1	-0.558159	6.07543e-09	4.10132e-06
AMY	amy_excitatory_SLC17A7+	UACA	3.41014	1.87359e-07	5.42055e-05
AMY	amy_excitatory_SLC17A7+	CELF6	0.761833	0.000216367	0.0119072
AMY	amy_excitatory_SLC17A7+	SCAMP5	0.705817	2.61195e-08	1.07953e-05
AMY	amy_excitatory_SLC17A7+	DNAJA4	2.68953	2.49605e-46	5.055e-42
AMY	amy_excitatory_SLC17A7+	AC060809.1	-2.04536	0.000973269	0.0327619
AMY	amy_excitatory_SLC17A7+	GOLGA6L10	1.30906	0.00124246	0.0385924
AMY	amy_excitatory_SLC17A7+	AKAP13	0.562806	0.00113468	0.0365334
AMY	amy_excitatory_SLC17A7+	KLHL25	2.0152	1.68635e-08	7.94231e-06
AMY	amy_excitatory_SLC17A7+	IQGAP1	0.904804	1.34601e-07	4.25928e-05
AMY	amy_excitatory_SLC17A7+	MAN2A2	-0.799021	0.000302622	0.0150582
AMY	amy_excitatory_SLC17A7+	ST8SIA2	-15.3618	0.0013489	0.040834
AMY	amy_excitatory_SLC17A7+	AC091078.1	-1.60165	6.79735e-05	0.00539843
AMY	amy_excitatory_SLC17A7+	POLR3K	-1.64359	0.000604302	0.0239498
AMY	amy_excitatory_SLC17A7+	MRPL28	1.21851	0.000185565	0.0107067
AMY	amy_excitatory_SLC17A7+	LMF1	0.648621	0.00113465	0.0365334
AMY	amy_excitatory_SLC17A7+	PKD1	0.393985	0.000132104	0.00869682
AMY	amy_excitatory_SLC17A7+	MMP25-AS1	-1.3885	6.25062e-05	0.0050726
AMY	amy_excitatory_SLC17A7+	CDIP1	0.804901	3.78788e-05	0.00358468
AMY	amy_excitatory_SLC17A7+	ATF7IP2	0.473796	0.001528	0.0442704
AMY	amy_excitatory_SLC17A7+	AC130650.1	-2.24961	0.000132694	0.00869682
AMY	amy_excitatory_SLC17A7+	IQCK	-1.06572	2.19877e-05	0.00231924
AMY	amy_excitatory_SLC17A7+	MOSMO	-0.421096	0.000166904	0.0101846
AMY	amy_excitatory_SLC17A7+	SULT1A1	-0.731259	7.75089e-05	0.00596848
AMY	amy_excitatory_SLC17A7+	TENT4B	0.696031	4.23697e-06	0.000662143
AMY	amy_excitatory_SLC17A7+	BBS2	-0.604034	0.00055819	0.0227454
AMY	amy_excitatory_SLC17A7+	MT1E	-2.25516	0.00070512	0.026619
AMY	amy_excitatory_SLC17A7+	CDH8	0.65162	3.6789e-06	0.000600848
AMY	amy_excitatory_SLC17A7+	CES4A	-0.755168	0.000170528	0.0102784
AMY	amy_excitatory_SLC17A7+	CBFB	0.897834	0.00124623	0.0386503
AMY	amy_excitatory_SLC17A7+	ATP6V0D1	0.901309	8.41763e-06	0.00110976
AMY	amy_excitatory_SLC17A7+	AGRP	9.59312	0.000847311	0.0301577
AMY	amy_excitatory_SLC17A7+	CTCF	-1.15104	2.05458e-05	0.0022251
AMY	amy_excitatory_SLC17A7+	EDC4	1.08185	0.000837804	0.0299774
AMY	amy_excitatory_SLC17A7+	DDX28	3.41059	0.000710844	0.0267087
AMY	amy_excitatory_SLC17A7+	AC026474.1	-5.53734	0.00173332	0.0479918
AMY	amy_excitatory_SLC17A7+	IL34	0.983239	0.00119599	0.0375522
AMY	amy_excitatory_SLC17A7+	CMIP	0.622007	2.04288e-05	0.00222468
AMY	amy_excitatory_SLC17A7+	NECAB2	0.935977	0.00177644	0.0488781
AMY	amy_excitatory_SLC17A7+	ATP2C2	-1.91487	0.00161725	0.0458744
AMY	amy_excitatory_SLC17A7+	MEAK7	-1.48542	0.00152335	0.0442704
AMY	amy_excitatory_SLC17A7+	SLC7A5	1.28778	7.84955e-07	0.000170935
AMY	amy_excitatory_SLC17A7+	MNT	0.985032	0.000705827	0.026619
AMY	amy_excitatory_SLC17A7+	MYBBP1A	0.960852	0.00138938	0.0413791
AMY	amy_excitatory_SLC17A7+	PFN1	1.09885	0.000528352	0.0217927
AMY	amy_excitatory_SLC17A7+	ZNF594	-0.964179	0.000966062	0.0327619
AMY	amy_excitatory_SLC17A7+	EIF4A1	0.621773	0.000814016	0.0293563
AMY	amy_excitatory_SLC17A7+	PER1	0.976937	7.50485e-07	0.000165205
AMY	amy_excitatory_SLC17A7+	MAP2K4	0.533513	0.000862817	0.0303712
AMY	amy_excitatory_SLC17A7+	COX10	-1.4637	7.16523e-07	0.000161234
AMY	amy_excitatory_SLC17A7+	UBB	1.00138	5.89513e-05	0.00493339
AMY	amy_excitatory_SLC17A7+	SPECC1	-0.383772	0.00111699	0.0363687
AMY	amy_excitatory_SLC17A7+	MAP2K3	1.32194	0.000155361	0.0097411
AMY	amy_excitatory_SLC17A7+	LINC02693	0.625344	0.000336172	0.0162099
AMY	amy_excitatory_SLC17A7+	LYRM9	-0.844812	0.00114439	0.0366724
AMY	amy_excitatory_SLC17A7+	NLK	-0.39711	3.63115e-05	0.00348522
AMY	amy_excitatory_SLC17A7+	MLLT6	0.531997	0.00136953	0.0410293
AMY	amy_excitatory_SLC17A7+	THRA	-0.532492	0.00125995	0.0389565
AMY	amy_excitatory_SLC17A7+	KAT2A	0.631683	4.64436e-05	0.00410732
AMY	amy_excitatory_SLC17A7+	STAT3	1.08928	2.12685e-05	0.00227899
AMY	amy_excitatory_SLC17A7+	ATP6V0A1	0.397953	0.000465381	0.019968
AMY	amy_excitatory_SLC17A7+	UBTF	0.893722	0.000483469	0.0204409
AMY	amy_excitatory_SLC17A7+	GRN	1.21539	0.000909409	0.0313754
AMY	amy_excitatory_SLC17A7+	AC005670.3	-0.580299	0.000209117	0.0117314
AMY	amy_excitatory_SLC17A7+	CALCOCO2	0.592238	0.00101262	0.0335847
AMY	amy_excitatory_SLC17A7+	UBE2Z	0.679417	0.00128645	0.0397154
AMY	amy_excitatory_SLC17A7+	FAM117A	1.36668	9.71317e-06	0.00122181
AMY	amy_excitatory_SLC17A7+	PDK2	1.00682	1.67583e-05	0.00188549
AMY	amy_excitatory_SLC17A7+	COL1A1	18.525	4.28285e-19	2.16841e-15
AMY	amy_excitatory_SLC17A7+	SPATA20	1.06636	0.000816096	0.0293563
AMY	amy_excitatory_SLC17A7+	MMD	-0.876535	0.00131527	0.0402371
AMY	amy_excitatory_SLC17A7+	LINC01476	-0.913894	0.00136107	0.0410088
AMY	amy_excitatory_SLC17A7+	AC005972.3	-1.67763	5.28419e-05	0.00449644
AMY	amy_excitatory_SLC17A7+	TANC2	-0.364797	0.00129635	0.039948
AMY	amy_excitatory_SLC17A7+	PECAM1	2.78474	2.04321e-05	0.00222468
AMY	amy_excitatory_SLC17A7+	EIF4A3	1.54825	0.000470834	0.0201167
AMY	amy_excitatory_SLC17A7+	BAIAP2	0.915808	0.00130888	0.040102
AMY	amy_excitatory_SLC17A7+	WDR45B	1.24994	2.08565e-08	8.98694e-06
AMY	amy_excitatory_SLC17A7+	B4GALT6	-0.608001	0.000775963	0.0286244
AMY	amy_excitatory_SLC17A7+	AC025887.2	-1.16277	0.000800212	0.0291998
AMY	amy_excitatory_SLC17A7+	MAPRE2	0.595415	8.73509e-06	0.00112677
AMY	amy_excitatory_SLC17A7+	SYT4	0.714	7.08663e-05	0.00558437
AMY	amy_excitatory_SLC17A7+	AC110014.1	-4.64067	4.13747e-05	0.00380873
AMY	amy_excitatory_SLC17A7+	EPG5	-0.671667	0.00021719	0.0119201
AMY	amy_excitatory_SLC17A7+	ZBTB7C	1.0434	0.000205951	0.0115859
AMY	amy_excitatory_SLC17A7+	AC090125.1	-3.92436	4.21027e-06	0.000662143
AMY	amy_excitatory_SLC17A7+	ZNF516	0.830267	0.000121356	0.00838604
AMY	amy_excitatory_SLC17A7+	ADNP2	0.867808	0.000201274	0.0113861
AMY	amy_excitatory_SLC17A7+	PALM	0.579973	0.000790382	0.0289454
AMY	amy_excitatory_SLC17A7+	MED16	1.33888	3.9058e-05	0.00364517
AMY	amy_excitatory_SLC17A7+	STK11	0.834534	0.0015771	0.0453043
AMY	amy_excitatory_SLC17A7+	ATP5F1D	0.932637	6.7669e-05	0.0053954
AMY	amy_excitatory_SLC17A7+	SGTA	1.10065	2.33024e-06	0.00040335
AMY	amy_excitatory_SLC17A7+	THOP1	0.904282	6.95843e-05	0.00550477
AMY	amy_excitatory_SLC17A7+	CELF5	0.603826	7.38083e-09	4.82183e-06
AMY	amy_excitatory_SLC17A7+	DAPK3	1.11331	0.00136452	0.0410088
AMY	amy_excitatory_SLC17A7+	MIR7-3HG	2.46384	8.59802e-11	1.16085e-07
AMY	amy_excitatory_SLC17A7+	PNPLA6	0.969823	1.31109e-07	4.21465e-05
AMY	amy_excitatory_SLC17A7+	PIN1	0.585872	0.00144259	0.0422799
AMY	amy_excitatory_SLC17A7+	JUNB	1.27144	0.000740526	0.0275113
AMY	amy_excitatory_SLC17A7+	CACNA1A	-0.287308	0.00118808	0.0374201
AMY	amy_excitatory_SLC17A7+	DNAJB1	2.59799	0.00057985	0.0233594
AMY	amy_excitatory_SLC17A7+	JUND	0.731757	1.23476e-07	4.03329e-05
AMY	amy_excitatory_SLC17A7+	ELL	1.1809	9.68105e-05	0.00709726
AMY	amy_excitatory_SLC17A7+	UBA52	0.748552	0.000393609	0.017833
AMY	amy_excitatory_SLC17A7+	CRTC1	0.545519	0.000292287	0.0147616
AMY	amy_excitatory_SLC17A7+	TMEM161A	1.06575	0.00027623	0.0141268
AMY	amy_excitatory_SLC17A7+	NDUFA13	0.623522	0.00142653	0.0420321
AMY	amy_excitatory_SLC17A7+	ZNF91	0.513105	3.6839e-05	0.00351916
AMY	amy_excitatory_SLC17A7+	TMEM147-AS1	-2.66283	0.000350213	0.0164784
AMY	amy_excitatory_SLC17A7+	RBM42	1.61258	0.00144222	0.0422799
AMY	amy_excitatory_SLC17A7+	ZNF565	-0.859277	0.000829629	0.0297902
AMY	amy_excitatory_SLC17A7+	SIRT2	0.762988	5.58215e-05	0.0047104
AMY	amy_excitatory_SLC17A7+	SUPT5H	0.676199	0.000992942	0.0331833
AMY	amy_excitatory_SLC17A7+	AC005393.1	2.43422	0.00118557	0.0373989
AMY	amy_excitatory_SLC17A7+	PLD3	0.455965	9.6067e-06	0.00121597
AMY	amy_excitatory_SLC17A7+	SNRPA	1.2475	0.000491691	0.0207453
AMY	amy_excitatory_SLC17A7+	SMG9	0.986539	0.00124995	0.0387064
AMY	amy_excitatory_SLC17A7+	FOSB	4.24623	8.87876e-12	1.28438e-08
AMY	amy_excitatory_SLC17A7+	EML2	0.860724	2.53556e-05	0.00258041
AMY	amy_excitatory_SLC17A7+	PNMA8B	0.875388	0.000156825	0.00980253
AMY	amy_excitatory_SLC17A7+	CCDC114	13.4777	0.000450196	0.0196309
AMY	amy_excitatory_SLC17A7+	PPP1R15A	1.64798	1.50632e-06	0.000299079
AMY	amy_excitatory_SLC17A7+	NUCB1	0.815919	0.000234992	0.0126235
AMY	amy_excitatory_SLC17A7+	RUVBL2	1.23477	0.000405099	0.0181908
AMY	amy_excitatory_SLC17A7+	TBC1D17	0.76329	0.0016626	0.0468303
AMY	amy_excitatory_SLC17A7+	ZNF808	1.27844	0.000709532	0.0267087
AMY	amy_excitatory_SLC17A7+	ZNF331	1.19243	7.59164e-12	1.18266e-08
AMY	amy_excitatory_SLC17A7+	PRKCG	0.800824	0.000165232	0.0101846
AMY	amy_excitatory_SLC17A7+	MBOAT7	1.24291	5.17576e-14	1.31024e-10
AMY	amy_excitatory_SLC17A7+	LENG8	0.520594	8.79465e-05	0.00662116
AMY	amy_excitatory_SLC17A7+	HSPBP1	1.42149	2.78224e-05	0.00276206
AMY	amy_excitatory_SLC17A7+	ISOC2	1.37262	5.23474e-05	0.00447316
AMY	amy_excitatory_SLC17A7+	ZSCAN5A	-0.818674	0.00115475	0.0368283
AMY	amy_excitatory_SLC17A7+	UBOX5	1.48058	7.41568e-06	0.00101475
AMY	amy_excitatory_SLC17A7+	PRNP	0.429963	4.39308e-05	0.00395416
AMY	amy_excitatory_SLC17A7+	BMP2	4.05313	0.0008665	0.0303712
AMY	amy_excitatory_SLC17A7+	TASP1	-0.777719	5.72625e-08	2.18808e-05
AMY	amy_excitatory_SLC17A7+	ENTPD6	0.847228	1.683e-06	0.000315594
AMY	amy_excitatory_SLC17A7+	ZNF337-AS1	-1.08424	0.00120598	0.0377488
AMY	amy_excitatory_SLC17A7+	MAPRE1	1.37621	0.00168965	0.0473528
AMY	amy_excitatory_SLC17A7+	NCOA6	-0.54315	0.00171364	0.0476771
AMY	amy_excitatory_SLC17A7+	TOP1	0.607052	5.65741e-07	0.000131694
AMY	amy_excitatory_SLC17A7+	RIMS4	1.38319	3.82242e-07	9.67646e-05
AMY	amy_excitatory_SLC17A7+	PCIF1	1.47226	0.00173983	0.048004
AMY	amy_excitatory_SLC17A7+	DDX27	1.62429	6.86254e-08	2.57371e-05
AMY	amy_excitatory_SLC17A7+	SLC9A8	-1.12035	0.00159473	0.0455227
AMY	amy_excitatory_SLC17A7+	PHACTR3	-0.596345	9.84105e-06	0.00123025
AMY	amy_excitatory_SLC17A7+	KCNQ2	0.633199	1.65501e-07	5.1565e-05
AMY	amy_excitatory_SLC17A7+	HSPA13	0.742942	5.2138e-05	0.00447316
AMY	amy_excitatory_SLC17A7+	CXADR	0.85072	6.90202e-13	1.3978e-09
AMY	amy_excitatory_SLC17A7+	BTG3	0.896611	0.00113069	0.0365334
AMY	amy_excitatory_SLC17A7+	BTG3-AS1	4.0831	3.45721e-18	1.40031e-14
AMY	amy_excitatory_SLC17A7+	RUNX1	1.21351	0.0003085	0.0151797
AMY	amy_excitatory_SLC17A7+	CBR3-AS1	-1.48679	0.000303417	0.0150608
AMY	amy_excitatory_SLC17A7+	ETS2	0.793903	0.000482756	0.0204409
AMY	amy_excitatory_SLC17A7+	RRP1	0.983161	0.00097192	0.0327619
AMY	amy_excitatory_SLC17A7+	TUBA8	1.44883	0.000777445	0.0286269
AMY	amy_excitatory_SLC17A7+	CLDN5	3.7063	0.00118067	0.0373027
AMY	amy_excitatory_SLC17A7+	BCR	0.733688	0.00114424	0.0366724
AMY	amy_excitatory_SLC17A7+	MIF	1.1367	4.92268e-06	0.000749579
AMY	amy_excitatory_SLC17A7+	DDT	-1.53483	0.000791822	0.0289458
AMY	amy_excitatory_SLC17A7+	TTC28	0.375386	0.000134542	0.00878947
AMY	amy_excitatory_SLC17A7+	RFPL2	1.585	0.00051372	0.0213194
AMY	amy_excitatory_SLC17A7+	TOM1	1.10029	0.000583027	0.0234275
AMY	amy_excitatory_SLC17A7+	HMOX1	5.68562	0.000594872	0.0237354
AMY	amy_excitatory_SLC17A7+	ELFN2	1.4183	5.82276e-07	0.000134003
AMY	amy_excitatory_SLC17A7+	GGA1	0.926593	2.09983e-05	0.00226201
AMY	amy_excitatory_SLC17A7+	DDX17	-0.382581	3.58406e-06	0.000590116
AMY	amy_excitatory_SLC17A7+	SGSM3	0.923492	0.00142999	0.0420321
AMY	amy_excitatory_SLC17A7+	RRP7A	1.04107	0.000982725	0.0329506
AMY	amy_excitatory_SLC17A7+	FAM118A	1.89101	5.40141e-05	0.00457696
AMY	amy_excitatory_SLC17A7+	MAPK8IP2	0.975549	4.1537e-08	1.61771e-05
AMY	amy_excitatory_SLC17A7+	LINC00685	-1.46952	8.69816e-06	0.00112677
AMY	amy_excitatory_SLC17A7+	BX890604.2	-1.67455	6.21369e-05	0.0050726
AMY	amy_excitatory_SLC17A7+	STS	-0.690054	0.00112888	0.0365334
AMY	amy_excitatory_SLC17A7+	SAT1	1.40672	2.82116e-07	7.51765e-05
AMY	amy_excitatory_SLC17A7+	ZFX	-0.900032	4.52593e-05	0.00405571
AMY	amy_excitatory_SLC17A7+	MAOA	1.50756	0.000563232	0.0229048
AMY	amy_excitatory_SLC17A7+	PFKFB1	-3.92086	0.000397959	0.0179899
AMY	amy_excitatory_SLC17A7+	KLF8	-0.956695	0.00151921	0.044269
AMY	amy_excitatory_SLC17A7+	LINC01278	-0.50944	3.2673e-07	8.48326e-05
AMY	amy_excitatory_SLC17A7+	NHSL2	0.830192	0.000171079	0.010281
AMY	amy_excitatory_SLC17A7+	FTX	-0.241577	0.000445964	0.0195383
AMY	amy_excitatory_SLC17A7+	Z83843.1	-0.766466	0.000437197	0.0192481
AMY	amy_excitatory_SLC17A7+	PCDH11X	1.55662	0.000371384	0.0170994
AMY	amy_excitatory_SLC17A7+	GPRASP1	0.4978	0.00161274	0.0458725
AMY	amy_excitatory_SLC17A7+	TCEAL9	1.2514	0.000213999	0.0118737
AMY	amy_excitatory_SLC17A7+	MORF4L2	0.363294	0.00159819	0.0455227
AMY	amy_excitatory_SLC17A7+	PWWP3B	2.71522	0.00044336	0.0194771
AMY	amy_excitatory_SLC17A7+	RADX	1.95766	8.1152e-07	0.000174839
AMY	amy_excitatory_SLC17A7+	TSC22D3	1.07746	3.46385e-05	0.00335645
AMY	amy_excitatory_SLC17A7+	DANT2	-0.399836	7.3018e-08	2.64065e-05
AMY	amy_excitatory_SLC17A7+	LINC01285	-1.63532	0.000183261	0.0106703
AMY	amy_excitatory_SLC17A7+	HPRT1	0.407762	0.00167406	0.0470222
AMY	amy_excitatory_SLC17A7+	GABRE	6.41256	0.000805421	0.0292844
AMY	amy_excitatory_SLC17A7+	PNMA5	1.18654	0.000252329	0.0131706
AMY	amy_excitatory_SLC17A7+	BCAP31	1.16257	3.31917e-07	8.50883e-05
AMY	amy_excitatory_SLC17A7+	FLNA	0.826482	0.000866219	0.0303712
AMY	amy_excitatory_SLC17A7+	DNASE1L1	-2.44062	0.000479496	0.0204008
AMY	amy_excitatory_SLC17A7+	TTTY14	-1.00821	0.000375318	0.0171967
AMY	amy_excitatory_SLC17A7+	AC027128.1	-19.9379	0.00150737	0.0439875
AMY	amy_excitatory_SLC17A7+	CELF2-AS2	-3.06772	0.00017637	0.0104746
AMY	amy_excitatory_SLC17A7+	TH	-48.0822	5.23825e-09	3.66873e-06
AMY	amy_excitatory_SLC17A7+	ANO3-AS1	-6.15105	0.00111919	0.0363818
PFC	pfc_ExL2	AL627309.1	1.79252	3.90083e-06	0.00019015
PFC	pfc_ExL2	AGRN	-1.00074	7.11417e-06	0.000307476
PFC	pfc_ExL2	C1orf159	-0.286752	2.27545e-05	0.000783538
PFC	pfc_ExL2	CPTP	0.968816	4.15016e-05	0.00123651
PFC	pfc_ExL2	DVL1	0.532553	0.00327698	0.0328986
PFC	pfc_ExL2	SSU72	0.563936	1.65847e-07	1.43951e-05
PFC	pfc_ExL2	CDK11B	-0.485436	0.000535596	0.00885145
PFC	pfc_ExL2	CFAP74	-0.80974	9.81082e-06	0.000400035
PFC	pfc_ExL2	MORN1	-0.512218	0.000239233	0.00478579
PFC	pfc_ExL2	PLCH2	0.754435	0.000305058	0.00579362
PFC	pfc_ExL2	AC242022.2	1.22489	0.00251193	0.0272678
PFC	pfc_ExL2	TPRG1L	0.649245	1.02997e-14	6.00957e-12
PFC	pfc_ExL2	CEP104	-0.221201	0.00217585	0.0247851
PFC	pfc_ExL2	C1orf174	0.825826	1.11192e-05	0.000440675
PFC	pfc_ExL2	RPL22	0.315275	0.00359453	0.0351341
PFC	pfc_ExL2	KLHL21	0.473482	1.18391e-06	6.9854e-05
PFC	pfc_ExL2	PHF13	0.757128	1.72301e-06	9.42862e-05
PFC	pfc_ExL2	ENO1	0.407538	0.000471582	0.00802071
[truncated: 16,703 more rows]

## Sheet: NEBULA (~Age+PMI+APoE+DX)
region	CellType_sub	gene	logFC_DXDS_AD	p_DXDS_AD	p_val_adj
[truncated: 22,743 more rows]

[truncated: 1 more sheets: MAST (no covar)]
