# Supplementary material for: Epigenetically constrained astrocyte states underlie prefrontal cortex vulnerability in Down syndrome–associated Alzheimer’s disease
Source: bioRxiv. 2026 Apr 21:2026.04.17.719050. Preprint. [Version 1] doi: 10.64898/2026.04.17.719050 (PMC13131464; doi:10.64898/2026.04.17.719050)
Supplement: Supplement 5 — Supplementary Table 5. Sample metadata and QC metrics for whole-brain and astrocyte-focused snATAC-seq analyses. See Fig. 5 and Extended Data Fig. 5. [file media-5.xlsx]

## Sheet: Whole_brain_sample_summary
patient_idx

## Sheet: Astrocytes_sample_summary
patient_idx
