# Supplementary material for: Epigenetically constrained astrocyte states underlie prefrontal cortex vulnerability in Down syndrome–associated Alzheimer’s disease
Source: bioRxiv. 2026 Apr 21:2026.04.17.719050. Preprint. [Version 1] doi: 10.64898/2026.04.17.719050 (PMC13131464; doi:10.64898/2026.04.17.719050)
Supplement: Supplement 6 — Supplementary Table 6. Sample-level cell type and astrocyte-state abundances in the snATAC-seq dataset. See Extended Data Fig. 5. [file media-6.xlsx]

## Sheet: sample_info
Sample
