# Supplementary material for: Epigenetically constrained astrocyte states underlie prefrontal cortex vulnerability in Down syndrome–associated Alzheimer’s disease
Source: bioRxiv. 2026 Apr 21:2026.04.17.719050. Preprint. [Version 1] doi: 10.64898/2026.04.17.719050 (PMC13131464; doi:10.64898/2026.04.17.719050)
Supplement: Supplement 7 — Supplementary Table 7. Diagnosis-associated differentially accessible peaks in PFC basal astrocytes. See Fig. 6 and Extended Data Fig. 7. [file media-7.xlsx]

## Sheet: pfc_basal_DSAD_enriched
seqnames

## Sheet: pfc_basal_DS_enriched
seqnames

## Sheet: pfc_basal_all
seqnames
