# Supplementary material for: Epigenetically constrained astrocyte states underlie prefrontal cortex vulnerability in Down syndrome–associated Alzheimer’s disease
Source: bioRxiv. 2026 Apr 21:2026.04.17.719050. Preprint. [Version 1] doi: 10.64898/2026.04.17.719050 (PMC13131464; doi:10.64898/2026.04.17.719050)
Supplement: Supplement 8 — Supplementary Table 8. Motif enrichment and differential ChromVAR transcription factor activity in PFC basal astrocytes. See Fig. 6, and Extended Data Fig. 8. [file media-8.xlsx]

## Sheet: motif_DSAD_enriched
TF

## Sheet: motif_DS_enriched
TF

## Sheet: motif_all
TF

## Sheet: chromVAR_DX_markers
X
