# Supplementary material for: Epigenetically constrained astrocyte states underlie prefrontal cortex vulnerability in Down syndrome–associated Alzheimer’s disease
Source: bioRxiv. 2026 Apr 21:2026.04.17.719050. Preprint. [Version 1] doi: 10.64898/2026.04.17.719050 (PMC13131464; doi:10.64898/2026.04.17.719050)
Supplement: Supplement 9 — Supplementary Table 9. Functional enrichment of diagnosis-associated accessible peaks in PFC basal astrocytes. See Fig. 6, and Extended Data Fig. 7. [file media-9.xlsx]

## Sheet: DS_GO_BP
id

## Sheet: DSAD_GO_BP
id

## Sheet: all_results
id
