# Supplementary material for: Epigenetically constrained astrocyte states underlie prefrontal cortex vulnerability in Down syndrome–associated Alzheimer’s disease
Source: bioRxiv. 2026 Apr 21:2026.04.17.719050. Preprint. [Version 1] doi: 10.64898/2026.04.17.719050 (PMC13131464; doi:10.64898/2026.04.17.719050)
Supplement: Supplement 10 — Supplementary Table 10. Integrated motif-peak-gene regulatory links in PFC basal astrocytes. See Fig. 6. [file media-10.xlsx]

## Sheet: TSS_based_links
regulatory_module

## Sheet: P2G_based_links
regulatory_module
