# Supplementary material for: Epigenetically constrained astrocyte states underlie prefrontal cortex vulnerability in Down syndrome–associated Alzheimer’s disease
Source: bioRxiv. 2026 Apr 21:2026.04.17.719050. Preprint. [Version 1] doi: 10.64898/2026.04.17.719050 (PMC13131464; doi:10.64898/2026.04.17.719050)
Supplement: Supplement 11 — Supplementary Table 11. Donor-level pseudotime and external activation scores across brain regions, diagnoses, and astrocyte states in the snATAC-seq dataset. See Extended Data Fig. 6 and Extended Data Fig. 8. [file media-11.xlsx]

## Sheet: pseudo_br_all
patient_idx

## Sheet: pseudo_br_low_res
patient_idx

## Sheet: pseudo_dx_br_all
patient_idx

## Sheet: pseudo_dx_br_low_res
patient_idx

## Sheet: act_dx_br_all
patient_idx

## Sheet: act_dx_br_low_res
patient_idx
